# Supplementary material for: MicroRNAs Suppress NB Domain Genes in Tomato That Confer Resistance to Fusarium oxysporum
Source: PLoS Pathog. 2014 Oct 16;10(10):e1004464. doi: 10.1371/journal.ppat.1004464 (PMC4199772; doi:10.1371/journal.ppat.1004464)
Supplement: Table S1 — MicroRNAs identified using deep sequencing. (XLSX) [file ppat.1004464.s006.xlsx]

## Sheet: all.mRNA_windows.tab
Table S1. MicroRNAs identified using deep sequencing
#Library: MOT_FOXY Total: 7327471 Mapped: 5497730
#Library: MOT_H20 Total: 5835262 Mapped: 4392583
#Library: MM_FOXY Total: 6894010 Mapped: 5492955
#Library: MM_H20 Total: 7025743 Mapped: 5743067
FEATURE	TYPE	CHROM	START	END	STRAND	MOT_FOXY_SAME	MOT_FOXY_OPP	MOT_FOXY_TOTAL_NORM	MOT_H20_SAME	MOT_H20_OPP	MOT_H20_TOTAL_NORM	MM_FOXY_SAME	MM_FOXY_OPP	MM_FOXY_TOTAL_NORM	MM_H20_SAME	MM_H20_OPP	MM_H20_TOTAL_NORM	NOTE
mRNA:SL1.00sc05992_482.1.1	mRNA	SL1.00sc05992	6487342	6495810	-1	453	57879	10610.2	1018	22638	5385.4	298	61425	11236.8	751	87698	15401	FUNCTIONS IN molecular_function unknown INVOLVED IN biological_process unknown LOCATED IN endomembrane system EXPRESSED IN 22 plant structures EXPRESSED DURING 13 growth stages (AHRD V1 *--NG AT3G27570.1)%3B contains Interpro domain(s) IPR009737 Sucraseferredoxin-like
mRNA:SL1.00sc02597_282.1.1	mRNA	SL1.00sc02597	2311773	2312885	1	2	29457	5358.4	1	10640	2422.5	1	14868	2706.9	0	18739	3262.9	Unknown Protein (AHRD V1)
mRNA:SL1.00sc05805_259.1.1	mRNA	SL1.00sc05805	6408368	6411251	1	4560	23703	5140.8	1353	6996	1900.7	1423	27218	5214.1	1795	56520	10154	Unknown Protein (AHRD V1)
mRNA:SL1.00sc04765_81.1.1	mRNA	SL1.00sc04765	1152489	1156341	1	14393	7007	3892.5	6297	2969	2109.5	7870	4367	2227.8	9549	4898	2515.6	FUNCTIONS IN molecular_function unknown INVOLVED IN biological_process unknown EXPRESSED IN 17 plant structures EXPRESSED DURING 7 growth stages (AHRD V1 ***NG AT5G15510.1)
mRNA:SL1.00sc03496_32.1.1	mRNA	SL1.00sc03496	184976	191026	1	9156	4708	2521.8	3606	1513	1165.4	5054	1513	1195.5	5401	1936	1277.5	Acetyl-coenzyme A synthetase (AHRD V1 ***NG A0L576)%3B contains Interpro domain(s) IPR011904 Acetate--CoA ligase
mRNA:SL1.00sc02102_109.1.1	mRNA	SL1.00sc02102	672066	677878	1	13388	33	2441.2	4421	41	1015.8	6124	29	1120.2	7472	23	1305.1	mRNA transport regulator MTR10 (AHRD V1 **-NG Q99189)%3B contains Interpro domain(s) IPR013598 Exportin-1/Importin-beta-like
mRNA:SL1.00sc00777_601.1.1	mRNA	SL1.00sc00777	4775381	4784545	1	3751	9521	2414.1	1436	4903	1443.1	1200	9927	2025.7	1623	10393	2092.3	importin-related (AHRD V1 *-*NG AT1G12930.1)
mRNA:SL1.00sc05103_52.1.1	mRNA	SL1.00sc05103	208499	214890	1	7	10975	1997.6	8	4996	1139.2	4	12121	2207.4	15	7081	1235.6	importin-related (AHRD V1 *-*NG AT1G12930.1)
mRNA:SL1.00sc02706_136.1.1	mRNA	SL1.00sc02706	6564279	6565290	1	1996	4244	1135	1289	2017	752.6	2002	1895	709.5	2599	2574	900.7	importin-related (AHRD V1 ***NG AT1G12930.1)
mRNA:SL1.00sc00242_20.1.1	mRNA	SL1.00sc00242	419758	424308	-1	2721	3360	1106.1	1302	1622	665.7	1544	1951	636.3	1988	2430	769.3	importin-related (AHRD V1 ***NG AT1G12930.1)
mRNA:SL1.00sc06070_302.1.1	mRNA	SL1.00sc06070	3029639	3032494	-1	5723	41	1048.4	5010	52	1152.4	9192	44	1681.4	9471	62	1659.9	importin-related (AHRD V1 ***NG AT1G12930.1)
mRNA:SL1.00sc06889_72.1.1	mRNA	SL1.00sc06889	1376180	1379160	-1	3640	2069	1038.4	3925	672	1046.5	1569	662	406.2	1854	891	478	importin-related (AHRD V1 ***NG AT1G12930.1)
mRNA:SL1.00sc05575_306.1.1	mRNA	SL1.00sc05575	4959446	4963105	-1	5132	54	943.3	1621	11	371.5	1427	9	261.4	2060	16	361.5	Helicase C-terminal Haem peroxidase plant/fungal/bacterial (Fragment) (AHRD V1 *-*G Q2HRX1_MEDTR)%3B contains Interpro domain(s) IPR011545 DNA/RNA helicase%2C DEAD/DEAH box type%2C N-terminal
mRNA:SL1.00sc04337_119.1.1	mRNA	SL1.00sc04337	1884397	1894130	1	4530	22	828	1467	2	334.4	1421	3	259.2	1434	2	250	Wall-associated receptor kinase-like 2 (AHRD V1 *-*NG Q7X8C5)%3B contains Interpro domain(s) IPR001245 Tyrosine protein kinase
mRNA:SL1.00sc06004_286.1.1	mRNA	SL1.00sc06004	2340569	2348528	1	3288	912	764	1452	417	425.5	1220	373	290	1238	414	287.7	Serine/threonine-protein kinase-like protein ACR4 (AHRD V1 ***G Q9LX29)%3B contains Interpro domain(s) IPR002290 Serine/threonine protein kinase
mRNA:SL1.00sc06004_261.1.1	mRNA	SL1.00sc06004	2194363	2199175	-1	3023	1010	733.6	1343	541	428.9	1673	386	374.8	1902	420	404.3	LOCATED IN plasma membrane EXPRESSED IN 26 plant structures EXPRESSED DURING 15 growth stages BEST Arabidopsis thaliana protein match is aminopeptidase TAIR AT5G13940.1 Has 143 Blast hits to 138 proteins in 46 species Archae - 0 Bacteria - 59 Metazoa - 12
mRNA:SL1.00sc05575_305.1.1	mRNA	SL1.00sc05575	4950306	4951709	1	160	3362	640.6	46	1635	382.7	31	2629	484.3	40	2900	511.9	Unknown Protein (AHRD V1)%3B contains Interpro domain(s) IPR009966 Prosystemin
mRNA:SL1.00sc07122_126.1.1	mRNA	SL1.00sc07122	1032530	1037605	-1	1928	1354	597	864	457	300.7	1411	609	367.7	1786	775	445.9	Unknown Protein (AHRD V1)
mRNA:SL1.00sc00395_272.1.1	mRNA	SL1.00sc00395	2603430	2609198	-1	1917	1348	593.9	965	716	382.7	811	814	295.8	1067	877	338.5	Histone-lysine N-methyltransferase%2C H3 lysine-9 specific SUVH4 (AHRD V1 ***NG Q8GZB6)%3B contains Interpro domain(s) IPR003105 SRA-YDG
mRNA:SL1.00sc04007_256.1.1	mRNA	SL1.00sc04007	1918319	1925206	-1	26	3194	585.7	17	1423	327.8	36	1766	328.1	29	2543	447.8	SUVH4 SU VAR 3-9 HOMOLOG 4 double-stranded methylated DNA binding / histone methyltransferase H3-K9 specific / methyl-CpG binding / methyl-CpNpG binding / methyl-CpNpN binding (AHRD V1 *-*G AT5G13960.1)%3B contains Interpro domain(s) IPR001214 SET
mRNA:SL1.00sc00198_79.1.1	mRNA	SL1.00sc00198	1792891	1793232	-1	3074	95	576.4	1369	34	319.4	4952	18	904.8	6458	29	1129.5	RING finger protein 10 (AHRD V1 *-*NG Q32NQ8)
mRNA:SL1.00sc03754_7.1.1	mRNA	SL1.00sc03754	1182056	1200638	1	2942	61	546.2	1887	34	437.3	2410	38	445.7	2596	46	460	Alpha-2%2C8-sialyltransferase 8B (AHRD V1 *-*G O35696)%3B contains Interpro domain(s) IPR001675 Glycosyl transferase%2C family 29
mRNA:SL1.00sc02257_102.1.1	mRNA	SL1.00sc02257	950671	953708	1	1492	1226	494.4	599	566	265.2	514	380	162.8	559	499	184.2	Unknown Protein (AHRD V1)
mRNA:SL1.00sc06408_1.1.1	mRNA	SL1.00sc06408	147	3718	1	8	2705	493.5	3	2430	553.9	1	2893	526.9	4	2781	484.9	Pentatricopeptide repeat-containing protein At4g33990 (AHRD V1 **-NG O81767)%3B contains Interpro domain(s) IPR013078 Phosphoglycerate mutase
mRNA:SL1.00sc05805_232.1.1	mRNA	SL1.00sc05805	6126347	6133520	1	1676	968	480.9	873	469	305.5	2058	523	469.9	2458	489	513.1	Mitochondrial phosphate carrier protein (AHRD V1 ***G B9GFH9_POPTR)%3B contains Interpro domain(s) IPR001993 Mitochondrial substrate carrier
mRNA:SL1.00sc05575_158.1.1	mRNA	SL1.00sc05575	3336747	3343678	1	12	2429	444	5	5751	1310.4	3	2836	516.8	7	4287	747.7	B3 domain-containing transcription factor ABI3 (AHRD V1 *--G Q01593)%3B contains Interpro domain(s) IPR003340 Transcriptional factor B3
mRNA:SL1.00sc07184_325.1.1	mRNA	SL1.00sc07184	2971731	2978302	-1	1342	926	412.5	487	314	182.4	733	391	204.6	918	484	244.1	Unknown Protein (AHRD V1)
mRNA:SL1.00sc07184_401.1.1	mRNA	SL1.00sc07184	3756918	3767091	-1	2262	3	412	45	0	10.2	73	1	13.5	130	0	22.6	Translocon-associated protein beta family protein-like (AHRD V1 ***NG Q2VCI0_SOLTU)%3B contains Interpro domain(s) IPR008856 Translocon-associated beta
mRNA:SL1.00sc07184_327.1.1	mRNA	SL1.00sc07184	2988757	2993175	-1	1344	818	393.3	564	357	209.7	817	626	262.7	850	634	258.4	esterase/lipase/thioesterase family protein (AHRD V1 *-*NG AT5G41120.1)
mRNA:SL1.00sc03897_111.1.1	mRNA	SL1.00sc03897	3171824	3196231	-1	1766	354	385.6	1140	284	324.2	1677	556	406.5	2236	752	520.3	esterase/lipase/thioesterase family protein (AHRD V1 ***NG AT5G41120.1)
mRNA:SL1.00sc06818_134.1.1	mRNA	SL1.00sc06818	6635082	6640743	-1	2084	10	380.9	1993	13	456.7	2721	13	497.7	2755	9	481.3	Zinc finger protein 7 (AHRD V1 *-*NG B6U599_MAIZE)%3B contains Interpro domain(s) IPR007087 Zinc finger%2C C2H2-type
mRNA:SL1.00sc06904_56.1.1	mRNA	SL1.00sc06904	1107546	1118868	-1	1167	810	359.6	519	302	186.9	671	380	191.3	753	492	216.8	shikimate kinase family protein (AHRD V1 *-*NG AT3G26900.3)%3B contains Interpro domain(s) IPR000623 Shikimate kinase
mRNA:SL1.00sc03187_18.1.1	mRNA	SL1.00sc03187	257865	262269	-1	1880	5	342.9	1713	0	390	2994	1	545.2	3111	1	541.9	glycerophosphoryl diester phosphodiesterase family protein (AHRD V1 ***G AT5G41080.1)%3B contains Interpro domain(s) IPR004129 Glycerophosphoryl diester phosphodiesterase
mRNA:SL1.00sc00777_107.1.1	mRNA	SL1.00sc00777	697418	698980	-1	1808	3	329.4	1743	0	396.8	2976	0	541.8	3153	1	549.2	zinc finger DHHC type family protein (AHRD V1 *-*NG AT3G26935.1)%3B contains Interpro domain(s) IPR001594 Zinc finger%2C DHHC-type
mRNA:SL1.00sc04788_41.1.1	mRNA	SL1.00sc04788	401982	402991	1	1603	144	317.8	981	74	240.2	843	85	168.9	1030	96	196.1	Serine/threonine-protein kinase (AHRD V1 ***G C6ZRV0_SOYBN)%3B contains Interpro domain(s) IPR002290 Serine/threonine protein kinase
mRNA:SL1.00sc07122_30.1.1	mRNA	SL1.00sc07122	248100	253839	-1	1733	9	316.9	274	7	64	375	2	68.6	465	4	81.7	ATEXO70C2 exocyst subunit EXO70 family protein C2 protein binding (AHRD V1 *-*G AT5G13990.1)%3B contains Interpro domain(s) IPR004140 Exo70 exocyst complex subunit
mRNA:SL1.00sc07122_207.1.1	mRNA	SL1.00sc07122	1728593	1735314	1	94	1644	316.1	76	1668	397	82	2575	483.7	99	2365	429	Regulation of nuclear pre-mRNA domain-containing protein 1B (AHRD V1 *-*NG Q9NQG5)%3B contains Interpro domain(s) IPR006903 Protein of unknown function DUF618
mRNA:SL1.00sc05933_2.1.1	mRNA	SL1.00sc05933	3392	11312	-1	97	1606	309.8	62	1365	324.9	69	1667	316	59	1459	264.3	Membrane-anchored ubiquitin-fold protein 4 (AHRD V1 ***NG Q9LSD8)%3B contains Interpro domain(s) IPR017000 Membrane-anchored ubiquitin-fold protein%2C HCG-1
mRNA:SL1.00sc05805_277.1.1	mRNA	SL1.00sc05805	6592719	6608432	1	741	910	300.3	475	772	283.9	587	730	239.8	601	708	227.9	Protein SCARECROW (AHRD V1 *--NG Q2Z2E9)%3B contains Interpro domain(s) IPR005202 GRAS transcription factor
mRNA:SL1.00sc06004_126.1.1	mRNA	SL1.00sc06004	1175271	1179225	1	940	571	274.8	430	226	149.3	512	193	128.3	522	248	134.1	Unknown Protein (AHRD V1)
mRNA:SL1.00sc05103_31.1.1	mRNA	SL1.00sc05103	113296	118078	1	1492	5	272.3	1062	12	244.5	1383	15	254.5	1259	25	223.6	ARP2 ACTIN RELATED PROTEIN 2 protein binding / structural constituent of cytoskeleton (AHRD V1 ***G AT3G27000.1)%3B contains Interpro domain(s) IPR004000 Actin/actin-like
mRNA:SL1.00sc06004_203.1.1	mRNA	SL1.00sc06004	1793628	1797085	1	660	797	265	303	305	138.4	164	256	76.5	204	298	87.4	Pentatricopeptide repeat-containing protein At5g14080 (AHRD V1 ***NG Q9FMU2)%3B contains Interpro domain(s) IPR002885 Pentatricopeptide repeat
mRNA:SL1.00sc06004_205.1.1	mRNA	SL1.00sc06004	1807414	1812129	1	827	594	258.5	336	257	135	190	198	70.6	219	198	72.6	Unknown Protein (AHRD V1)
mRNA:SL1.00sc02302_361.1.1	mRNA	SL1.00sc02302	11883740	11904553	1	659	719	250.6	429	472	205.1	671	476	208.8	913	603	264	AT-TCP20 transcription factor (AHRD V1 *-*NG AT3G27010.1)%3B contains Interpro domain(s) IPR005333 Transcription factor%2C TCP
mRNA:SL1.00sc02227_115.1.1	mRNA	SL1.00sc02227	825517	828331	1	1265	50	239.2	1026	24	239	1287	52	243.8	1099	54	200.8	YSL6 YELLOW STRIPE LIKE 6 oligopeptide transporter (AHRD V1 *-*G AT3G27020.1)%3B contains Interpro domain(s) IPR004813 Oligopeptide transporter OPT superfamily
mRNA:SL1.00sc03540_96.1.1	mRNA	SL1.00sc03540	636620	641957	-1	477	829	237.6	212	263	108.1	265	242	92.3	403	280	118.9	Protein SMG9 (AHRD V1 ***NG Q5PQS6)
mRNA:SL1.00sc05575_606.1.1	mRNA	SL1.00sc05575	7730429	7733885	-1	1223	5	223.4	157	11	38.2	189	7	35.7	109	11	20.9	Unknown Protein (AHRD V1)
mRNA:SL1.00sc05858_893.1.1	mRNA	SL1.00sc05858	7299579	7304685	1	7	1219	223	1	623	142.1	5	474	87.2	5	485	85.3	Unknown Protein (AHRD V1)
mRNA:SL1.00sc06004_204.1.1	mRNA	SL1.00sc06004	1799728	1803357	1	833	391	222.6	311	141	102.9	185	107	53.2	264	101	63.6	Unknown Protein (AHRD V1)
mRNA:SL1.00sc06183_180.1.1	mRNA	SL1.00sc06183	1672664	1680163	1	1212	11	222.5	1365	13	313.7	1833	15	336.4	1607	10	281.6	Unknown Protein (AHRD V1)
mRNA:SL1.00sc02156_88.1.1	mRNA	SL1.00sc02156	648068	651616	-1	1160	6	212.1	1197	4	273.4	666	5	122.2	1022	0	178	NTF2B NUCLEAR TRANSPORT FACTOR 2B Ran GTPase binding / protein transporter (AHRD V1 ***G AT1G27970.1)%3B contains Interpro domain(s) IPR018222 Nuclear transport factor 2%2C Eukaryote
mRNA:SL1.00sc03179_6.1.1	mRNA	SL1.00sc03179	380421	395614	-1	949	196	208.3	551	89	145.7	610	144	137.3	877	233	193.3	nodulin family protein (AHRD V1 *-*NG AT3G01930.2)%3B contains Interpro domain(s) IPR010658 Nodulin-like
mRNA:SL1.00sc00777_814.1.1	mRNA	SL1.00sc00777	6905700	6911718	-1	1112	32	208.1	328	39	83.5	463	54	94.1	503	57	97.5	Peroxidase 51 (AHRD V1 ***G Q9SZE7)%3B contains Interpro domain(s) IPR000823 Plant peroxidase
mRNA:SL1.00sc00226_373.1.1	mRNA	SL1.00sc00226	3950345	3952116	-1	1	1079	196.4	0	272	61.9	0	344	62.6	0	439	76.4	Zinc finger protein 511 (AHRD V1 ***G B6T3C9_MAIZE)%3B contains Interpro domain(s) IPR015880 Zinc finger%2C C2H2-like
mRNA:SL1.00sc03187_63.1.1	mRNA	SL1.00sc03187	699507	702821	1	5	1073	196.1	3	941	214.9	4	1249	228.1	2	1007	175.7	Ribonucleotide reductase beta subunit (Fragment) (AHRD V1 ***G B3VJJ1_POPTN)%3B contains Interpro domain(s) IPR000358 Ribonucleotide reductase
mRNA:SL1.00sc04130_44.1.1	mRNA	SL1.00sc04130	537610	557578	1	838	216	191.7	472	129	136.8	578	156	133.6	684	194	152.9	yrdC family protein (AHRD V1 ***NG AT3G01920.1)%3B contains Interpro domain(s) IPR004388 Sua5/YciO/YrdC/YwlC
mRNA:SL1.00sc06243_65.1.1	mRNA	SL1.00sc06243	1078733	1085669	-1	1005	3	183.3	1123	3	256.3	1806	0	328.8	1898	0	330.5	TOM20-3 TRANSLOCASE OF OUTER MEMBRANE SUBUNIT 3 P-P-bond-hydrolysis-driven protein transmembrane transporter (AHRD V1 ***G AT3G27080.1)%3B contains Interpro domain(s) IPR010547 Plant specific mitochondrial import receptor subunit TOM20
mRNA:SL1.00sc02164_315.1.1	mRNA	SL1.00sc02164	2475957	2477618	1	961	5	175.7	524	4	120.2	730	2	133.3	899	2	156.9	FUNCTIONS IN molecular_function unknown INVOLVED IN biological_process unknown LOCATED IN cellular_component unknown EXPRESSED IN 24 plant structures EXPRESSED DURING 15 growth stages (AHRD V1 *-*NG AT3G27090.1)%3B contains Interpro domain(s) IPR013089 Kelch related
mRNA:SL1.00sc03001_135.1.1	mRNA	SL1.00sc03001	3312087	3316370	1	549	416	175.5	208	193	91.3	321	248	103.6	439	272	123.8	Pentatricopeptide repeat-containing protein At5g56310 (AHRD V1 ***NG Q9FMA1)%3B contains Interpro domain(s) IPR002885 Pentatricopeptide repeat
mRNA:SL1.00sc00090_87.1.1	mRNA	SL1.00sc00090	653693	654931	-1	930	29	174.4	758	39	181.4	847	48	162.9	784	61	147.1	Sulfite oxidase (AHRD V1 ***G A5H1Q7_SOLLC)%3B contains Interpro domain(s) IPR000572 Oxidoreductase%2C molybdopterin binding
mRNA:SL1.00sc00090_204.1.1	mRNA	SL1.00sc00090	1677099	1680475	-1	32	882	166.3	34	737	175.5	37	929	175.9	36	784	142.8	CYP94B2 electron carrier/ heme binding / iron ion binding / monooxygenase/ oxygen binding (AHRD V1 ***G AT3G01900.1)%3B contains Interpro domain(s) IPR002403 Cytochrome P450%2C E-class%2C group IV
mRNA:SL1.00sc07184_496.1.1	mRNA	SL1.00sc07184	4442341	4466449	-1	641	272	166.1	299	139	99.7	319	163	87.7	422	171	103.3	Vacuolar protein sorting-associated protein 4B (AHRD V1 *--NG Q0VD48)%3B contains Interpro domain(s) IPR003959 ATPase%2C AAA-type%2C core
mRNA:SL1.00sc01578_7.1.1	mRNA	SL1.00sc01578	50422	51791	1	902	5	165	123	4	28.9	22	0	4	60	3	11	Vacuolar protein sorting-associated protein 52 homolog (AHRD V1 **-NG Q8C754)%3B contains Interpro domain(s) IPR007258 Vps52/Sac2
mRNA:SL1.00sc03823_131.1.1	mRNA	SL1.00sc03823	1127621	1131168	-1	43	857	163.7	38	1106	260.4	28	1768	327	31	1461	259.8	CLC-B CHLORIDE CHANNEL B anion channel/ voltage-gated chloride channel (AHRD V1 ***G AT3G27170.1)%3B contains Interpro domain(s) IPR002251 Chloride channel plant CLC
mRNA:SL1.00sc06004_3.1.1	mRNA	SL1.00sc06004	28728	32483	1	459	437	163	189	115	69.2	232	123	64.6	245	161	70.7	Blue copper protein (AHRD V1 **-G Q41001)%3B contains Interpro domain(s) IPR003245 Plastocyanin-like
mRNA:SL1.00sc03736_241.1.1	mRNA	SL1.00sc03736	2831161	2847386	1	505	378	160.6	270	221	111.8	285	257	98.7	373	368	129	Triacylglycerol lipase 2 (AHRD V1 ***G Q67ZU1)%3B contains Interpro domain(s) IPR006693 AB-hydrolase associated lipase region
mRNA:SL1.00sc01402_153.1.1	mRNA	SL1.00sc01402	1241954	1253046	-1	843	35	159.7	878	17	203.8	1141	28	212.8	1244	41	223.7	Unknown Protein (AHRD V1)
mRNA:SL1.00sc06004_153.1.1	mRNA	SL1.00sc06004	1437160	1441246	1	491	383	159	179	175	80.6	153	113	48.4	216	149	63.6	CML37 CALMODULIN LIKE 37 calcium ion binding (AHRD V1 ***G AT5G42380.1)%3B contains Interpro domain(s) IPR011992 EF-Hand type
mRNA:SL1.00sc03404_11.1.1	mRNA	SL1.00sc03404	770994	784795	1	212	657	158.1	103	268	84.5	160	387	99.6	176	431	105.7	adenylate kinase family protein (AHRD V1 ***G AT3G01820.1)%3B contains Interpro domain(s) IPR000850 Adenylate kinase
mRNA:SL1.00sc07122_2.1.1	mRNA	SL1.00sc07122	9755	15039	-1	846	8	155.3	420	7	97.2	444	5	81.7	509	10	90.4	FUNCTIONS IN molecular_function unknown INVOLVED IN biological_process unknown LOCATED IN plasma membrane EXPRESSED IN 21 plant structures EXPRESSED DURING 13 growth stages BEST Arabidopsis thaliana protein match is nucleolar protein gar2-related TAIR AT2
mRNA:SL1.00sc06004_160.1.1	mRNA	SL1.00sc06004	1485152	1487967	-1	616	215	151.2	240	103	78.1	205	92	54.1	282	72	61.6	LRR receptor-like serine/threonine-protein kinase GSO1 (AHRD V1 *-*G C0LGQ5)%3B contains Interpro domain(s) IPR002290 Serine/threonine protein kinase
mRNA:SL1.00sc06741_1.1.1	mRNA	SL1.00sc06741	2099	2733	-1	20	794	148.1	18	192	47.8	26	97	22.4	31	522	96.3	INVOLVED IN N-terminal protein myristoylation LOCATED IN vacuole EXPRESSED IN root (AHRD V1 ***NG AT5G14020.1)
mRNA:SL1.00sc07184_171.1.1	mRNA	SL1.00sc07184	1510725	1517684	-1	804	3	146.8	2525	3	575.5	659	1	120.2	725	2	126.6	Ankyrin repeat domain-containing protein 29 (AHRD V1 *-*NG Q8N6D5)%3B contains Interpro domain(s) IPR002110 Ankyrin
mRNA:SL1.00sc07266_77.1.1	mRNA	SL1.00sc07266	882971	887862	1	803	4	146.8	770	1	175.5	882	0	160.6	747	2	130.4	mTERF domain-containing protein 1%2C mitochondrial (AHRD V1 *-*NG Q96E29)%3B contains Interpro domain(s) IPR003690 Mitochodrial transcription termination factor-related
mRNA:SL1.00sc00395_250.1.1	mRNA	SL1.00sc00395	2421338	2425168	1	50	752	145.9	61	804	196.9	61	1712	322.8	77	1490	272.9	RAD21-3 (AHRD V1 *--NG Q8W1Y0_ARATH)%3B contains Interpro domain(s) IPR006910 Rad21/Rec8 like protein%2C N-terminal
mRNA:SL1.00sc02164_552.1.1	mRNA	SL1.00sc02164	4258955	4264046	-1	14	778	144.1	20	567	133.6	14	640	119.1	18	542	97.5	COP13 CONSTITUTIVE PHOTOMORPHOGENIC 13 protein binding (AHRD V1 *--G AT5G14250.1)%3B contains Interpro domain(s) IPR000717 Proteasome component region PCI
mRNA:SL1.00sc05805_144.1.1	mRNA	SL1.00sc05805	5313848	5318091	1	743	3	135.7	750	0	170.7	802	1	146.2	790	0	137.6	kelch repeat-containing protein (AHRD V1 ***NG AT3G27220.1)%3B contains Interpro domain(s) IPR015915 Kelch-type beta propeller
mRNA:SL1.00sc04857_156.1.1	mRNA	SL1.00sc04857	1259923	1266112	1	3	739	135	1	723	164.8	2	142	26.2	4	284	50.1	Cytochrome c1 heme protein (AHRD V1 ***G B6SWR9_MAIZE)%3B contains Interpro domain(s) IPR002326 Cytochrome c1
mRNA:SL1.00sc02227_332.1.1	mRNA	SL1.00sc02227	2759211	2764819	-1	393	336	132.6	171	138	70.3	181	163	62.6	259	232	85.5	Unknown Protein (AHRD V1)
mRNA:SL1.00sc04403_26.1.1	mRNA	SL1.00sc04403	749653	759447	-1	665	46	129.3	366	19	87.6	469	26	90.1	600	38	111.1	DNA-binding bromodomain-containing protein (AHRD V1 *-*G AT5G46550.1)%3B contains Interpro domain(s) IPR001487 Bromodomain
mRNA:SL1.00sc04338_31.1.1	mRNA	SL1.00sc04338	432856	443979	1	27	677	128.1	8	183	43.5	10	57	12.2	7	126	23.2	LHT2 LYSINE HISTIDINE TRANSPORTER 2 acidic amino acid transmembrane transporter/ amino acid transmembrane transporter/ neutral amino acid transmembrane transporter (AHRD V1 *-*G AT1G24400.1)%3B contains Interpro domain(s) IPR013057 Amino acid transporter%2C transmembrane
mRNA:SL1.00sc05103_116.1.1	mRNA	SL1.00sc05103	3484831	3504954	1	627	63	125.5	475	46	118.6	586	54	116.5	554	66	108	LHT2 LYSINE HISTIDINE TRANSPORTER 2 acidic amino acid transmembrane transporter/ amino acid transmembrane transporter/ neutral amino acid transmembrane transporter (AHRD V1 ***G AT1G24400.1)%3B contains Interpro domain(s) IPR013057 Amino acid transporter%2C transmembrane
mRNA:SL1.00sc04007_175.1.1	mRNA	SL1.00sc04007	1284847	1286276	1	654	29	124.2	673	32	160.5	898	23	167.7	811	29	146.3	Ankyrin repeat domain-containing protein 27 (AHRD V1 *-*G Q3UMR0)%3B contains Interpro domain(s) IPR002110 Ankyrin
mRNA:SL1.00sc03996_10.1.1	mRNA	SL1.00sc03996	108326	112926	-1	572	107	123.5	257	77	76	69	14	15.1	118	13	22.8	F-box family protein (AHRD V1 ***NG AT3G26000.1)%3B contains Interpro domain(s) IPR001810 Cyclin-like F-box
mRNA:SL1.00sc00226_296.1.1	mRNA	SL1.00sc00226	3398339	3399178	-1	674	1	122.8	64	0	14.6	62	2	11.7	54	0	9.4	Glucose-6-phosphate 1-dehydrogenase (AHRD V1 ***G Q2XTC4_SOLTU)%3B contains Interpro domain(s) IPR001282 Glucose-6-phosphate dehydrogenase
mRNA:SL1.00sc03736_134.1.1	mRNA	SL1.00sc03736	1778661	1784550	-1	68	583	118.4	61	661	164.4	76	1101	214.3	62	1264	230.9	Tether containing UBX domain for GLUT4 (AHRD V1 *-*NG Q9BZE9)%3B contains Interpro domain(s) IPR001012 UBX
mRNA:SL1.00sc04857_130.1.1	mRNA	SL1.00sc04857	1087370	1088511	-1	39	592	114.8	16	753	175.1	27	309	61.2	33	403	75.9	Unknown Protein (AHRD V1)
mRNA:SL1.00sc01402_81.1.1	mRNA	SL1.00sc01402	679203	686458	1	26	596	113.1	12	536	124.8	22	450	85.9	8	561	99.1	Serine/threonine protein phosphatase 2A 59 kDa regulatory subunit B' gamma isoform (AHRD V1 ***G Q8RW96)%3B contains Interpro domain(s) IPR002554 Protein phosphatase 2A%2C regulatory B subunit%2C B56
mRNA:SL1.00sc02227_62.1.1	mRNA	SL1.00sc02227	438568	443230	1	154	464	112.4	156	426	132.5	216	459	122.9	174	381	96.6	CXE carboxylesterase (AHRD V1 **-G Q0ZPU8_ACTDE)%3B contains Interpro domain(s) IPR013094 Alpha/beta hydrolase fold-3
mRNA:SL1.00sc03642_44.1.1	mRNA	SL1.00sc03642	133893	140485	-1	603	12	111.9	150	3	34.8	74	2	13.8	118	2	20.9	GPI inositol-deacylase (AHRD V1 *-*NG Q2H102)%3B contains Interpro domain(s) IPR012908 PGAP1-like
mRNA:SL1.00sc02164_165.1.1	mRNA	SL1.00sc02164	1426906	1430830	-1	23	590	111.5	16	610	142.5	22	846	158	27	826	148.5	Tripartite motif-containing protein 65 (AHRD V1 *--NG Q6PJ69)%3B contains Interpro domain(s) IPR018957 Zinc finger%2C C3HC4 RING-type
mRNA:SL1.00sc02745_96.1.1	mRNA	SL1.00sc02745	5640588	5646582	1	5	596	109.3	0	705	160.5	1	39	7.3	1	107	18.8	FUNCTIONS IN molecular_function unknown INVOLVED IN biological_process unknown LOCATED IN cellular_component unknown (AHRD V1 *--NG AT5G40720.1)%3B contains Interpro domain(s) IPR008166 Protein of unknown function DUF23
mRNA:SL1.00sc05805_62.1.1	mRNA	SL1.00sc05805	4483957	4488484	1	312	283	108.2	132	153	64.9	11	39	9.1	24	54	13.6	MYB transcription factor (AHRD V1 *-*NG Q6R075_ARATH)%3B contains Interpro domain(s) IPR015495 Myb transcription factor
mRNA:SL1.00sc03187_80.1.1	mRNA	SL1.00sc03187	831024	835280	-1	53	532	106.4	51	396	101.8	65	604	121.8	64	927	172.6	Unknown Protein (AHRD V1)%3B contains Interpro domain(s) IPR009675 Targeting for Xklp2
mRNA:SL1.00sc07184_326.1.1	mRNA	SL1.00sc07184	2986146	2988708	-1	328	247	104.6	201	135	76.5	238	239	86.8	228	224	78.7	INVOLVED IN biological_process unknown EXPRESSED IN 18 plant structures EXPRESSED DURING 10 growth stages (AHRD V1 *-*NG AT5G40690.1)
mRNA:SL1.00sc01252_31.1.1	mRNA	SL1.00sc01252	882433	885479	1	213	358	103.9	95	130	51.2	124	151	50.1	145	192	58.7	60S ribosomal protein L40 (AHRD V1 ***NG Q5MIQ5_AEDAL)%3B contains Interpro domain(s) IPR001975 Ribosomal protein L40e
mRNA:SL1.00sc00395_127.1.1	mRNA	SL1.00sc00395	1284219	1289125	1	309	257	103	109	113	50.5	155	140	53.7	194	181	65.3	Ribosomal RNA large subunit methyltransferase N (AHRD V1 *--NG C1HP05_9ESCH)%3B contains Interpro domain(s) IPR011815 Penicillin-binding protein 1C
mRNA:SL1.00sc02596_15.1.1	mRNA	SL1.00sc02596	349091	353677	-1	40	521	102	27	365	89.2	36	538	104.5	23	508	92.5	3-mercaptopyruvate sulfurtransferase (AHRD V1 ***G Q8FF51_ECOL6)%3B contains Interpro domain(s) IPR001763 Rhodanese-like
mRNA:SL1.00sc04889_186.1.1	mRNA	SL1.00sc04889	2780888	2784962	1	553	7	101.9	133	8	32.1	92	13	19.1	173	16	32.9	Peptidase B (AHRD V1 *-*NG C1HP11_9ESCH)%3B contains Interpro domain(s) IPR009839 SseB
mRNA:SL1.00sc00777_109.1.1	mRNA	SL1.00sc00777	711701	725483	-1	516	35	100.2	222	8	52.4	307	6	57	338	10	60.6	Chaperone protein hscA (AHRD V1 *--NG Q1R8K6_ECOUT)%3B contains Interpro domain(s) IPR010236 ISC system FeS cluster assembly%2C HscA chaperone
mRNA:SL1.00sc06818_181.1.1	mRNA	SL1.00sc06818	9725555	9728616	1	18	526	98.9	20	350	84.2	17	658	122.9	17	812	144.3	Inositol monophosphatase (AHRD V1 ***G Q1R8J9_ECOUT)%3B contains Interpro domain(s) IPR000760 Inositol monophosphatase
mRNA:SL1.00sc06183_279.1.1	mRNA	SL1.00sc06183	2670683	2686009	1	479	58	97.7	341	40	86.7	576	36	111.4	573	57	109.7	Stationary phase inducible protein CsiE (AHRD V1 *-*NG B5Z109_ECO5E)%3B contains Interpro domain(s) IPR011608 PRD
mRNA:SL1.00sc05410_1.1.1	mRNA	SL1.00sc05410	250	3315	-1	414	113	95.9	188	77	60.3	82	32	20.8	128	33	28	3-phenylpropionic acid transporter (AHRD V1 *-*NG B3WKJ0_ECOLX)%3B contains Interpro domain(s) IPR005276 Phenyl Proprionate Permease
mRNA:SL1.00sc00345_14.1.1	mRNA	SL1.00sc00345	290414	293530	1	285	236	94.8	83	72	35.3	42	45	15.8	60	61	21.1	3-phenylpropionate/cinnamic acid dioxygenase subunit beta (AHRD V1 *-*NG B6I5B2)%3B contains Interpro domain(s) IPR002198 Short-chain dehydrogenase/reductase SDR
mRNA:SL1.00sc04168_59.1.1	mRNA	SL1.00sc04168	1159185	1175374	-1	502	19	94.8	323	18	77.6	331	23	64.4	384	27	71.6	3-phenylpropionate/cinnamic acid dioxygenase ferredoxin--NAD(+) reductase component (AHRD V1 ***NG P77650)%3B contains Interpro domain(s) IPR013027 FAD-dependent pyridine nucleotide-disulphide oxidoreductase
mRNA:SL1.00sc05805_64.1.1	mRNA	SL1.00sc05805	4510526	4514356	1	259	259	94.2	96	140	53.7	27	43	12.7	39	76	20	Inner membrane protein YphA (AHRD V1 ***NG C8SYW2_KLEPR)%3B contains Interpro domain(s) IPR011637 DoxX
mRNA:SL1.00sc06217_23.1.1	mRNA	SL1.00sc06217	392056	396277	1	105	410	93.7	107	471	131.6	95	718	148	96	660	131.6	ABC transporter family protein (AHRD V1 *--NG AT1G53270.1)%3B contains Interpro domain(s) IPR008183 Aldose 1-epimerase
mRNA:SL1.00sc02749_261.1.1	mRNA	SL1.00sc02749	2119737	2123433	-1	7	503	92.8	9	33	9.6	4	30	6.2	5	52	9.9	Tetratricopeptide repeat protein (AHRD V1 ***NG B2N362_ECOLX)%3B contains Interpro domain(s) IPR011990 Tetratricopeptide-like helical
mRNA:SL1.00sc01045_11.1.1	mRNA	SL1.00sc01045	1136372	1138215	1	0	505	91.9	2	67	15.7	0	12	2.2	0	19	3.3	ROK family protein (AHRD V1 ***NG B1IVS7_ECOLC)%3B contains Interpro domain(s) IPR000600 ROK
mRNA:SL1.00sc07184_274.1.1	mRNA	SL1.00sc07184	2532937	2535492	-1	264	239	91.5	135	106	54.9	115	83	36	119	105	39	Serine hydroxymethyltransferase (AHRD V1 ***NG C6UBF8_ECOBR)%3B contains Interpro domain(s) IPR015422 Pyridoxal phosphate-dependent transferase%2C major region%2C subdomain 2
mRNA:SL1.00sc05858_320.1.1	mRNA	SL1.00sc05858	2749495	2759058	-1	359	143	91.3	250	124	85.1	267	123	71	340	114	79.1	Serine hydroxymethyltransferase (AHRD V1 ***NG C6UBF8_ECOBR)%3B contains Interpro domain(s) IPR001085 Serine hydroxymethyltransferase
mRNA:SL1.00sc00395_360.1.1	mRNA	SL1.00sc00395	3425128	3427621	-1	70	429	90.8	51	323	85.1	96	598	126.3	76	1096	204.1	Fused nitric oxide dioxygenase/dihydropteridine reductase 2 (AHRD V1 ***G C6UBF9_ECOBR)%3B contains Interpro domain(s) IPR008333 Oxidoreductase FAD-binding region
mRNA:SL1.00sc01435_160.1.1	mRNA	SL1.00sc01435	1088660	1095771	-1	468	30	90.6	300	21	73.1	543	23	103	591	16	105.7	Sigma-54 dependent response regulator (AHRD V1 *--NG B5Z127_ECO5E)%3B contains Interpro domain(s) IPR002078 RNA polymerase sigma factor 54%2C interaction
mRNA:SL1.00sc05084_81.1.1	mRNA	SL1.00sc05084	1190826	1195049	1	300	195	90	146	75	50.3	188	117	55.5	217	152	64.3	Phosphoribosylformylglycinamidine synthase (AHRD V1 *-*NG B1IVS0_ECOLC)%3B contains Interpro domain(s) IPR016188 PurM%2C N-terminal-like
mRNA:SL1.00sc05805_212.1.1	mRNA	SL1.00sc05805	5968716	5975522	1	464	30	89.9	415	29	101.1	575	47	113.2	556	28	101.7	Phosphoribosylformylglycinamidine synthase (AHRD V1 ***NG C9QPL6_ECOLX)%3B contains Interpro domain(s) IPR000728 AIR synthase related protein
mRNA:SL1.00sc02597_70.1.1	mRNA	SL1.00sc02597	705648	706063	-1	493	0	89.7	507	1	115.6	562	1	102.5	610	0	106.2	Membrane-bound lytic Murein transglycosylase F (AHRD V1 ***NG C1HP44_9ESCH)%3B contains Interpro domain(s) IPR001638 Extracellular solute-binding protein%2C family 3
mRNA:SL1.00sc05390_55.1.1	mRNA	SL1.00sc05390	643888	645765	1	50	442	89.5	43	389	98.3	78	729	146.9	62	601	115.4	tRNA-specific adenosine deaminase (AHRD V1 *-*NG C6UBG7_ECOBR)%3B contains Interpro domain(s) IPR006435 HAD-superfamily hydrolase%2C subfamily IF%2C YfhB
mRNA:SL1.00sc04337_361.1.1	mRNA	SL1.00sc04337	4149793	4155648	1	371	120	89.3	408	118	119.7	535	132	121.4	665	114	135.6	Transcriptional regulator RpiR family (AHRD V1 ***NG B5Z134_ECO5E)%3B contains Interpro domain(s) IPR000281 Helix-turn-helix protein RpiR
mRNA:SL1.00sc05858_501.1.1	mRNA	SL1.00sc05858	4225446	4230356	-1	464	16	87.3	366	18	87.4	514	13	95.9	622	21	112	GTP-binding protein era homolog (Gtp-binding protein) (AHRD V1 *--NG C9XCV0_SALTY)%3B contains Interpro domain(s) IPR004569 Pyridoxal phosphate (active vitamin B6) biosynthesis PdxJ
mRNA:SL1.00sc07003_14.1.1	mRNA	SL1.00sc07003	1058195	1063790	-1	365	115	87.3	185	41	51.5	179	52	42.1	220	66	49.8	GTP-binding protein LepA (AHRD V1 ***G C6UBH7_ECOBR)%3B contains Interpro domain(s) IPR006297 GTP-binding protein LepA
mRNA:SL1.00sc06631_1.1.1	mRNA	SL1.00sc06631	1572	2363	-1	479	0	87.1	496	0	112.9	544	0	99	919	0	160	RNA polymerase sigma factor (AHRD V1 ***G Q3YYU3_SHISS)%3B contains Interpro domain(s) IPR014286 RNA polymerase sigma-70 RpoE type
mRNA:SL1.00sc05390_131.1.1	mRNA	SL1.00sc05390	1432702	1443820	1	462	16	86.9	475	5	109.3	1022	3	186.6	1383	2	241.2	L-aspartate oxidase (AHRD V1 ***G C9R145_ECOLX)%3B contains Interpro domain(s) IPR005288 L-aspartate oxidase
mRNA:SL1.00sc05126_13.1.1	mRNA	SL1.00sc05126	421232	424931	1	193	283	86.6	84	212	67.4	57	96	27.9	57	166	38.8	tRNA (adenine-N(6)-)-methyltransferase (AHRD V1 ***NG B1LP88)%3B contains Interpro domain(s) IPR007848 Methyltransferase small
mRNA:SL1.00sc01883_24.1.1	mRNA	SL1.00sc01883	64873	65915	1	470	1	85.7	460	1	104.9	442	0	80.5	299	0	52.1	ATP-dependent RNA helicase SrmB (AHRD V1 ***G A7ZQ21_ECO24)%3B contains Interpro domain(s) IPR011545 DNA/RNA helicase%2C DEAD/DEAH box type%2C N-terminal
mRNA:SL1.00sc04857_148.1.1	mRNA	SL1.00sc04857	1199129	1204646	1	439	28	84.9	245	19	60.1	764	22	143.1	1273	25	226	Transcriptional regulator LysR family (AHRD V1 ***NG B5Z151_ECO5E)%3B contains Interpro domain(s) IPR005119 LysR%2C substrate-binding
mRNA:SL1.00sc00395_120.1.1	mRNA	SL1.00sc00395	1187636	1206170	1	394	70	84.4	266	44	70.6	274	60	60.8	331	68	69.5	Cysteine/O-acetylserine efflux protein (AHRD V1 ***NG Q3YYT7)
mRNA:SL1.00sc05575_522.1.1	mRNA	SL1.00sc05575	7096296	7099327	-1	16	441	83.1	4	384	88.3	2	763	139.3	6	607	106.7	Autonomous glycyl radical cofactor (AHRD V1 ***NG B6ZWN8_ECO57)%3B contains Interpro domain(s) IPR001150 Formate C-acetyltransferase glycine radical
mRNA:SL1.00sc03966_17.1.1	mRNA	SL1.00sc03966	196107	206189	1	19	437	82.9	20	402	96.1	16	477	89.8	12	903	159.3	uracil DNA glycosylase family protein (AHRD V1 ***G AT3G18630.1)%3B contains Interpro domain(s) IPR002043 Uracil-DNA glycosylase
mRNA:SL1.00sc00395_129.1.1	mRNA	SL1.00sc00395	1301132	1311079	-1	151	298	81.7	33	60	21.2	24	84	19.7	66	232	51.9	tRNA/rRNA methyltransferase SpoU family protein (AHRD V1 ***G AT4G17610.1)%3B contains Interpro domain(s) IPR016479 tRNA/rRNA methyltransferase%2C YfiF%2C predicted
mRNA:SL1.00sc01656_78.1.1	mRNA	SL1.00sc01656	642181	661769	-1	426	19	80.9	233	25	58.7	245	22	48.6	192	20	36.9	CoA binding domain/acetyltransferase domain protein (AHRD V1 **-NG A8A395_ECOHS)%3B contains Interpro domain(s) IPR005636 DTW
mRNA:SL1.00sc02706_135.1.1	mRNA	SL1.00sc02706	6266912	6283507	-1	427	16	80.6	273	7	63.7	348	8	64.8	388	11	69.5	Alpha-ketoglutarate permease (AHRD V1 ***NG Q8X9F3_ECO57)%3B contains Interpro domain(s) IPR005828 General substrate transporter
mRNA:SL1.00sc06889_70.1.1	mRNA	SL1.00sc06889	1366315	1368993	-1	426	13	79.9	616	9	142.3	1077	8	197.5	1089	5	190.5	DNA binding / protein dimerization (AHRD V1 *-*NG AT4G15020.2)
mRNA:SL1.00sc06019_208.1.1	mRNA	SL1.00sc06019	1675214	1677949	1	2	436	79.7	1	551	125.7	0	71	12.9	1	108	19	FUNCTIONS IN molecular_function unknown INVOLVED IN biological_process unknown LOCATED IN cellular_component unknown (AHRD V1 *--NG AT1G36095.1)%3B contains Interpro domain(s) IPR011523 Protein of unknown function DUF1544
mRNA:SL1.00sc04337_383.1.1	mRNA	SL1.00sc04337	4362508	4366895	-1	278	158	79.3	111	44	35.3	146	64	38.2	234	75	53.8	Unknown Protein (AHRD V1)
mRNA:SL1.00sc06243_108.1.1	mRNA	SL1.00sc06243	1453019	1456826	-1	426	3	78	152	0	34.6	18	1	3.5	15	3	3.1	Unknown Protein (AHRD V1)
mRNA:SL1.00sc03462_45.1.1	mRNA	SL1.00sc03462	1118499	1133251	-1	423	5	77.9	387	2	88.6	512	8	94.7	498	5	87.6	Glutamate-rich WD repeat-containing protein 1 (AHRD V1 ***NG Q54ED4)%3B contains Interpro domain(s) IPR017986 WD40 repeat%2C region
mRNA:SL1.00sc00777_519.1.1	mRNA	SL1.00sc00777	3969486	3972076	1	385	39	77.1	489	43	121.1	611	45	119.4	676	53	126.9	PCI domain-containing protein 2 (AHRD V1 ***NG Q5FWP8)%3B contains Interpro domain(s) IPR013143 PCI/PINT associated module
mRNA:SL1.00sc06019_540.1.1	mRNA	SL1.00sc06019	3961835	3980166	1	391	28	76.2	344	9	80.4	456	16	85.9	401	15	72.4	Unknown Protein (AHRD V1)
mRNA:SL1.00sc00002_22.1.1	mRNA	SL1.00sc00002	301488	315364	1	383	21	73.5	623	8	143.7	1386	10	254.1	1009	5	176.6	FUNCTIONS IN molecular_function unknown INVOLVED IN biological_process unknown LOCATED IN cellular_component unknown (AHRD V1 **-NG AT5G18730.1)%3B contains Interpro domain(s) IPR015609 Molecular chaperone%2C heat shock protein%2C Hsp40%2C DnaJ
mRNA:SL1.00sc00014_25.1.1	mRNA	SL1.00sc00014	2053930	2064006	1	348	50	72.4	239	29	61	265	16	51.2	275	52	56.9	DNA-directed RNA polymerase subunit beta' (AHRD V1 ***NG Q2MIA9)
mRNA:SL1.00sc04889_238.1.1	mRNA	SL1.00sc04889	4000053	4013600	-1	389	8	72.2	344	7	79.9	490	2	89.6	447	3	78.4	Unknown Protein (AHRD V1)
mRNA:SL1.00sc05103_83.1.1	mRNA	SL1.00sc05103	2854883	2857053	1	6	391	72.2	5	354	81.7	5	871	159.5	13	794	140.5	Starch synthase II-2 (AHRD V1 *-*NG Q75T41_PHAVU)
mRNA:SL1.00sc06183_130.1.1	mRNA	SL1.00sc06183	1268316	1274031	1	254	143	72.2	193	125	72.4	271	122	71.5	390	140	92.3	ATPAO5 Polyamine oxidase 5 amine oxidase/ electron carrier/ oxidoreductase (AHRD V1 ***G AT4G29720.1)%3B contains Interpro domain(s) IPR002937 Amine oxidase
mRNA:SL1.00sc00897_10.1.1	mRNA	SL1.00sc00897	1357103	1364706	1	7	385	71.3	9	20	6.6	5	19	4.4	5	23	4.9	lipase class 3 family protein / calmodulin-binding heat-shock protein-related (AHRD V1 ***NG AT4G00500.2)%3B contains Interpro domain(s) IPR005592 Mono- and diacylglycerol lipase%2C N-terminal
mRNA:SL1.00sc02895_43.1.1	mRNA	SL1.00sc02895	1658372	1668380	-1	380	9	70.8	153	0	34.8	4	1	0.9	7	2	1.6	SlX1/Y1 protein (Fragment) (AHRD V1 ***NG B5MAG0_SILCO)%3B contains Interpro domain(s) IPR017986 WD40 repeat%2C region
mRNA:SL1.00sc06070_40.1.1	mRNA	SL1.00sc06070	494188	496053	-1	20	369	70.8	32	328	82	26	471	90.5	33	380	71.9	protein kinase family protein (AHRD V1 *-*G AT5G56890.1)%3B contains Interpro domain(s) IPR002290 Serine/threonine protein kinase
mRNA:SL1.00sc03187_203.1.1	mRNA	SL1.00sc03187	1829349	1829940	-1	386	0	70.2	89	1	20.5	78	0	14.2	108	2	19.2	Unknown Protein (AHRD V1)
mRNA:SL1.00sc00082_43.1.1	mRNA	SL1.00sc00082	680333	681801	-1	300	82	69.5	19	18	8.4	10	21	5.6	14	24	6.6	Unknown Protein (AHRD V1)
mRNA:SL1.00sc02691_1.1.1	mRNA	SL1.00sc02691	287	1180	1	7	368	68.2	3	342	78.5	4	670	122.7	2	769	134.2	Unknown Protein (AHRD V1)
mRNA:SL1.00sc03823_79.1.1	mRNA	SL1.00sc03823	724140	726329	1	1	373	68	1	138	31.6	0	110	20	1	110	19.3	Disease resistance protein RPP13 variant (AHRD V1 *-*NG Q6RX56_ARATH)%3B contains Interpro domain(s) IPR002182 NB-ARC
mRNA:SL1.00sc06118_85.1.1	mRNA	SL1.00sc06118	1102883	1107975	-1	352	22	68	226	3	52.1	211	11	40.4	235	15	43.5	RPP13 RECOGNITION OF PERONOSPORA PARASITICA 13 ATP binding (AHRD V1 *--NG AT3G46530.1)%3B contains Interpro domain(s) IPR002182 NB-ARC
mRNA:SL1.00sc06019_458.1.1	mRNA	SL1.00sc06019	3424179	3427679	-1	161	212	67.8	212	234	101.5	257	368	113.8	278	420	121.5	RPP13 RECOGNITION OF PERONOSPORA PARASITICA 13 ATP binding (AHRD V1 **-G AT3G46530.1)%3B contains Interpro domain(s) IPR002182 NB-ARC
mRNA:SL1.00sc02164_113.1.1	mRNA	SL1.00sc02164	999769	1005200	1	180	189	67.1	152	163	71.7	188	183	67.5	227	283	88.8	Translation machinery-associated protein 22 (AHRD V1 ***G Q2H5Z7)%3B contains Interpro domain(s) IPR005873 Density-regulated protein DRP1
mRNA:SL1.00sc07184_504.1.1	mRNA	SL1.00sc07184	4506577	4511517	1	196	173	67.1	113	78	43.5	136	75	38.4	154	113	46.5	Ulp1 protease family C-terminal catalytic domain containing protein (AHRD V1 ***NG Q60D46_SOLDE)
mRNA:SL1.00sc00141_76.1.1	mRNA	SL1.00sc00141	995190	998207	1	184	180	66.2	92	69	36.7	88	69	28.6	115	80	34	Chloroplastic group IIA intron splicing facilitator CRS1%2C chloroplastic (AHRD V1 ***NG Q6YYA3)%3B contains Interpro domain(s) IPR001890 RNA-binding%2C CRM domain
mRNA:SL1.00sc00226_87.1.1	mRNA	SL1.00sc00226	1560299	1573230	-1	185	175	65.5	169	162	75.4	322	174	90.3	336	204	94	esterase/lipase/thioesterase family protein (AHRD V1 ***NG AT1G29840.1)
mRNA:SL1.00sc06118_91.1.1	mRNA	SL1.00sc06118	1171530	1182526	1	347	13	65.5	155	7	36.9	94	13	19.5	122	7	22.5	Esterase/lipase/thioesterase (Fragment) (AHRD V1 ***NG B3VW47_POPTN)
mRNA:SL1.00sc00226_342.1.1	mRNA	SL1.00sc00226	3704433	3708124	-1	351	8	65.3	269	9	63.3	586	12	108.9	552	15	98.7	FRS3 FAR1-related sequence 3 zinc ion binding (AHRD V1 *-*NG AT2G27110.3)
mRNA:SL1.00sc02749_47.1.1	mRNA	SL1.00sc02749	361584	372701	-1	320	37	64.9	240	6	56	320	6	59.3	301	7	53.6	esterase/lipase/thioesterase family protein (AHRD V1 *-*NG AT3G47560.2)
mRNA:SL1.00sc03179_47.1.1	mRNA	SL1.00sc03179	2267767	2273638	1	35	319	64.4	19	284	69	35	342	68.6	39	367	70.7	ATP dependent helicase (Fragment) (AHRD V1 *-*G Q8X209_TALEM)%3B contains Interpro domain(s) IPR014001 DEAD-like helicase%2C N-terminal
mRNA:SL1.00sc02618_70.1.1	mRNA	SL1.00sc02618	1236635	1248010	-1	332	21	64.2	276	15	66.2	246	22	48.8	300	25	56.6	Unknown Protein (AHRD V1)
mRNA:SL1.00sc07000_85.1.1	mRNA	SL1.00sc07000	796830	800719	-1	325	28	64.2	368	22	88.8	787	20	146.9	670	35	122.8	transcription factor (AHRD V1 *-*G AT4G28800.1)%3B contains Interpro domain(s) IPR011598 Helix-loop-helix DNA-binding
mRNA:SL1.00sc07184_562.1.1	mRNA	SL1.00sc07184	4974215	4979202	1	96	255	63.8	82	264	78.8	67	366	78.8	59	289	60.6	Unknown Protein (AHRD V1)
mRNA:SL1.00sc07240_24.1.1	mRNA	SL1.00sc07240	534231	541676	-1	148	202	63.7	98	171	61.2	178	260	79.7	171	327	86.7	Unknown Protein (AHRD V1)
mRNA:SL1.00sc02895_101.1.1	mRNA	SL1.00sc02895	5239738	5252128	1	263	85	63.3	177	46	50.8	194	55	45.3	232	79	54.2	Unknown Protein (AHRD V1)
mRNA:SL1.00sc01643_61.1.1	mRNA	SL1.00sc01643	208589	213280	-1	13	334	63.1	4	464	106.5	5	219	40.8	3	160	28.4	Unknown Protein (AHRD V1)
mRNA:SL1.00sc05223_11.1.1	mRNA	SL1.00sc05223	89503	95811	1	35	311	62.9	22	187	47.6	24	316	61.9	25	309	58.2	FUNCTIONS IN molecular_function unknown INVOLVED IN biological_process unknown LOCATED IN cellular_component unknown EXPRESSED IN cultured cell (AHRD V1 *-*NG AT3G30200.1)
mRNA:SL1.00sc07059_37.1.1	mRNA	SL1.00sc07059	591094	592876	1	172	174	62.9	66	69	30.7	65	103	30.6	90	154	42.5	binding (AHRD V1 ***NG AT3G06530.1)
mRNA:SL1.00sc07184_38.1.1	mRNA	SL1.00sc07184	359617	368201	-1	243	103	62.9	165	73	54.2	244	15	47.2	328	19	60.4	Unknown Protein (AHRD V1)
mRNA:SL1.00sc06183_250.1.1	mRNA	SL1.00sc06183	2429802	2442817	-1	216	129	62.8	167	89	58.3	253	117	67.4	223	117	59.2	Heat stress transcription factor A-2 (AHRD V1 ***G O80982)%3B contains Interpro domain(s) IPR000232 Heat shock factor (HSF)-type%2C DNA-binding
mRNA:SL1.00sc05477_163.1.1	mRNA	SL1.00sc05477	1231618	1234087	1	339	5	62.6	53	1	12.3	87	2	16.2	99	1	17.4	NPR1 NONEXPRESSER OF PR GENES 1 protein binding / transcription activator (AHRD V1 ***G AT1G64280.1)%3B contains Interpro domain(s) IPR002110 Ankyrin
mRNA:SL1.00sc05603_13.1.1	mRNA	SL1.00sc05603	142019	146220	-1	153	191	62.6	74	80	35.1	101	94	35.5	97	145	42.1	calmodulin-binding family protein (AHRD V1 *-*G AT2G26190.1)
mRNA:SL1.00sc02156_108.1.1	mRNA	SL1.00sc02156	809891	810780	-1	342	0	62.2	309	1	70.6	381	1	69.5	570	0	99.3	Unknown Protein (AHRD V1)
mRNA:SL1.00sc03540_206.1.1	mRNA	SL1.00sc03540	1552536	1562685	-1	325	17	62.2	267	3	61.5	196	5	36.6	208	4	36.9	Casein kinase I-like (AHRD V1 *-*NG Q8LR51_ORYSJ)%3B contains Interpro domain(s) IPR017442 Serine/threonine protein kinase-related
mRNA:SL1.00sc06741_32.1.1	mRNA	SL1.00sc06741	212189	213391	-1	6	332	61.5	13	230	55.3	8	606	111.8	13	541	96.5	Casein kinase (AHRD V1 ***G A2I5G0_BETVU)%3B contains Interpro domain(s) IPR002290 Serine/threonine protein kinase
mRNA:SL1.00sc00289_55.1.1	mRNA	SL1.00sc00289	3249453	3258948	-1	288	48	61.1	337	38	85.4	560	66	114	605	56	115.1	Unknown Protein (AHRD V1)
mRNA:SL1.00sc02302_105.1.1	mRNA	SL1.00sc02302	6194412	6209473	-1	320	15	60.9	245	14	59	257	10	48.6	299	11	54	Diacylglycerol acyltransferase (AHRD V1 ***NG Q9FUL6_PERFR)%3B contains Interpro domain(s) IPR004299 Membrane bound O-acyl transferase%2C MBOAT
mRNA:SL1.00sc05805_138.1.1	mRNA	SL1.00sc05805	5240671	5253737	1	294	41	60.9	221	33	57.8	239	37	50.2	298	30	57.1	Diacylglycerol acyltransferase (AHRD V1 ***G Q5I2P3_LOTJA)%3B contains Interpro domain(s) IPR004299 Membrane bound O-acyl transferase%2C MBOAT
mRNA:SL1.00sc04338_60.1.1	mRNA	SL1.00sc04338	832629	834054	-1	328	5	60.6	273	7	63.7	468	3	85.7	751	5	131.6	Eukaryotic initiation factor 4A (AHRD V1 ***G Q4U474_PENAM)%3B contains Interpro domain(s) IPR011545 DNA/RNA helicase%2C DEAD/DEAH box type%2C N-terminal
mRNA:SL1.00sc07258_1.1.1	mRNA	SL1.00sc07258	11	3737	-1	321	11	60.4	211	9	50.1	164	14	32.4	230	16	42.8	Unknown Protein (AHRD V1)
mRNA:SL1.00sc06004_333.1.1	mRNA	SL1.00sc06004	2819526	2822050	1	37	294	60.2	13	90	23.4	36	205	43.9	47	231	48.4	transducin family protein / WD-40 repeat family protein (AHRD V1 *-*NG AT2G19430.1)
mRNA:SL1.00sc05992_332.1.1	mRNA	SL1.00sc05992	5322115	5328625	-1	267	62	59.8	209	58	60.8	392	57	81.7	401	50	78.5	Unknown Protein (AHRD V1)
mRNA:SL1.00sc06070_233.1.1	mRNA	SL1.00sc06070	2323012	2329438	1	308	20	59.7	429	14	100.9	372	22	71.7	341	30	64.6	WD repeat-containing protein 5 (AHRD V1 *-*NG Q498M4)%3B contains Interpro domain(s) IPR017986 WD40 repeat%2C region
mRNA:SL1.00sc01683_1.1.1	mRNA	SL1.00sc01683	736	2205	-1	37	290	59.5	21	195	49.2	28	145	31.5	48	209	44.7	Lipoxygenase (AHRD V1 *-*NG B6D1W5_OLEEU)%3B contains Interpro domain(s) IPR001246 Lipoxygenase%2C plant
mRNA:SL1.00sc02302_329.1.1	mRNA	SL1.00sc02302	11410663	11413656	1	322	4	59.3	90	2	20.9	48	8	10.2	51	2	9.2	Unknown Protein (AHRD V1)
mRNA:SL1.00sc05390_69.1.1	mRNA	SL1.00sc05390	759379	766058	-1	7	318	59.1	10	241	57.1	3	263	48.4	3	246	43.4	Unknown Protein (AHRD V1)
mRNA:SL1.00sc05858_1055.1.1	mRNA	SL1.00sc05858	8704950	8724963	1	24	299	58.8	8	50	13.2	4	37	7.5	2	32	5.9	Ran GTPase binding / chromatin binding / zinc ion binding (AHRD V1 *--G AT5G19420.1)%3B contains Interpro domain(s) IPR009091 Regulator of chromosome condensation/beta-lactamase-inhibitor protein II
mRNA:SL1.00sc04857_25.1.1	mRNA	SL1.00sc04857	287402	297052	-1	309	13	58.6	275	12	65.3	298	9	55.9	344	9	61.5	ATGA2OX2 GIBBERELLIN 2-OXIDASE gibberellin 2-beta-dioxygenase (AHRD V1 ***G AT1G30040.1)%3B contains Interpro domain(s) IPR005123 Oxoglutarate and iron-dependent oxygenase
mRNA:SL1.00sc07408_414.1.1	mRNA	SL1.00sc07408	2848684	2849851	-1	312	10	58.6	44	6	11.4	57	8	11.8	50	5	9.6	Unknown Protein (AHRD V1)
mRNA:SL1.00sc02347_1.1.1	mRNA	SL1.00sc02347	978	4519	-1	278	40	57.8	299	31	75.1	458	33	89.4	640	29	116.5	F-box family protein (AHRD V1 ***NG AT1G13570.1)%3B contains Interpro domain(s) IPR006566 FBD-like
mRNA:SL1.00sc04130_47.1.1	mRNA	SL1.00sc04130	587632	590977	-1	288	29	57.7	185	37	50.5	236	30	48.4	288	45	58	AtHB31 ARABIDOPSIS THALIANA HOMEOBOX PROTEIN 31 DNA binding / transcription factor (AHRD V1 *-*G AT1G14440.2)%3B contains Interpro domain(s) IPR006456 ZF-HD homeobox protein Cys/His-rich dimerisation region
mRNA:SL1.00sc00510_79.1.1	mRNA	SL1.00sc00510	1462221	1464790	-1	19	296	57.3	11	361	84.7	17	689	128.5	24	738	132.7	HBT HOBBIT binding (AHRD V1 **-G AT2G20000.1)%3B contains Interpro domain(s) IPR011990 Tetratricopeptide-like helical
mRNA:SL1.00sc05126_11.1.1	mRNA	SL1.00sc05126	366286	369282	1	223	91	57.1	78	31	24.8	104	37	25.7	143	29	29.9	Unknown Protein (AHRD V1)
mRNA:SL1.00sc05858_163.1.1	mRNA	SL1.00sc05858	1519017	1521174	1	183	131	57.1	244	113	81.3	219	105	59	252	95	60.4	NADH-ubiquinone oxidoreductase chain 5 (Fragment) (AHRD V1 ***NG O21029_CERPU)%3B contains Interpro domain(s) IPR001750 NADH:ubiquinone/plastoquinone oxidoreductase
mRNA:SL1.00sc06183_78.1.1	mRNA	SL1.00sc06183	819206	826294	-1	3	311	57.1	6	30	8.2	5	21	4.7	7	30	6.4	NADH-ubiquinone oxidoreductase (AHRD V1 ***NG Q5M9T3_TOBAC)%3B contains Interpro domain(s) IPR001268 NADH:ubiquinone oxidoreductase%2C 30 kDa subunit
mRNA:SL1.00sc05805_185.1.1	mRNA	SL1.00sc05805	5687325	5693947	-1	271	42	56.9	234	29	59.9	213	35	45.1	238	36	47.7	Unknown Protein (AHRD V1)
mRNA:SL1.00sc06004_80.1.1	mRNA	SL1.00sc06004	659796	667529	1	296	14	56.4	160	10	38.7	210	4	39	240	5	42.7	NADH dehydrogenase subunit 2 (AHRD V1 *-*NG Q5MA39_TOBAC)
mRNA:SL1.00sc01556_8.1.1	mRNA	SL1.00sc01556	726958	733543	-1	213	96	56.2	140	49	43	331	24	64.6	291	37	57.1	Unknown Protein (AHRD V1)
mRNA:SL1.00sc02102_129.1.1	mRNA	SL1.00sc02102	792107	794470	-1	307	2	56.2	342	2	78.3	41	2	7.8	79	3	14.3	Type III restriction enzyme res subunit (AHRD V1 **-NG C9QR01_ECOLX)
mRNA:SL1.00sc00777_699.1.1	mRNA	SL1.00sc00777	5739949	5743892	1	214	94	56	191	83	62.4	242	94	61.2	232	89	55.9	CP4-6 prophage conserved protein (AHRD V1 ***NG B1XE19_ECODH)
mRNA:SL1.00sc04337_499.1.1	mRNA	SL1.00sc04337	5276129	5284964	-1	267	41	56	70	30	22.8	69	30	18	92	47	24.2	Unknown Protein (AHRD V1)
mRNA:SL1.00sc05477_52.1.1	mRNA	SL1.00sc05477	392528	393261	1	37	271	56	34	194	51.9	31	325	64.8	23	437	80.1	GATA transcription factor 24 (AHRD V1 *-*NG Q5HZ36)
mRNA:SL1.00sc05390_76.1.1	mRNA	SL1.00sc05390	809952	814189	1	49	258	55.8	72	207	63.5	107	326	78.8	94	251	60.1	Beta-galactosidase (AHRD V1 ***NG Q8LP12_CAPAN)%3B contains Interpro domain(s) IPR001944 Glycoside hydrolase%2C family 35
mRNA:SL1.00sc03897_108.1.1	mRNA	SL1.00sc03897	3103074	3113613	-1	175	130	55.5	180	113	66.7	187	140	59.5	186	142	57.1	Beta-galactosidase (AHRD V1 ***G B9HDL7_POPTR)%3B contains Interpro domain(s) IPR001944 Glycoside hydrolase%2C family 35
mRNA:SL1.00sc05805_223.1.1	mRNA	SL1.00sc05805	6058918	6061147	1	10	295	55.5	7	165	39.2	2	241	44.2	12	237	43.4	Unknown Protein (AHRD V1)
mRNA:SL1.00sc07408_208.1.1	mRNA	SL1.00sc07408	1387099	1391876	-1	302	2	55.3	52	1	12.1	19	0	3.5	24	0	4.2	Unknown Protein (AHRD V1)
mRNA:SL1.00sc00777_808.1.1	mRNA	SL1.00sc00777	6813896	6819244	-1	298	4	54.9	291	9	68.3	345	4	63.5	366	9	65.3	Ectonucleotide pyrophosphatase/phosphodiesterase family member 3 (AHRD V1 ***G O14638)%3B contains Interpro domain(s) IPR002591 Type I phosphodiesterase/nucleotide pyrophosphatase/phosphate transferase
mRNA:SL1.00sc02618_9.1.1	mRNA	SL1.00sc02618	162251	181188	1	260	42	54.9	162	23	42.1	244	30	49.9	234	21	44.4	Nucleotide pyrophosphatase-like protein (AHRD V1 ***NG Q9SU83_ARATH)%3B contains Interpro domain(s) IPR002591 Type I phosphodiesterase/nucleotide pyrophosphatase/phosphate transferase
mRNA:SL1.00sc00777_796.1.1	mRNA	SL1.00sc00777	6650142	6652321	-1	22	278	54.6	21	213	53.3	25	233	47	21	231	43.9	Unknown Protein (AHRD V1)
mRNA:SL1.00sc06723_28.1.1	mRNA	SL1.00sc06723	721839	723688	1	8	292	54.6	3	243	56	7	79	15.7	4	183	32.6	Unknown Protein (AHRD V1)
mRNA:SL1.00sc04337_356.1.1	mRNA	SL1.00sc04337	4107727	4122493	1	131	163	53.5	103	154	58.5	115	170	51.9	112	199	54.2	pectinesterase family protein (AHRD V1 *-*G AT2G26450.1)%3B contains Interpro domain(s) IPR000070 Pectinesterase%2C catalytic
mRNA:SL1.00sc05992_264.1.1	mRNA	SL1.00sc05992	4785542	4796195	-1	212	82	53.5	207	58	60.3	252	84	61.2	272	69	59.4	DNA repair protein RAD51 homolog (AHRD V1 ***NG Q40134)%3B contains Interpro domain(s) IPR011941 DNA repair protein RAD51
mRNA:SL1.00sc05805_227.1.1	mRNA	SL1.00sc05805	6080186	6082315	1	2	291	53.3	1	21	5	0	108	19.7	0	112	19.5	Conserved oligomeric Golgi complex subunit 3 (AHRD V1 ***NG Q96JB2)%3B contains Interpro domain(s) IPR007265 Sec34-like protein
mRNA:SL1.00sc07266_23.1.1	mRNA	SL1.00sc07266	221090	227009	-1	289	4	53.3	241	1	55.1	296	0	53.9	366	1	63.9	Conserved oligomeric Golgi complex subunit 3 (AHRD V1 ***NG Q16ZN9)%3B contains Interpro domain(s) IPR007265 Sec34-like protein
mRNA:SL1.00sc04337_482.1.1	mRNA	SL1.00sc04337	5110326	5116560	-1	287	4	52.9	51	1	11.8	74	1	13.7	61	0	10.6	Unknown Protein (AHRD V1)
mRNA:SL1.00sc04007_563.1.1	mRNA	SL1.00sc04007	4185804	4189803	-1	269	19	52.4	223	16	54.4	318	28	63	281	14	51.4	1-phosphatidylinositol-4-phosphate 5-kinase/ ATP binding / phosphatidylinositol phosphate kinase/ protein binding / zinc ion binding (AHRD V1 *-*G AT4G33240.1)%3B contains Interpro domain(s) IPR016034 Phosphatidylinositol-4-phosphate 5-kinase%2C core%2C subgroup
mRNA:SL1.00sc07184_222.1.1	mRNA	SL1.00sc07184	2067239	2089215	1	21	266	52.2	7	11	4.1	9	7	2.9	8	13	3.7	phosphatidylinositol-4-phosphate 5-kinase family protein (AHRD V1 *-*NG AT3G14270.1)
mRNA:SL1.00sc04338_46.1.1	mRNA	SL1.00sc04338	610438	625571	-1	15	270	51.8	6	392	90.6	4	112	21.1	14	229	42.3	Lateral signaling target protein 2 homolog (AHRD V1 *--NG A8QCE4)%3B contains Interpro domain(s) IPR000306 Zinc finger%2C FYVE-type
mRNA:SL1.00sc07184_154.1.1	mRNA	SL1.00sc07184	1350249	1364243	-1	114	170	51.7	100	121	50.3	111	179	52.8	175	181	62	Lateral signaling target protein 2 homolog (AHRD V1 *--NG B4NFJ7)%3B contains Interpro domain(s) IPR007461 Ysc84 actin-binding domain
mRNA:SL1.00sc03496_42.1.1	mRNA	SL1.00sc03496	245589	247445	1	213	66	50.7	146	59	46.7	142	53	35.5	220	53	47.5	RED family protein (AHRD V1 *-*NG AT2G26460.1)%3B contains Interpro domain(s) IPR012916 RED-like%2C N-terminal
mRNA:SL1.00sc00463_64.1.1	mRNA	SL1.00sc00463	656943	663287	-1	166	112	50.6	214	100	71.5	231	91	58.6	317	113	74.9	Unknown Protein (AHRD V1)
mRNA:SL1.00sc02164_53.1.1	mRNA	SL1.00sc02164	522418	523319	1	59	219	50.6	27	193	50.1	69	357	77.6	87	368	79.2	Polyphosphoinositide phosphatase (AHRD V1 ***NG Q92562)%3B contains Interpro domain(s) IPR002013 Synaptojanin%2C N-terminal
mRNA:SL1.00sc03187_168.1.1	mRNA	SL1.00sc03187	1522194	1539449	-1	271	7	50.6	145	8	34.8	146	12	28.8	177	6	31.9	phosphoinositide phosphatase family protein (AHRD V1 *-*NG AT3G43220.1)%3B contains Interpro domain(s) IPR002013 Synaptojanin%2C N-terminal
mRNA:SL1.00sc05390_152.1.1	mRNA	SL1.00sc05390	1614259	1633623	1	241	37	50.6	218	22	54.6	266	22	52.4	282	29	54.2	phosphoinositide phosphatase family protein (AHRD V1 *-*G AT5G20840.1)%3B contains Interpro domain(s) IPR002013 Synaptojanin%2C N-terminal
mRNA:SL1.00sc02164_43.1.1	mRNA	SL1.00sc02164	409900	414328	1	69	208	50.4	41	146	42.6	56	386	80.5	57	368	74	Unknown Protein (AHRD V1)
mRNA:SL1.00sc03996_8.1.1	mRNA	SL1.00sc03996	88193	92017	-1	183	94	50.4	86	50	31	36	16	9.5	39	12	8.9	Proteasomal ubiquitin receptor ADRM1 (AHRD V1 *-*NG Q6NZ09)%3B contains Interpro domain(s) IPR006773 Adhesion regulating molecule
mRNA:SL1.00sc05126_72.1.1	mRNA	SL1.00sc05126	4264479	4265212	1	272	5	50.4	121	2	28	1	1	0.4	0	1	0.2	Unknown Protein (AHRD V1)%3B contains Interpro domain(s) IPR019557 Aminotransferase-like%2C plant mobile domain
mRNA:SL1.00sc05597_96.1.1	mRNA	SL1.00sc05597	8581813	8614724	1	234	42	50.2	157	44	45.8	231	45	50.2	212	36	43.2	MADS-box transcription factor 4 (AHRD V1 *-*NG B6TDB4_MAIZE)%3B contains Interpro domain(s) IPR002100 Transcription factor%2C MADS-box
mRNA:SL1.00sc05858_390.1.1	mRNA	SL1.00sc05858	3392073	3396230	1	148	128	50.2	105	87	43.7	130	83	38.8	115	111	39.4	Unknown Protein (AHRD V1)
mRNA:SL1.00sc01656_226.1.1	mRNA	SL1.00sc01656	1857700	1862566	-1	260	15	50	215	8	50.8	296	11	55.9	313	14	56.9	transferase family protein (AHRD V1 *-*G AT1G32910.1)%3B contains Interpro domain(s) IPR003480 Transferase
mRNA:SL1.00sc03823_6.1.1	mRNA	SL1.00sc03823	42872	45983	1	212	62	49.8	170	85	58.1	372	99	85.7	359	89	78	ARR1 ARABIDOPSIS RESPONSE REGULATOR 1 transcription factor/ two-component response regulator (AHRD V1 *-*NG AT3G16857.1)%3B contains Interpro domain(s) IPR012287 Homeodomain-related
mRNA:SL1.00sc07408_190.1.1	mRNA	SL1.00sc07408	1298101	1301839	-1	103	169	49.5	120	161	64	136	161	54.1	202	210	71.7	Unknown Protein (AHRD V1)
mRNA:SL1.00sc06004_161.1.1	mRNA	SL1.00sc06004	1487969	1488916	-1	178	93	49.3	83	43	28.7	144	26	30.9	143	30	30.1	Unknown Protein (AHRD V1)
mRNA:SL1.00sc07184_285.1.1	mRNA	SL1.00sc07184	2611900	2623543	-1	22	248	49.1	5	98	23.4	2	21	4.2	4	29	5.7	tRNA pseudouridine synthase family protein (AHRD V1 *-*NG AT5G35400.1)%3B contains Interpro domain(s) IPR001406 Pseudouridine synthase I%2C TruA
mRNA:SL1.00sc02227_20.1.1	mRNA	SL1.00sc02227	171183	180405	1	52	214	48.4	44	181	51.2	71	190	47.5	68	224	50.8	Pseudouridylate synthase (AHRD V1 ***G B9N838_POPTR)%3B contains Interpro domain(s) IPR001406 Pseudouridine synthase I%2C TruA
mRNA:SL1.00sc04121_77.1.1	mRNA	SL1.00sc04121	5291608	5314109	-1	242	24	48.4	114	17	29.8	218	21	43.5	180	32	36.9	BAM1 BARELY ANY MERISTEM 1 ATP binding / kinase/ protein serine/threonine kinase (AHRD V1 *-*G AT5G65700.1)%3B contains Interpro domain(s) IPR001245 Tyrosine protein kinase
mRNA:SL1.00sc02102_103.1.1	mRNA	SL1.00sc02102	628181	644505	1	255	8	47.8	93	1	21.4	27	6	6	34	1	6.1	senescence-associated protein-related (AHRD V1 *-*NG AT5G20700.1)%3B contains Interpro domain(s) IPR007650 Protein of unknown function DUF581
mRNA:SL1.00sc00395_212.1.1	mRNA	SL1.00sc00395	2142636	2146530	-1	191	71	47.7	76	44	27.3	30	19	8.9	35	16	8.9	ATNUDX1 ARABIDOPSIS THALIANA NUDIX HYDROLASE 1 dihydroneopterin triphosphate pyrophosphohydrolase/ hydrolase (AHRD V1 ***G AT1G68760.1)%3B contains Interpro domain(s) IPR000086 NUDIX hydrolase domain
mRNA:SL1.00sc05858_514.1.1	mRNA	SL1.00sc05858	4338588	4338958	1	17	245	47.7	5	73	17.8	2	37	7.1	6	56	10.8	myb family transcription factor (AHRD V1 *-*NG AT5G08520.1)%3B contains Interpro domain(s) IPR006447 Myb-like DNA-binding region%2C SHAQKYF class
mRNA:SL1.00sc07408_191.1.1	mRNA	SL1.00sc07408	1303696	1309261	-1	50	212	47.7	48	95	32.6	37	67	18.9	45	101	25.4	Salt tolerant protein (AHRD V1 **-NG B6UAT8_MAIZE)%3B contains Interpro domain(s) IPR007919 Uncharacterised protein family UPF0220
mRNA:SL1.00sc01435_74.1.1	mRNA	SL1.00sc01435	505463	508790	-1	258	3	47.5	260	2	59.6	241	0	43.9	301	1	52.6	Salt tolerant protein (AHRD V1 *--NG B6UAT8_MAIZE)%3B contains Interpro domain(s) IPR007919 Uncharacterised protein family UPF0220
mRNA:SL1.00sc06019_534.1.1	mRNA	SL1.00sc06019	3897322	3900023	-1	148	112	47.3	104	122	51.5	131	136	48.6	113	145	44.9	DNA binding / protein dimerization (AHRD V1 *-*NG AT4G15020.2)
mRNA:SL1.00sc03668_109.1.1	mRNA	SL1.00sc03668	930635	937784	-1	243	16	47.1	220	6	51.5	242	11	46.1	305	14	55.5	Lysine-specific demethylase 4B (AHRD V1 *--NG O94953)%3B contains Interpro domain(s) IPR019787 Zinc finger%2C PHD-finger
mRNA:SL1.00sc06070_254.1.1	mRNA	SL1.00sc06070	2489368	2500981	-1	252	7	47.1	174	12	42.3	239	15	46.2	230	9	41.6	Protein Jade-1 (AHRD V1 *-*NG Q803A0)%3B contains Interpro domain(s) IPR011011 Zinc finger%2C FYVE/PHD-type
mRNA:SL1.00sc02280_1.1.1	mRNA	SL1.00sc02280	149	1027	1	4	254	46.9	3	19	5	3	8	2	1	9	1.7	HAM2 histone acetyltransferase of the MYST family 2 H3/H4 histone acetyltransferase/ histone acetyltransferase/ nucleic acid binding / zinc ion binding (AHRD V1 ***G AT5G09740.1)%3B contains Interpro domain(s) IPR002717 MOZ/SAS-like protein
mRNA:SL1.00sc04765_178.1.1	mRNA	SL1.00sc04765	2325573	2332071	-1	207	51	46.9	131	59	43.3	109	47	28.4	128	66	33.8	galactosyltransferase family protein (AHRD V1 ***NG AT1G77810.2)%3B contains Interpro domain(s) IPR002659 Glycosyl transferase%2C family 31
mRNA:SL1.00sc03179_105.1.1	mRNA	SL1.00sc03179	3497493	3501548	-1	187	70	46.7	31	25	12.7	61	20	14.7	87	26	19.7	Auxin response factor 3 (AHRD V1 ***G A4L9W4_GOSHI)%3B contains Interpro domain(s) IPR010525 Auxin response factor
mRNA:SL1.00sc03668_100.1.1	mRNA	SL1.00sc03668	848735	853424	1	33	223	46.6	7	197	46.4	14	413	77.7	17	323	59.2	NBS-containing resistance-like protein (Fragment) (AHRD V1 *-*NG A8BNU0_PLAAC)%3B contains Interpro domain(s) IPR000157 Toll-Interleukin receptor
mRNA:SL1.00sc06019_550.1.1	mRNA	SL1.00sc06019	4035467	4047949	-1	216	40	46.6	154	24	40.5	162	29	34.8	169	26	34	Dephospho-CoA kinase (AHRD V1 ***G Q92BF2)%3B contains Interpro domain(s) IPR001977 Dephospho-CoA kinase
mRNA:SL1.00sc06255_85.1.1	mRNA	SL1.00sc06255	583463	590490	-1	182	74	46.6	56	30	19.6	67	25	16.7	99	29	22.3	Unknown Protein (AHRD V1)
mRNA:SL1.00sc07059_30.1.1	mRNA	SL1.00sc07059	539160	542493	-1	200	55	46.4	91	22	25.7	65	25	16.4	106	33	24.2	Eukaryotic translation initiation factor 3 subunit 5 (AHRD V1 ***G B4FRD9_MAIZE)%3B contains Interpro domain(s) IPR000555 Mov34/MPN/PAD-1
mRNA:SL1.00sc07408_104.1.1	mRNA	SL1.00sc07408	711491	728792	-1	221	34	46.4	74	13	19.8	73	12	15.5	62	14	13.2	Chromatin structure-remodeling complex protein BSH (AHRD V1 ***G P93045)%3B contains Interpro domain(s) IPR006939 SNF5/SMARCB1/INI1
mRNA:SL1.00sc05290_104.1.1	mRNA	SL1.00sc05290	14825879	14833165	-1	101	152	46	73	141	48.7	86	193	50.8	80	157	41.3	Chromatin structure-remodeling complex protein BSH (AHRD V1 ***NG P93045)%3B contains Interpro domain(s) IPR006939 SNF5/SMARCB1/INI1
mRNA:SL1.00sc06070_337.1.1	mRNA	SL1.00sc06070	3319506	3320684	1	50	203	46	39	191	52.4	69	327	72.1	48	247	51.4	Chromatin structure-remodeling complex protein BSH (AHRD V1 ***NG P93045)
mRNA:SL1.00sc01457_48.1.1	mRNA	SL1.00sc01457	613673	619184	1	214	38	45.8	158	40	45.1	119	27	26.6	125	37	28.2	co-chaperone grpE family protein (AHRD V1 ***NG AT1G36390.2)%3B contains Interpro domain(s) IPR000740 GrpE nucleotide exchange factor
mRNA:SL1.00sc01643_2.1.1	mRNA	SL1.00sc01643	613	3117	1	251	1	45.8	500	1	114.1	384	0	69.9	504	0	87.8	Histone ubiquitination proteins group (AHRD V1 **-NG B9GP99_POPTR)%3B contains Interpro domain(s) IPR018957 Zinc finger%2C C3HC4 RING-type
mRNA:SL1.00sc02102_314.1.1	mRNA	SL1.00sc02102	1968843	1972409	-1	245	7	45.8	359	4	82.6	555	5	101.9	836	2	145.9	Gibberellin 20-oxidase (AHRD V1 ***G B9H7K4_POPTR)%3B contains Interpro domain(s) IPR005123 Oxoglutarate and iron-dependent oxygenase
mRNA:SL1.00sc00530_56.1.1	mRNA	SL1.00sc00530	397097	404879	-1	241	9	45.5	50	9	13.4	39	8	8.6	43	6	8.5	Unknown Protein (AHRD V1)
mRNA:SL1.00sc01107_27.1.1	mRNA	SL1.00sc01107	2299443	2308066	-1	200	50	45.5	76	26	23.2	62	41	18.8	70	42	19.5	Unknown Protein (AHRD V1)
mRNA:SL1.00sc03085_8.1.1	mRNA	SL1.00sc03085	385809	412335	-1	232	18	45.5	291	14	69.4	243	3	44.8	348	10	62.3	Rhomboid family member 1 (AHRD V1 *-*NG Q6GMF8)%3B contains Interpro domain(s) IPR002610 Peptidase S54%2C rhomboid
mRNA:SL1.00sc03700_1.1.1	mRNA	SL1.00sc03700	19556	28885	-1	14	236	45.5	6	81	19.8	5	67	13.1	6	229	40.9	Auxin transporter-like protein 3 (AHRD V1 ***G B6TPT6_MAIZE)%3B contains Interpro domain(s) IPR013057 Amino acid transporter%2C transmembrane
mRNA:SL1.00sc04668_23.1.1	mRNA	SL1.00sc04668	744065	745734	1	213	37	45.5	104	27	29.8	140	47	34	198	65	45.8	pathogenesis-related thaumatin family protein (AHRD V1 ***NG AT1G77700.1)%3B contains Interpro domain(s) IPR001938 Thaumatin%2C pathogenesis-related
mRNA:SL1.00sc05858_13.1.1	mRNA	SL1.00sc05858	94014	96489	1	77	173	45.5	63	158	50.3	102	213	57.3	104	167	47.2	PIR121 transcription activator (AHRD V1 ***NG AT5G18410.3)%3B contains Interpro domain(s) IPR008081 Cytoplasmic FMR1-interacting
mRNA:SL1.00sc02302_319.1.1	mRNA	SL1.00sc02302	11282776	11302481	-1	210	39	45.3	190	22	48.3	223	28	45.7	347	30	65.6	PIR121 transcription activator (AHRD V1 *--NG AT5G18410.1)%3B contains Interpro domain(s) IPR008081 Cytoplasmic FMR1-interacting
mRNA:SL1.00sc07408_312.1.1	mRNA	SL1.00sc07408	2086471	2093055	-1	197	52	45.3	177	50	51.7	199	73	49.5	203	46	43.4	PIR121 transcription activator (AHRD V1 ***NG AT5G18410.2)%3B contains Interpro domain(s) IPR008081 Cytoplasmic FMR1-interacting
mRNA:SL1.00sc07408_178.1.1	mRNA	SL1.00sc07408	1205193	1210595	1	181	67	45.1	166	69	53.5	154	115	49	116	101	37.8	PIR121 transcription activator (AHRD V1 ***G AT5G18410.2)%3B contains Interpro domain(s) IPR008081 Cytoplasmic FMR1-interacting
mRNA:SL1.00sc00777_728.1.1	mRNA	SL1.00sc00777	5950001	5951300	-1	54	193	44.9	60	149	47.6	49	185	42.6	51	271	56.1	PIR121 transcription activator (AHRD V1 **-NG AT5G18410.1)%3B contains Interpro domain(s) IPR008081 Cytoplasmic FMR1-interacting
mRNA:SL1.00sc02193_16.1.1	mRNA	SL1.00sc02193	1554544	1568990	-1	239	8	44.9	74	2	17.3	16	10	4.7	30	6	6.3	Unknown Protein (AHRD V1)%3B contains Interpro domain(s) IPR004348 Protein of unknown function DUF246%2C plant
mRNA:SL1.00sc05805_65.1.1	mRNA	SL1.00sc05805	4519058	4525581	1	169	77	44.7	66	58	28.2	24	24	8.7	26	33	10.3	Unknown Protein (AHRD V1)
mRNA:SL1.00sc03179_106.1.1	mRNA	SL1.00sc03179	3555478	3561204	-1	178	67	44.6	38	28	15	49	19	12.4	80	29	19	protein kinase family protein (AHRD V1 *-*NG AT1G77720.1)%3B contains Interpro domain(s) IPR017442 Serine/threonine protein kinase-related
mRNA:SL1.00sc06004_131.1.1	mRNA	SL1.00sc06004	1202645	1205272	-1	205	40	44.6	82	18	22.8	51	4	10	76	8	14.6	protein kinase family protein (AHRD V1 *-*NG AT1G77720.1)%3B contains Interpro domain(s) IPR002290 Serine/threonine protein kinase
mRNA:SL1.00sc01945_95.1.1	mRNA	SL1.00sc01945	6626491	6628438	-1	179	65	44.4	109	33	32.3	132	37	30.8	183	50	40.6	zinc finger C2H2 type family protein (AHRD V1 ***G AT1G75710.1)
mRNA:SL1.00sc03587_69.1.1	mRNA	SL1.00sc03587	2918852	2923322	1	220	24	44.4	158	2	36.4	167	6	31.5	171	4	30.5	HCS2 holocarboxylase synthetase 2 biotin- ligase/ catalytic (AHRD V1 *-*G AT1G37150.3)%3B contains Interpro domain(s) IPR004408 Biotin--acetyl-CoA-carboxylase ligase
mRNA:SL1.00sc00633_157.1.1	mRNA	SL1.00sc00633	13158240	13188290	1	19	224	44.2	14	41	12.5	9	16	4.6	8	27	6.1	Oxysterol-binding protein-related protein 6 (AHRD V1 *-*G Q9BZF3)%3B contains Interpro domain(s) IPR000648 Oxysterol-binding protein
mRNA:SL1.00sc05858_619.1.1	mRNA	SL1.00sc05858	5090495	5093890	1	202	41	44.2	166	30	44.6	186	37	40.6	185	30	37.4	phosphatidylinositol-4-phosphate 5-kinase family protein (AHRD V1 ***G AT3G07960.1)%3B contains Interpro domain(s) IPR017163 Phosphatidylinositol-4-phosphate 5-kinase%2C plant
mRNA:SL1.00sc07059_40.1.1	mRNA	SL1.00sc07059	622946	635808	-1	217	26	44.2	174	24	45.1	236	20	46.6	256	29	49.6	cDNA clone 001-041-E06 full insert sequence (AHRD V1 ***NG B7F4N5_ORYSJ)%3B contains Interpro domain(s) IPR004839 Aminotransferase%2C class I and II
mRNA:SL1.00sc04337_537.1.1	mRNA	SL1.00sc04337	5510266	5513067	1	142	100	44	96	72	38.2	68	136	37.1	110	153	45.8	40S ribosomal protein S23-2 (AHRD V1 ***NG P49201)
mRNA:SL1.00sc05364_39.1.1	mRNA	SL1.00sc05364	378321	388598	1	51	191	44	39	162	45.8	62	188	45.5	56	198	44.2	GRAS family transcription factor (AHRD V1 ***G B9H7C5_POPTR)%3B contains Interpro domain(s) IPR005202 GRAS transcription factor
mRNA:SL1.00sc00141_14.1.1	mRNA	SL1.00sc00141	208943	222838	-1	83	158	43.8	62	112	39.6	57	96	27.9	56	113	29.4	Unknown Protein (AHRD V1)
mRNA:SL1.00sc01457_72.1.1	mRNA	SL1.00sc01457	898343	907063	-1	229	12	43.8	133	16	33.9	24	4	5.1	17	6	4	camphor resistance CrcB family protein (AHRD V1 *-*NG AT2G41705.2)%3B contains Interpro domain(s) IPR003691 Camphor resistance CrcB protein
mRNA:SL1.00sc00226_172.1.1	mRNA	SL1.00sc00226	2407311	2416203	-1	225	15	43.7	192	13	46.7	204	8	38.6	224	12	41.1	Flavonol synthase (AHRD V1 ***G C0LUV3_SOLTU)%3B contains Interpro domain(s) IPR005123 Oxoglutarate and iron-dependent oxygenase
mRNA:SL1.00sc02102_119.1.1	mRNA	SL1.00sc02102	725027	728352	1	130	108	43.3	94	109	46.2	115	126	43.9	104	112	37.6	Penicillin-binding protein (AHRD V1 *-*NG Q3LHF4_PHYPA)%3B contains Interpro domain(s) IPR001264 Glycosyl transferase%2C family 51
mRNA:SL1.00sc03496_33.1.1	mRNA	SL1.00sc03496	192985	196391	1	107	131	43.3	55	38	21.2	44	39	15.1	69	50	20.7	ALBINO3-like protein 2%2C chloroplastic (AHRD V1 **-NG Q8L718)%3B contains Interpro domain(s) IPR001708 Membrane insertion protein%2C OxaA/YidC
mRNA:SL1.00sc07000_34.1.1	mRNA	SL1.00sc07000	311201	313684	-1	131	107	43.3	117	102	49.9	76	122	36	92	132	39	DIS3-like exonuclease 2 (AHRD V1 ***NG Q8CI75)%3B contains Interpro domain(s) IPR001900 Ribonuclease II and R
mRNA:SL1.00sc07059_74.1.1	mRNA	SL1.00sc07059	1058644	1066823	-1	228	10	43.3	300	5	69.4	67	4	12.9	128	5	23.2	Unknown Protein (AHRD V1)
mRNA:SL1.00sc00777_846.1.1	mRNA	SL1.00sc00777	7271327	7278342	-1	217	20	43.1	254	30	64.7	414	20	79	467	32	86.9	Phosphatidylinositol-4-phosphate 5-kinase 1 (AHRD V1 *--NG Q56YP2)%3B contains Interpro domain(s) IPR003409 MORN motif
mRNA:SL1.00sc03540_85.1.1	mRNA	SL1.00sc03540	576885	593511	-1	166	71	43.1	49	35	19.1	62	22	15.3	55	30	14.8	Transmembrane emp24 domain-containing protein 10 (AHRD V1 ***G Q5E971)%3B contains Interpro domain(s) IPR000348 emp24/gp25L/p24
mRNA:SL1.00sc05603_96.1.1	mRNA	SL1.00sc05603	740028	744275	-1	208	28	42.9	97	12	24.8	102	10	20.4	121	10	22.8	peroxisomal membrane family protein (AHRD V1 *--NG AT5G43140.1)%3B contains Interpro domain(s) IPR007248 Mpv17/PMP22
mRNA:SL1.00sc07184_328.1.1	mRNA	SL1.00sc07184	2995846	3002653	-1	154	80	42.6	75	33	24.6	89	34	22.4	107	33	24.4	AP2 domain-containing transcription factor family protein (AHRD V1 *-*G AT1G21910.1)%3B contains Interpro domain(s) IPR001471 Pathogenesis-related transcriptional factor and ERF%2C DNA-binding
mRNA:SL1.00sc00777_255.1.1	mRNA	SL1.00sc00777	1876523	1894393	1	133	100	42.4	92	97	43	121	90	38.4	157	87	42.5	Aminoacylase-1 (AHRD V1 *-*G P37111)%3B contains Interpro domain(s) IPR010159 N-acyl-L-amino-acid amidohydrolase
mRNA:SL1.00sc05575_12.1.1	mRNA	SL1.00sc05575	389533	393411	-1	202	31	42.4	76	10	19.6	84	5	16.2	66	3	12	Zinc/RING finger protein 3 (AHRD V1 *-*G Q9ULT6)%3B contains Interpro domain(s) IPR018957 Zinc finger%2C C3HC4 RING-type
mRNA:SL1.00sc07200_29.1.1	mRNA	SL1.00sc07200	702013	705032	1	156	77	42.4	174	61	53.5	214	50	48.1	250	55	53.1	FUNCTIONS IN molecular_function unknown INVOLVED IN biological_process unknown LOCATED IN chloroplast EXPRESSED IN 22 plant structures EXPRESSED DURING 13 growth stages (AHRD V1 ***NG AT4G08280.1)%3B contains Interpro domain(s) IPR008554 Glutaredoxin 2
mRNA:SL1.00sc04889_18.1.1	mRNA	SL1.00sc04889	249686	259696	1	155	75	41.8	126	49	39.8	278	66	62.6	246	79	56.6	nodulin MtN21 family protein (AHRD V1 ***NG AT4G08300.1)%3B contains Interpro domain(s) IPR000620 Protein of unknown function DUF6%2C transmembrane
mRNA:SL1.00sc04168_325.1.1	mRNA	SL1.00sc04168	12826275	12866861	1	117	112	41.7	59	105	37.3	92	169	47.5	131	155	49.8	F-box family protein (AHRD V1 ***NG B9IAP0_POPTR)
mRNA:SL1.00sc02227_335.1.1	mRNA	SL1.00sc02227	2783403	2791637	1	71	157	41.5	61	167	51.9	70	171	43.9	82	161	42.3	AT-hook DNA-binding protein (AHRD V1 *-*NG A7TUG5_GOSHI)
mRNA:SL1.00sc03897_131.1.1	mRNA	SL1.00sc03897	3622708	3652566	-1	214	14	41.5	60	13	16.6	32	16	8.7	24	16	7	RNA polymerase I-specific transcription initiation factor RRN3 (AHRD V1 ***G B2RS91)%3B contains Interpro domain(s) IPR007991 RNA polymerase I specific transcription initiation factor RRN3
mRNA:SL1.00sc04722_30.1.1	mRNA	SL1.00sc04722	515017	519251	-1	138	90	41.5	90	80	38.7	118	100	39.7	112	96	36.2	leucine-rich repeat family protein (AHRD V1 *-*NG AT4G35470.1)%3B contains Interpro domain(s) IPR003591 Leucine-rich repeat%2C typical subtype
mRNA:SL1.00sc02164_351.1.1	mRNA	SL1.00sc02164	2743886	2752160	-1	97	130	41.3	85	79	37.3	62	79	25.7	97	71	29.3	Eukaryotic translation initiation factor 6 (AHRD V1 ***NG B4FKD5_MAIZE)%3B contains Interpro domain(s) IPR002769 Translation initiation factor IF6
mRNA:SL1.00sc04338_34.1.1	mRNA	SL1.00sc04338	463470	471763	-1	93	134	41.3	89	116	46.7	89	156	44.6	86	135	38.5	myb family transcription factor (AHRD V1 *-*NG AT1G49010.1)%3B contains Interpro domain(s) IPR006447 Myb-like DNA-binding region%2C SHAQKYF class
mRNA:SL1.00sc03540_194.1.1	mRNA	SL1.00sc03540	1427574	1439627	1	200	25	40.9	148	21	38.5	150	13	29.7	148	19	29.1	myb family transcription factor (AHRD V1 *-*G AT5G08520.1)%3B contains Interpro domain(s) IPR006447 Myb-like DNA-binding region%2C SHAQKYF class
mRNA:SL1.00sc03587_72.1.1	mRNA	SL1.00sc03587	3034076	3037511	1	164	61	40.9	160	49	47.6	171	41	38.6	270	36	53.3	transcription factor (AHRD V1 *--G AT1G11950.1)%3B contains Interpro domain(s) IPR013129 Transcription factor jumonji
mRNA:SL1.00sc03909_1.1.1	mRNA	SL1.00sc03909	390	3037	1	85	140	40.9	24	69	21.2	29	70	18	43	107	26.1	TMT2 TONOPLAST MONOSACCHARIDE TRANSPORTER2 carbohydrate transmembrane transporter/ nucleoside transmembrane transporter/ sugar hydrogen symporter (AHRD V1 ***G AT4G35300.1)%3B contains Interpro domain(s) IPR003663 Sugar/inositol transporter
mRNA:SL1.00sc05103_61.1.1	mRNA	SL1.00sc05103	534602	535645	1	104	121	40.9	33	70	23.4	30	128	28.8	45	150	34	zinc finger C3HC4-type RING finger family protein (AHRD V1 *-*G AT1G20823.1)%3B contains Interpro domain(s) IPR018957 Zinc finger%2C C3HC4 RING-type
mRNA:SL1.00sc01881_65.1.1	mRNA	SL1.00sc01881	1277496	1280548	-1	17	206	40.6	10	177	42.6	7	220	41.3	14	165	31.2	MLO8 MILDEW RESISTANCE LOCUS O 8 calmodulin binding (AHRD V1 *-*G AT2G17480.1)%3B contains Interpro domain(s) IPR004326 Mlo-related protein
mRNA:SL1.00sc05858_515.1.1	mRNA	SL1.00sc05858	4339346	4341030	-1	199	24	40.6	91	3	21.4	131	7	25.1	153	5	27.5	Unknown Protein (AHRD V1)
mRNA:SL1.00sc06243_122.1.1	mRNA	SL1.00sc06243	1572067	1574147	1	174	48	40.4	156	47	46.2	287	50	61.4	279	49	57.1	auxin efflux carrier family protein (AHRD V1 ***G AT5G65980.1)%3B contains Interpro domain(s) IPR004776 Auxin efflux carrier
mRNA:SL1.00sc07184_346.1.1	mRNA	SL1.00sc07184	3142906	3164080	-1	75	145	40	69	117	42.3	51	124	31.9	59	141	34.8	Exosome complex exonuclease RRP44 (AHRD V1 ***NG Q9CSH3)%3B contains Interpro domain(s) IPR001900 Ribonuclease II and R
mRNA:SL1.00sc00226_698.1.1	mRNA	SL1.00sc00226	6620590	6628421	1	181	38	39.8	211	42	57.6	287	48	61	310	50	62.7	Serine/threonine-protein kinase/endoribonuclease IRE1 (AHRD V1 *-*G P32361)%3B contains Interpro domain(s) IPR010513 Ribonuclease L
mRNA:SL1.00sc06243_43.1.1	mRNA	SL1.00sc06243	872655	876387	1	160	59	39.8	192	43	53.5	340	84	77.2	338	73	71.6	ATGLR3.6 GLUTAMATE RECEPTOR 3.6 intracellular ligand-gated ion channel (AHRD V1 ***G AT3G51480.1)%3B contains Interpro domain(s) IPR017103 Ionotropic glutamate-like receptor%2C plant
mRNA:SL1.00sc00777_122.1.1	mRNA	SL1.00sc00777	845228	846401	-1	214	4	39.7	169	6	39.8	293	1	53.5	226	4	40	Unknown Protein (AHRD V1)%3B contains Interpro domain(s) IPR015655 Protein phosphatase 2C
mRNA:SL1.00sc05575_389.1.1	mRNA	SL1.00sc05575	5970732	5975223	-1	2	216	39.7	0	233	53	0	38	6.9	0	87	15.1	50S ribosomal protein L11 (AHRD V1 ***NG Q7VRP3)%3B contains Interpro domain(s) IPR006519 Ribosomal protein L11%2C bacterial-type
mRNA:SL1.00sc01656_103.1.1	mRNA	SL1.00sc01656	853445	880175	1	168	49	39.5	96	24	27.3	131	58	34.4	147	56	35.3	amino acid transporter family protein (AHRD V1 ***G AT4G38250.1)%3B contains Interpro domain(s) IPR013057 Amino acid transporter%2C transmembrane
mRNA:SL1.00sc01265_2.1.1	mRNA	SL1.00sc01265	927	5475	-1	96	120	39.3	91	70	36.7	113	86	36.2	128	74	35.2	amino acid transporter family protein (AHRD V1 ***G AT4G38250.1)%3B contains Interpro domain(s) IPR013057 Amino acid transporter%2C transmembrane
mRNA:SL1.00sc06004_119.1.1	mRNA	SL1.00sc06004	1075732	1090463	-1	137	79	39.3	161	65	51.5	206	93	54.4	216	94	54	calcium-binding EF hand family protein (AHRD V1 *-*NG AT1G21630.1)
mRNA:SL1.00sc01435_101.1.1	mRNA	SL1.00sc01435	690883	693477	1	93	122	39.1	66	104	38.7	126	142	48.8	104	123	39.5	Actin cytoskeleton-regulatory complex protein PAN1 (AHRD V1 *--NG Q6C908)%3B contains Interpro domain(s) IPR011992 EF-Hand type IPR000261 EPS15 homology (EH)
mRNA:SL1.00sc02895_112.1.1	mRNA	SL1.00sc02895	5695027	5700136	-1	195	19	38.9	158	15	39.4	210	13	40.6	199	22	38.5	protein kinase family protein (AHRD V1 *-*G AT4G35500.1)%3B contains Interpro domain(s) IPR002290 Serine/threonine protein kinase
mRNA:SL1.00sc04338_6.1.1	mRNA	SL1.00sc04338	92922	94135	-1	5	209	38.9	3	191	44.2	4	288	53.2	5	223	39.7	Unknown Protein (AHRD V1)%3B contains Interpro domain(s) IPR017926 Glutamine amidotransferase type 1
mRNA:SL1.00sc07408_54.1.1	mRNA	SL1.00sc07408	400067	408775	-1	150	64	38.9	170	40	47.8	207	35	44.1	233	39	47.4	Unknown Protein (AHRD V1)
mRNA:SL1.00sc01104_25.1.1	mRNA	SL1.00sc01104	82420	87507	1	211	2	38.7	107	2	24.8	11	1	2.2	13	2	2.6	Unknown Protein (AHRD V1)%3B contains Interpro domain(s) IPR009003 Peptidase%2C trypsin-like serine and cysteine
mRNA:SL1.00sc01435_216.1.1	mRNA	SL1.00sc01435	1460136	1467499	-1	94	119	38.7	78	90	38.2	44	89	24.2	58	73	22.8	Unknown Protein (AHRD V1)
mRNA:SL1.00sc06723_18.1.1	mRNA	SL1.00sc06723	514442	526592	-1	199	13	38.6	127	21	33.7	197	15	38.6	214	17	40.2	ATSAC1B SUPPRESSOR OF ACTIN 1B phosphatidylinositol-4 5-bisphosphate 5-phosphatase (AHRD V1 *-*NG AT5G66020.1)
mRNA:SL1.00sc02164_190.1.1	mRNA	SL1.00sc02164	1576073	1579513	-1	46	165	38.4	39	121	36.4	44	166	38.2	34	129	28.4	Unknown Protein (AHRD V1)
mRNA:SL1.00sc04168_328.1.1	mRNA	SL1.00sc04168	13328927	13340333	-1	202	9	38.4	254	5	59	285	6	53	430	6	75.9	Unknown Protein (AHRD V1)
mRNA:SL1.00sc00132_87.1.1	mRNA	SL1.00sc00132	8271007	8272782	-1	53	157	38.2	21	200	50.3	28	164	35	37	141	31	DNA mismatch repair protein MutL (AHRD V1 *-*NG C7I665_9THEM)%3B contains Interpro domain(s) IPR002099 DNA mismatch repair protein
mRNA:SL1.00sc02102_87.1.1	mRNA	SL1.00sc02102	522108	529813	-1	146	64	38.2	102	48	34.1	47	30	14	49	38	15.1	WUSCHEL-related homeobox 8 (AHRD V1 ***NG Q5QMM3)%3B contains Interpro domain(s) IPR001356 Homeobox
mRNA:SL1.00sc04668_45.1.1	mRNA	SL1.00sc04668	1638975	1641680	-1	116	94	38.2	28	24	11.8	43	44	15.8	57	41	17.1	Unknown Protein (AHRD V1)
mRNA:SL1.00sc06004_88.1.1	mRNA	SL1.00sc06004	773873	781034	1	133	77	38.2	109	71	41	96	95	34.8	90	96	32.4	FUNCTIONS IN molecular_function unknown LOCATED IN CUL4 RING ubiquitin ligase complex EXPRESSED IN 20 plant structures EXPRESSED DURING 7 growth stages (AHRD V1 *-*NG AT4G35560.1)%3B contains Interpro domain(s) IPR011046 WD40 repeat-like
mRNA:SL1.00sc00494_63.1.1	mRNA	SL1.00sc00494	1277051	1281029	1	132	77	38	60	50	25	71	61	24	85	84	29.4	HMGB3 HIGH MOBILITY GROUP B 3 DNA binding / chromatin binding / structural constituent of chromatin / transcription factor (AHRD V1 ***G AT1G20696.3)%3B contains Interpro domain(s) IPR000910 High mobility group%2C HMG1/HMG2
mRNA:SL1.00sc06004_65.1.1	mRNA	SL1.00sc06004	500390	502999	1	122	87	38	55	31	19.6	48	56	18.9	69	48	20.4	Unknown Protein (AHRD V1)
mRNA:SL1.00sc00777_738.1.1	mRNA	SL1.00sc00777	6011442	6025887	1	83	125	37.8	66	113	40.8	125	146	49.3	145	148	51	Protease do (AHRD V1 ***NG P0C0V0)%3B contains Interpro domain(s) IPR001478 PDZ/DHR/GLGF
mRNA:SL1.00sc05189_35.1.1	mRNA	SL1.00sc05189	360555	363717	1	154	54	37.8	164	40	46.4	202	37	43.5	148	54	35.2	Rab GDP dissociation inhibitor alpha (AHRD V1 *-*G P50396)%3B contains Interpro domain(s) IPR002005 Rab GTPase activator
mRNA:SL1.00sc00226_405.1.1	mRNA	SL1.00sc00226	4226547	4250973	-1	108	99	37.7	111	72	41.7	115	75	34.6	129	86	37.4	Rab proteins geranylgeranyltransferase component A 1 (AHRD V1 ***NG P24386)%3B contains Interpro domain(s) IPR002005 Rab GTPase activator
mRNA:SL1.00sc02102_393.1.1	mRNA	SL1.00sc02102	2529450	2533518	-1	72	135	37.7	44	119	37.1	69	193	47.7	74	183	44.7	disease resistance-responsive family protein (AHRD V1 *-*NG AT5G42500.1)%3B contains Interpro domain(s) IPR004265 Plant disease resistance response protein
mRNA:SL1.00sc07184_174.1.1	mRNA	SL1.00sc07184	1553588	1557989	1	83	124	37.7	39	76	26.2	45	71	21.1	64	84	25.8	Phosphatidylinositide phosphatase SAC1 (AHRD V1 ***G Q5R921)%3B contains Interpro domain(s) IPR002013 Synaptojanin%2C N-terminal
mRNA:SL1.00sc06183_299.1.1	mRNA	SL1.00sc06183	2857035	2863355	1	65	141	37.5	85	92	40.3	67	122	34.4	79	115	33.8	Catalase (AHRD V1 ***G O24511_TOBAC)%3B contains Interpro domain(s) IPR018028 Catalase related subgroup
mRNA:SL1.00sc07184_155.1.1	mRNA	SL1.00sc07184	1371696	1390015	-1	80	126	37.5	68	110	40.5	49	130	32.6	55	106	28	Phosphatidylinositide phosphatase SAC1 (AHRD V1 *-*NG Q55AW9)%3B contains Interpro domain(s) IPR002013 Synaptojanin%2C N-terminal
mRNA:SL1.00sc06183_187.1.1	mRNA	SL1.00sc06183	1759207	1764163	-1	198	6	37.1	198	1	45.3	168	1	30.8	203	2	35.7	Unknown Protein (AHRD V1)
mRNA:SL1.00sc07408_458.1.1	mRNA	SL1.00sc07408	3184943	3193191	1	164	40	37.1	175	47	50.5	105	63	30.6	114	36	26.1	Ubiquilin-4 (AHRD V1 ***NG Q99NB8)%3B contains Interpro domain(s) IPR015496 Ubiquilin
mRNA:SL1.00sc04668_66.1.1	mRNA	SL1.00sc04668	2504743	2524908	-1	193	10	36.9	201	8	47.6	380	14	71.7	338	3	59.4	ubiquitin family protein (AHRD V1 *-*NG AT2G17190.1)%3B contains Interpro domain(s) IPR000626 Ubiquitin
mRNA:SL1.00sc05805_63.1.1	mRNA	SL1.00sc05805	4501938	4502195	1	92	111	36.9	90	53	32.6	0	19	3.5	1	12	2.3	CCA-adding enzyme (AHRD V1 *--NG Q9KC89)%3B contains Interpro domain(s) IPR002646 Polynucleotide adenylyltransferase region
mRNA:SL1.00sc03736_237.1.1	mRNA	SL1.00sc03736	2803306	2807043	1	127	75	36.7	97	60	35.7	66	51	21.3	62	62	21.6	Unknown Protein (AHRD V1)
mRNA:SL1.00sc02102_42.1.1	mRNA	SL1.00sc02102	258566	262782	-1	185	16	36.6	176	20	44.6	149	11	29.1	244	14	44.9	CYCB24 CYCLIN B24 cyclin-dependent protein kinase regulator (AHRD V1 *-*G AT1G76310.1)%3B contains Interpro domain(s) IPR014400 Cyclin%2C A/B/D/E IPR006671 Cyclin%2C N-terminal
mRNA:SL1.00sc02546_8.1.1	mRNA	SL1.00sc02546	1281962	1301143	1	51	150	36.6	30	23	12.1	32	26	10.6	28	22	8.7	PSAT O-phospho-L-serine 2-oxoglutarate aminotransferase (AHRD V1 ***G AT4G35630.1)%3B contains Interpro domain(s) IPR003248 Phosphoserine aminotransferase
mRNA:SL1.00sc06118_61.1.1	mRNA	SL1.00sc06118	852741	856859	-1	167	34	36.6	196	34	52.4	290	39	59.9	382	19	69.8	ATGRIP protein binding (AHRD V1 **-G AT5G66030.1)%3B contains Interpro domain(s) IPR000237 GRIP
mRNA:SL1.00sc04857_123.1.1	mRNA	SL1.00sc04857	1058913	1061447	-1	79	121	36.4	39	82	27.5	39	67	19.3	34	91	21.8	Serine acetyltransferase 4 (AHRD V1 ***G Q8W2B8)%3B contains Interpro domain(s) IPR005881 Serine O-acetyltransferase
mRNA:SL1.00sc04264_4.1.1	mRNA	SL1.00sc04264	142064	163519	-1	188	11	36.2	135	4	31.6	193	5	36	166	6	29.9	Isocitrate dehydrogenase (AHRD V1 ***G Q8LFC0)%3B contains Interpro domain(s) IPR004434 Isocitrate dehydrogenase NAD-dependent%2C mitochondrial
mRNA:SL1.00sc06019_41.1.1	mRNA	SL1.00sc06019	250143	253758	-1	43	156	36.2	32	97	29.4	43	155	36	46	160	35.9	2-succinylbenzoate--CoA ligase (AHRD V1 ***G C5D6U5)%3B contains Interpro domain(s) IPR000873 AMP-dependent synthetase and ligase
mRNA:SL1.00sc07059_43.1.1	mRNA	SL1.00sc07059	707832	719631	-1	37	162	36.2	26	136	36.9	27	374	73	33	272	53.1	2-succinylbenzoate--CoA ligase (AHRD V1 ***G C5D6U5)%3B contains Interpro domain(s) IPR000873 AMP-dependent synthetase and ligase
mRNA:SL1.00sc00226_142.1.1	mRNA	SL1.00sc00226	2133779	2139723	-1	162	36	36	191	46	54	201	37	43.3	266	58	56.4	strictosidine synthase family protein (AHRD V1 *--G AT3G51440.1)%3B contains Interpro domain(s) IPR004141 Strictosidine synthase
mRNA:SL1.00sc01402_276.1.1	mRNA	SL1.00sc01402	2176655	2186035	1	182	16	36	170	1	38.9	33	2	6.4	68	5	12.7	2-succinylbenzoate--CoA ligase (AHRD V1 ***G C5D6U5)%3B contains Interpro domain(s) IPR000873 AMP-dependent synthetase and ligase
mRNA:SL1.00sc07184_291.1.1	mRNA	SL1.00sc07184	2659623	2662195	1	144	54	36	147	35	41.4	33	48	14.7	67	28	16.5	Class II chitinase (AHRD V1 ***G Q43834_SOLTU)%3B contains Interpro domain(s) IPR000726 Glycoside hydrolase%2C family 19%2C catalytic
mRNA:SL1.00sc02257_125.1.1	mRNA	SL1.00sc02257	1184935	1189825	-1	168	29	35.8	162	28	43.3	215	26	43.9	218	31	43.4	Chitinase (Fragment) (AHRD V1 ***G C5IDR3_CAPCH)%3B contains Interpro domain(s) IPR016283 Glycoside hydrolase%2C family 19 IPR000726 Glycoside hydrolase%2C family 19%2C catalytic
mRNA:SL1.00sc04007_463.1.1	mRNA	SL1.00sc04007	3422038	3424888	1	123	74	35.8	61	31	20.9	33	19	9.5	27	23	8.7	Unknown Protein (AHRD V1)%3B contains Interpro domain(s) IPR004253 Protein of unknown function DUF231%2C plant
mRNA:SL1.00sc05126_82.1.1	mRNA	SL1.00sc05126	4581939	4590566	-1	67	129	35.7	43	161	46.4	43	230	49.7	65	242	53.5	Chitinase (Fragment) (AHRD V1 ***G Q38776_ALLSA)%3B contains Interpro domain(s) IPR000726 Glycoside hydrolase%2C family 19%2C catalytic
mRNA:SL1.00sc07059_444.1.1	mRNA	SL1.00sc07059	4689175	4690009	1	68	128	35.7	72	89	36.7	55	216	49.3	55	154	36.4	pentatricopeptide PPR repeat-containing protein (AHRD V1 ***NG AT2G17670.1)%3B contains Interpro domain(s) IPR002885 Pentatricopeptide repeat
mRNA:SL1.00sc01656_165.1.1	mRNA	SL1.00sc01656	1344973	1352914	-1	89	105	35.3	82	101	41.7	65	147	38.6	61	121	31.7	Unknown Protein (AHRD V1)%3B contains Interpro domain(s) IPR004320 Protein of unknown function DUF241%2C plant
mRNA:SL1.00sc02102_502.1.1	mRNA	SL1.00sc02102	3321548	3323483	1	97	97	35.3	53	75	29.1	164	101	48.2	169	68	41.3	Unknown Protein (AHRD V1)%3B contains Interpro domain(s) IPR004320 Protein of unknown function DUF241%2C plant
mRNA:SL1.00sc02302_388.1.1	mRNA	SL1.00sc02302	12288842	12298393	-1	43	151	35.3	27	149	40.1	26	172	36	26	199	39.2	Pollen coat-like protein (AHRD V1 **-NG Q8LAM9_ARATH)
mRNA:SL1.00sc02793_191.1.1	mRNA	SL1.00sc02793	1502488	1504163	1	121	73	35.3	106	55	36.7	92	39	23.8	104	34	24	Unknown Protein (AHRD V1)%3B contains Interpro domain(s) IPR004320 Protein of unknown function DUF241%2C plant
mRNA:SL1.00sc01402_195.1.1	mRNA	SL1.00sc01402	1536356	1552900	-1	98	95	35.1	72	70	32.3	84	75	28.9	90	78	29.3	Unknown Protein (AHRD V1)%3B contains Interpro domain(s) IPR004320 Protein of unknown function DUF241%2C plant
mRNA:SL1.00sc07000_65.1.1	mRNA	SL1.00sc07000	606800	612177	1	59	134	35.1	47	126	39.4	91	139	41.9	77	113	33.1	Unknown Protein (AHRD V1)%3B contains Interpro domain(s) IPR004320 Protein of unknown function DUF241%2C plant
mRNA:SL1.00sc06183_64.1.1	mRNA	SL1.00sc06183	700070	704441	1	155	37	34.9	99	19	26.9	126	25	27.5	112	18	22.6	Unknown Protein (AHRD V1)%3B contains Interpro domain(s) IPR004320 Protein of unknown function DUF241%2C plant
mRNA:SL1.00sc07059_384.1.1	mRNA	SL1.00sc07059	4238122	4240784	-1	19	173	34.9	15	141	35.5	11	257	48.8	13	280	51	Unknown Protein (AHRD V1)%3B contains Interpro domain(s) IPR004320 Protein of unknown function DUF241%2C plant
mRNA:SL1.00sc03540_55.1.1	mRNA	SL1.00sc03540	316926	327314	-1	131	60	34.7	88	41	29.4	122	56	32.4	123	50	30.1	Unknown Protein (AHRD V1)%3B contains Interpro domain(s) IPR004320 Protein of unknown function DUF241%2C plant
mRNA:SL1.00sc05805_233.1.1	mRNA	SL1.00sc05805	6138785	6143321	1	53	138	34.7	22	40	14.1	29	47	13.8	41	69	19.2	Unknown Protein (AHRD V1)%3B contains Interpro domain(s) IPR004320 Protein of unknown function DUF241%2C plant
mRNA:SL1.00sc00395_5.1.1	mRNA	SL1.00sc00395	25087	27082	1	184	6	34.6	249	13	59.6	164	7	31.1	312	9	55.9	Unknown Protein (AHRD V1)%3B contains Interpro domain(s) IPR004320 Protein of unknown function DUF241%2C plant
mRNA:SL1.00sc05189_78.1.1	mRNA	SL1.00sc05189	868220	880366	-1	15	175	34.6	17	37	12.3	5	118	22.4	12	26	6.6	Unknown Protein (AHRD V1)%3B contains Interpro domain(s) IPR004320 Protein of unknown function DUF241%2C plant
mRNA:SL1.00sc07184_57.1.1	mRNA	SL1.00sc07184	546588	548314	-1	158	32	34.6	144	24	38.2	101	20	22	129	32	28	GIL1 GRAVITROPIC IN THE LIGHT (AHRD V1 ***NG AT5G58960.3)%3B contains Interpro domain(s) IPR006943 Protein of unknown function DUF641%2C plant
mRNA:SL1.00sc07408_275.1.1	mRNA	SL1.00sc07408	1818284	1826038	1	58	132	34.6	44	110	35.1	47	143	34.6	57	190	43	Unknown Protein (AHRD V1)%3B contains Interpro domain(s) IPR004320 Protein of unknown function DUF241%2C plant
mRNA:SL1.00sc00141_57.1.1	mRNA	SL1.00sc00141	755804	760373	1	90	99	34.4	36	26	14.1	63	35	17.8	59	42	17.6	IST1 homolog (AHRD V1 *-*NG P53990)%3B contains Interpro domain(s) IPR005061 Protein of unknown function DUF292%2C eukaryotic
mRNA:SL1.00sc05575_296.1.1	mRNA	SL1.00sc05575	4876718	4879841	-1	161	28	34.4	201	20	50.3	203	32	42.8	181	25	35.9	RNEE/G RNASE E/G-LIKE endoribonuclease (AHRD V1 *-*NG AT2G04270.2)%3B contains Interpro domain(s) IPR019793 Peroxidases heam-ligand binding site
mRNA:SL1.00sc05992_140.1.1	mRNA	SL1.00sc05992	3931554	3937200	1	43	146	34.4	37	106	32.6	36	125	29.3	33	159	33.4	zinc finger DHHC type family protein (AHRD V1 *--NG AT3G51390.1)%3B contains Interpro domain(s) IPR001594 Zinc finger%2C DHHC-type
mRNA:SL1.00sc02597_172.1.1	mRNA	SL1.00sc02597	1544507	1546965	1	173	14	34	47	8	12.5	103	18	22	99	11	19.2	GDSL esterase/lipase At5g33370 (AHRD V1 ***NG Q8LB81)%3B contains Interpro domain(s) IPR001087 Lipase%2C GDSL
mRNA:SL1.00sc03897_64.1.1	mRNA	SL1.00sc03897	2288356	2291566	1	171	16	34	145	15	36.4	176	25	36.6	124	18	24.7	F-box family protein (AHRD V1 ***NG AT2G17030.1)%3B contains Interpro domain(s) IPR001810 Cyclin-like F-box
mRNA:SL1.00sc00777_273.1.1	mRNA	SL1.00sc00777	2032047	2033077	-1	20	166	33.8	24	119	32.6	42	101	26	34	120	26.8	Unknown Protein (AHRD V1)%3B contains Interpro domain(s) IPR018960 Domain of unknown function DUF1990
mRNA:SL1.00sc02164_505.1.1	mRNA	SL1.00sc02164	3962716	3967019	-1	22	164	33.8	48	8	12.7	11	17	5.1	5	17	3.8	F-box family protein (AHRD V1 *-*NG AT2G17030.1)%3B contains Interpro domain(s) IPR005174 Protein of unknown function DUF295
mRNA:SL1.00sc04337_295.1.1	mRNA	SL1.00sc04337	3572400	3574793	1	47	139	33.8	26	112	31.4	54	151	37.3	44	166	36.6	Unknown Protein (AHRD V1)
mRNA:SL1.00sc04857_215.1.1	mRNA	SL1.00sc04857	1766050	1769618	1	62	124	33.8	56	64	27.3	78	65	26	78	81	27.7	Unknown Protein (AHRD V1)
mRNA:SL1.00sc05575_495.1.1	mRNA	SL1.00sc05575	6911639	6915894	-1	40	146	33.8	32	210	55.1	11	234	44.6	14	227	42	DNA-directed RNA polymerase (Fragment) (AHRD V1 ***NG B7SNX1_TOBAC)%3B contains Interpro domain(s) IPR006592 RNA polymerase%2C N-terminal
mRNA:SL1.00sc05575_578.1.1	mRNA	SL1.00sc05575	7490525	7498576	-1	51	135	33.8	32	90	27.8	63	125	34.2	54	140	33.8	DNA-directed RNA polymerase (Fragment) (AHRD V1 ***NG Q1L5Y6_SOLLC)%3B contains Interpro domain(s) IPR007066 RNA polymerase Rpb1%2C domain 3
mRNA:SL1.00sc07184_369.1.1	mRNA	SL1.00sc07184	3441578	3453079	-1	103	83	33.8	102	70	39.2	107	102	38	154	143	51.7	Rho-GTPase-activating protein-related (AHRD V1 **-NG AT4G35750.1)%3B contains Interpro domain(s) IPR001251 Cellular retinaldehyde-binding/triple function%2C C-terminal
mRNA:SL1.00sc04121_24.1.1	mRNA	SL1.00sc04121	1930535	1938774	-1	112	73	33.7	95	48	32.6	121	49	30.9	142	59	35	Mannosyltransferase-like protein (AHRD V1 ***NG Q0WVX1_ARATH)%3B contains Interpro domain(s) IPR007704 Mannosyltransferase%2C DXD
mRNA:SL1.00sc05223_6.1.1	mRNA	SL1.00sc05223	63108	72086	1	60	125	33.7	33	162	44.4	19	124	26	23	162	32.2	GPI mannosyltransferase 1 (AHRD V1 ***NG Q500W7)%3B contains Interpro domain(s) IPR007704 Mannosyltransferase%2C DXD
mRNA:SL1.00sc07309_77.1.1	mRNA	SL1.00sc07309	4295676	4296497	1	4	181	33.7	3	49	11.8	2	67	12.6	0	81	14.1	LOCATED IN chloroplast EXPRESSED IN 23 plant structures EXPRESSED DURING 13 growth stages (AHRD V1 *-*NG AT4G35760.1)%3B contains Interpro domain(s) IPR012932 Vitamin K epoxide reductase
mRNA:SL1.00sc01435_70.1.1	mRNA	SL1.00sc01435	477916	486540	1	174	10	33.5	146	2	33.7	212	5	39.5	150	4	26.8	Senescence-associated protein (AHRD V1 ***NG Q45TE3_TOBAC)%3B contains Interpro domain(s) IPR001763 Rhodanese-like
mRNA:SL1.00sc03966_83.1.1	mRNA	SL1.00sc03966	1268050	1284925	1	153	31	33.5	84	18	23.2	130	22	27.7	122	10	23	IQD20 IQ-domain 20 calmodulin binding (AHRD V1 ***G AT3G51380.1)%3B contains Interpro domain(s) IPR000048 IQ calmodulin-binding region
mRNA:SL1.00sc06004_273.1.1	mRNA	SL1.00sc06004	2270298	2272271	-1	51	133	33.5	43	138	41.2	60	160	40.1	69	200	46.8	Serine/threonine-protein kinase HT1 (AHRD V1 *-*G Q2MHE4)%3B contains Interpro domain(s) IPR015783 ATMRK serine/threonine protein kinase-like
mRNA:SL1.00sc04168_266.1.1	mRNA	SL1.00sc04168	9466102	9497911	-1	58	125	33.3	32	66	22.3	43	77	21.8	66	82	25.8	Unknown Protein (AHRD V1)
mRNA:SL1.00sc06070_142.1.1	mRNA	SL1.00sc06070	1456712	1461693	-1	168	15	33.3	183	12	44.4	121	25	26.6	166	18	32	LOCATED IN chloroplast EXPRESSED IN 24 plant structures EXPRESSED DURING 15 growth stages (AHRD V1 ***NG AT5G66050.1)%3B contains Interpro domain(s) IPR003729 Protein of unknown function DUF151
mRNA:SL1.00sc06217_11.1.1	mRNA	SL1.00sc06217	160105	175296	1	21	162	33.3	6	18	5.5	9	36	8.2	6	50	9.8	nucleic acid binding / nucleotide binding (AHRD V1 *--NG AT4G35785.3)%3B contains Interpro domain(s) IPR012677 Nucleotide-binding%2C alpha-beta plait
mRNA:SL1.00sc06243_23.1.1	mRNA	SL1.00sc06243	348259	350769	-1	124	59	33.3	74	21	21.6	85	27	20.4	114	21	23.5	Phospholipase D delta (AHRD V1 ***G Q9C5Y0)%3B contains Interpro domain(s) IPR011402 Phospholipase D%2C plant
mRNA:SL1.00sc00777_180.1.1	mRNA	SL1.00sc00777	1281422	1283511	-1	10	172	33.1	3	152	35.3	6	282	52.4	5	204	36.4	DNA-directed RNA polymerase (Fragment) (AHRD V1 *-*G B7SNX1_TOBAC)%3B contains Interpro domain(s) IPR006592 RNA polymerase%2C N-terminal
mRNA:SL1.00sc00777_618.1.1	mRNA	SL1.00sc00777	4956524	4961884	1	30	152	33.1	31	145	40.1	29	202	42.1	18	270	50.1	Unknown Protein (AHRD V1)
mRNA:SL1.00sc02484_54.1.1	mRNA	SL1.00sc02484	2234745	2236898	1	85	97	33.1	46	39	19.4	45	32	14	46	36	14.3	Unknown Protein (AHRD V1)
mRNA:SL1.00sc03736_12.1.1	mRNA	SL1.00sc03736	268113	291908	1	111	71	33.1	158	71	52.1	115	83	36	149	98	43	Prolyl 4-hydroxylase alpha subunit-like protein (AHRD V1 ***NG Q9FKX6_ARATH)%3B contains Interpro domain(s) IPR006620 Prolyl 4-hydroxylase%2C alpha subunit
mRNA:SL1.00sc05992_302.1.1	mRNA	SL1.00sc05992	5083508	5086274	1	49	132	32.9	77	106	41.7	70	104	31.7	82	88	29.6	zinc finger C3HC4-type RING finger family protein (AHRD V1 *-*G AT2G17730.1)%3B contains Interpro domain(s) IPR018957 Zinc finger%2C C3HC4 RING-type
mRNA:SL1.00sc03540_148.1.1	mRNA	SL1.00sc03540	1012276	1022146	1	86	94	32.7	82	67	33.9	121	94	39.1	108	95	35.3	protein kinase family protein (AHRD V1 *-*NG AT3G04690.1)%3B contains Interpro domain(s) IPR002290 Serine/threonine protein kinase
mRNA:SL1.00sc04007_652.1.1	mRNA	SL1.00sc04007	4921806	4941887	-1	48	132	32.7	22	46	15.5	39	58	17.7	35	72	18.6	serine/threonine protein phosphatase 2C PP2C6 (AHRD V1 *-*G AT3G55050.2)%3B contains Interpro domain(s) IPR015655 Protein phosphatase 2C
mRNA:SL1.00sc04765_164.1.1	mRNA	SL1.00sc04765	2174447	2176043	1	6	174	32.7	9	24	7.5	4	26	5.5	6	25	5.4	FUNCTIONS IN molecular_function unknown INVOLVED IN protein targeting to vacuole LOCATED IN membrane EXPRESSED IN 23 plant structures EXPRESSED DURING 15 growth stages (AHRD V1 *-*NG AT4G35870.1)%3B contains Interpro domain(s) IPR003864 Protein of unknown function DUF221
mRNA:SL1.00sc00727_6.1.1	mRNA	SL1.00sc00727	11028	24146	-1	171	8	32.6	59	10	15.7	36	1	6.7	32	3	6.1	aspartyl protease family protein (AHRD V1 **-NG AT4G35880.1)%3B contains Interpro domain(s) IPR001461 Peptidase A1
mRNA:SL1.00sc00777_331.1.1	mRNA	SL1.00sc00777	2525185	2527421	-1	0	179	32.6	0	81	18.4	0	37	6.7	0	48	8.4	aspartyl protease family protein (AHRD V1 **-NG AT2G17760.1)%3B contains Interpro domain(s) IPR001461 Peptidase A1
mRNA:SL1.00sc02302_80.1.1	mRNA	SL1.00sc02302	5237558	5253147	-1	134	45	32.6	135	39	39.6	159	59	39.7	148	49	34.3	Pre-rRNA-processing protein esf1 (AHRD V1 *-*NG O74828)
mRNA:SL1.00sc04696_25.1.1	mRNA	SL1.00sc04696	286864	288100	1	67	112	32.6	50	138	42.8	48	148	35.7	52	227	48.6	Peroxidase (AHRD V1 *-*G A9PGX3_POPTR)%3B contains Interpro domain(s) IPR000823 Plant peroxidase
mRNA:SL1.00sc06183_114.1.1	mRNA	SL1.00sc06183	1115680	1118525	1	177	2	32.6	61	1	14.1	68	1	12.6	40	1	7.1	Unknown Protein (AHRD V1)
mRNA:SL1.00sc01656_82.1.1	mRNA	SL1.00sc01656	693948	695072	1	13	165	32.4	10	131	32.1	5	223	41.5	4	372	65.5	PIP28 PLASMA MEMBRANE INTRINSIC PROTEIN 28 water channel (AHRD V1 ***G AT2G16850.1)%3B contains Interpro domain(s) IPR012269 Aquaporin
mRNA:SL1.00sc01402_207.1.1	mRNA	SL1.00sc01402	1653049	1682796	1	57	120	32.2	41	94	30.7	27	93	21.8	36	107	24.9	ABF3 ABSCISIC ACID RESPONSIVE ELEMENTS-BINDING FACTOR 3 DNA binding / protein binding / transcription activator/ transcription factor (AHRD V1 *-*G AT4G34000.2)%3B contains Interpro domain(s) IPR011616 bZIP transcription factor%2C bZIP-1
mRNA:SL1.00sc04361_68.1.1	mRNA	SL1.00sc04361	1270273	1271139	-1	177	0	32.2	139	1	31.9	205	3	37.9	240	0	41.8	Zinc/RING finger protein 3 (AHRD V1 *-*NG Q5SSZ7)%3B contains Interpro domain(s) IPR011016 Zinc finger%2C RING-CH-type
mRNA:SL1.00sc04956_60.1.1	mRNA	SL1.00sc04956	591935	594601	1	84	93	32.2	41	35	17.3	37	32	12.6	59	37	16.7	MCA2 mid1-complementing activity 2 (AHRD V1 *-*NG AT2G17780.1)%3B contains Interpro domain(s) IPR006461 Protein of unknown function Cys-rich
mRNA:SL1.00sc00090_85.1.1	mRNA	SL1.00sc00090	643301	645935	-1	170	6	32	150	3	34.8	314	5	58.1	398	3	69.8	Vacuolar protein sorting 35 (AHRD V1 ***NG B6U2K5_MAIZE)%3B contains Interpro domain(s) IPR005378 Vacuolar protein sorting-associated protein 35
mRNA:SL1.00sc05805_237.1.1	mRNA	SL1.00sc05805	6209678	6213667	1	109	67	32	94	51	33	142	57	36.2	127	37	28.6	Ubiquitin carrier protein (AHRD V1 ***G B9H199_POPTR)%3B contains Interpro domain(s) IPR000608 Ubiquitin-conjugating enzyme%2C E2
mRNA:SL1.00sc07059_224.1.1	mRNA	SL1.00sc07059	2795993	2799116	1	100	76	32	76	63	31.6	110	63	31.5	89	77	28.9	Rac-like GTP-binding protein 6 (AHRD V1 ***G B6THA6_MAIZE)%3B contains Interpro domain(s) IPR003578 Ras small GTPase%2C Rho type
mRNA:SL1.00sc05575_455.1.1	mRNA	SL1.00sc05575	6600996	6603961	-1	36	139	31.8	30	170	45.5	16	56	13.1	25	78	17.9	Dehydroquinate synthase (AHRD V1 ***G Q8RU74_SOLLC)%3B contains Interpro domain(s) IPR016037 3-dehydroquinate synthase AroB%2C subgroup
mRNA:SL1.00sc07266_21.1.1	mRNA	SL1.00sc07266	211475	215090	-1	59	116	31.8	53	120	39.4	23	115	25.1	17	88	18.3	Replication factor C large subunit (AHRD V1 *--NG Q46AT6)%3B contains Interpro domain(s) IPR004582 Checkpoint protein Rad24
mRNA:SL1.00sc04765_44.1.1	mRNA	SL1.00sc04765	564841	576573	1	68	106	31.6	53	105	36	58	94	27.7	51	97	25.8	proline-rich family protein (AHRD V1 *-*NG AT3G51290.1)%3B contains Interpro domain(s) IPR006867 Protein of unknown function DUF632
mRNA:SL1.00sc05390_96.1.1	mRNA	SL1.00sc05390	1002518	1014485	1	118	56	31.6	81	34	26.2	114	42	28.4	100	52	26.5	Ascorbate peroxidase (AHRD V1 ***G C7F6Z2_9ROSI)%3B contains Interpro domain(s) IPR002207 Plant ascorbate peroxidase
mRNA:SL1.00sc02156_111.1.1	mRNA	SL1.00sc02156	829132	832355	1	14	159	31.5	7	130	31.2	12	175	34	17	163	31.3	Ascorbate peroxidase (AHRD V1 ***G Q9XGS8_ZANAE)%3B contains Interpro domain(s) IPR002207 Plant ascorbate peroxidase
mRNA:SL1.00sc04889_150.1.1	mRNA	SL1.00sc04889	1809786	1818683	1	75	98	31.5	67	99	37.8	68	118	33.9	66	125	33.3	FUNCTIONS IN molecular_function unknown INVOLVED IN biological_process unknown LOCATED IN cellular_component unknown BEST Arabidopsis thaliana protein match is male sterility MS5 family protein TAIR AT1G04770.1 . (AHRD V1 *-*NG AT5G22794.2)%3B contains Interpro domain(s) IPR011990 Tetratricopeptide-like helical
mRNA:SL1.00sc05858_919.1.1	mRNA	SL1.00sc05858	7541947	7549141	1	1	172	31.5	4	205	47.6	1	14	2.7	1	14	2.6	Unknown Protein (AHRD V1)
mRNA:SL1.00sc06904_65.1.1	mRNA	SL1.00sc06904	1329343	1329959	-1	172	1	31.5	125	0	28.5	42	0	7.6	33	1	5.9	Histidine kinase osmosensor protein (AHRD V1 ***G B9MXE3_POPTR)%3B contains Interpro domain(s) IPR004358 Signal transduction histidine kinase-related protein%2C C-terminal
mRNA:SL1.00sc04007_29.1.1	mRNA	SL1.00sc04007	166513	169839	1	16	156	31.3	12	160	39.2	6	198	37.1	9	212	38.5	Lysosomal alpha-mannosidase (AHRD V1 ***G Q8VHC8)%3B contains Interpro domain(s) IPR009686 Senescence-associated
mRNA:SL1.00sc05390_329.1.1	mRNA	SL1.00sc05390	3127380	3135965	-1	129	43	31.3	110	46	35.5	140	60	36.4	128	77	35.7	26S proteasome non-ATPase regulatory subunit 4 (AHRD V1 ***NG P55034)%3B contains Interpro domain(s) IPR002035 von Willebrand factor%2C type A
mRNA:SL1.00sc03587_5.1.1	mRNA	SL1.00sc03587	124753	134348	-1	165	5	30.9	26	3	6.6	55	1	10.2	70	1	12.4	MLO4 MILDEW RESISTANCE LOCUS O 4 calmodulin binding (AHRD V1 *-*G AT1G11000.1)%3B contains Interpro domain(s) IPR004326 Mlo-related protein
mRNA:SL1.00sc04684_74.1.1	mRNA	SL1.00sc04684	1482491	1488003	-1	156	14	30.9	79	9	20	22	19	7.5	21	13	5.9	FUNCTIONS IN molecular_function unknown INVOLVED IN aging LOCATED IN cellular_component unknown EXPRESSED IN 22 plant structures EXPRESSED DURING 11 growth stages (AHRD V1 ***NG AT5G66170.2)%3B contains Interpro domain(s) IPR001763 Rhodanese-like
mRNA:SL1.00sc06183_227.1.1	mRNA	SL1.00sc06183	2177065	2179558	1	50	120	30.9	40	118	36	78	154	42.2	70	185	44.4	Oligopeptide transporter 7 (AHRD V1 ***G O82485)%3B contains Interpro domain(s) IPR004648 Tetrapeptide transporter%2C OPT1/isp4
mRNA:SL1.00sc01435_292.1.1	mRNA	SL1.00sc01435	1999255	2005883	1	49	120	30.7	41	87	29.1	53	121	31.7	46	105	26.3	transcription regulator (AHRD V1 *-*G AT5G28040.1)%3B contains Interpro domain(s) IPR007592 Protein of unknown function DUF573
mRNA:SL1.00sc02302_390.1.1	mRNA	SL1.00sc02302	12334245	12336910	1	138	31	30.7	142	24	37.8	222	18	43.7	234	29	45.8	Thaumatin-like protein 1 (AHRD V1 ***NG B6TEB6_MAIZE)%3B contains Interpro domain(s) IPR001938 Thaumatin%2C pathogenesis-related
mRNA:SL1.00sc03462_43.1.1	mRNA	SL1.00sc03462	981283	991419	-1	156	13	30.7	105	15	27.3	116	9	22.8	124	9	23.2	Unknown Protein (AHRD V1)
mRNA:SL1.00sc04548_84.1.1	mRNA	SL1.00sc04548	5614810	5617395	1	110	59	30.7	40	15	12.5	154	22	32	221	33	44.2	Pentatricopeptide repeat-containing protein At1g79540 (AHRD V1 **-NG Q9SAJ5)%3B contains Interpro domain(s) IPR002885 Pentatricopeptide repeat
mRNA:SL1.00sc04788_154.1.1	mRNA	SL1.00sc04788	1576939	1585073	-1	135	34	30.7	106	23	29.4	116	35	27.5	119	24	24.9	pathogenesis-related thaumatin family protein (AHRD V1 ***NG AT4G36010.2)%3B contains Interpro domain(s) IPR001938 Thaumatin%2C pathogenesis-related
mRNA:SL1.00sc05364_29.1.1	mRNA	SL1.00sc05364	266705	270806	-1	118	51	30.7	71	43	26	161	65	41.1	108	59	29.1	cold-shock DNA-binding family protein (AHRD V1 *-*G AT2G17870.1)%3B contains Interpro domain(s) IPR002059 Cold-shock protein%2C DNA-binding
mRNA:SL1.00sc01750_22.1.1	mRNA	SL1.00sc01750	66181	69741	-1	166	2	30.6	52	5	13	19	2	3.8	28	0	4.9	Ferredoxin--NADP reductase (AHRD V1 ***NG Q9M4D2_CAPAN)%3B contains Interpro domain(s) IPR012146 Ferredoxin--NADP reductase
mRNA:SL1.00sc03187_327.1.1	mRNA	SL1.00sc03187	3026877	3031410	-1	36	132	30.6	22	95	26.6	26	102	23.3	24	112	23.7	ARO1 ARMADILLO REPEAT ONLY 1 binding (AHRD V1 *-*NG AT4G34940.1)%3B contains Interpro domain(s) IPR011989 Armadillo-like helical
mRNA:SL1.00sc04337_308.1.1	mRNA	SL1.00sc04337	3689822	3690585	1	153	15	30.6	122	13	30.7	137	10	26.8	288	3	50.7	pectinesterase family protein (AHRD V1 ***G AT3G27980.1)%3B contains Interpro domain(s) IPR000070 Pectinesterase%2C catalytic
mRNA:SL1.00sc05992_479.1.1	mRNA	SL1.00sc05992	6457413	6460786	1	78	90	30.6	74	74	33.7	87	94	33	122	84	35.9	Unknown Protein (AHRD V1)
mRNA:SL1.00sc06097_29.1.1	mRNA	SL1.00sc06097	1434462	1439287	-1	88	80	30.6	41	45	19.6	33	39	13.1	49	59	18.8	Calcium-dependent protein kinase (AHRD V1 ***G C6KGT3_SOLLC)%3B contains Interpro domain(s) IPR002290 Serine/threonine protein kinase
mRNA:SL1.00sc00777_246.1.1	mRNA	SL1.00sc00777	1809591	1812790	-1	19	148	30.4	10	112	27.8	11	86	17.7	18	122	24.4	Flavanone 3-hydroxylase (Fragment) (AHRD V1 ***NG C5IUN9_9ROSI)%3B contains Interpro domain(s) IPR005123 Oxoglutarate and iron-dependent oxygenase
mRNA:SL1.00sc02302_122.1.1	mRNA	SL1.00sc02302	6835008	6845730	1	138	29	30.4	184	18	46	145	31	32	133	18	26.3	gibberellin-regulated family protein (AHRD V1 *--NG AT5G14920.1)%3B contains Interpro domain(s) IPR003854 Gibberellin regulated protein
mRNA:SL1.00sc02597_349.1.1	mRNA	SL1.00sc02597	2848358	2862264	1	3	164	30.4	1	40	9.3	2	51	9.6	2	39	7.1	Gibberellin-regulated protein 2 (AHRD V1 *--NG B6SKV6_MAIZE)%3B contains Interpro domain(s) IPR003854 Gibberellin regulated protein
mRNA:SL1.00sc03540_149.1.1	mRNA	SL1.00sc03540	1027156	1035534	1	106	61	30.4	85	63	33.7	110	57	30.4	122	65	32.6	Unknown Protein (AHRD V1)
mRNA:SL1.00sc07122_142.1.1	mRNA	SL1.00sc07122	1196532	1201799	1	46	121	30.4	33	126	36.2	49	131	32.8	68	302	64.4	FAT domain-containing protein / phosphatidylinositol 3- and 4-kinase family protein (AHRD V1 *-*G AT4G36080.1)%3B contains Interpro domain(s) IPR003151 PIK-related kinase%2C FAT
mRNA:SL1.00sc06183_394.1.1	mRNA	SL1.00sc06183	3571393	3577551	1	141	25	30.2	163	15	40.5	100	17	21.3	89	23	19.5	Unknown Protein (AHRD V1)%3B contains Interpro domain(s) IPR008545 Protein of unknown function DUF827%2C plant
mRNA:SL1.00sc00090_32.1.1	mRNA	SL1.00sc00090	267827	284209	1	44	121	30	38	61	22.5	32	117	27.1	29	130	27.7	WD repeat-containing protein 82-B (AHRD V1 ***NG Q58E77)%3B contains Interpro domain(s) IPR020472 G-protein beta WD-40 repeat%2C region
mRNA:SL1.00sc00777_238.1.1	mRNA	SL1.00sc00777	1733913	1737206	-1	52	113	30	32	117	33.9	45	110	28.2	55	112	29.1	WUSCHEL protein (AHRD V1 ***NG B2WST0_9LAMI)%3B contains Interpro domain(s) IPR001356 Homeobox
mRNA:SL1.00sc04337_526.1.1	mRNA	SL1.00sc04337	5443467	5447842	-1	131	34	30	92	32	28.2	100	23	22.4	105	41	25.4	2OG-Fe(II) oxygenase (AHRD V1 *-*NG A2Q3T7_MEDTR)%3B contains Interpro domain(s) IPR005123 Oxoglutarate and iron-dependent oxygenase
mRNA:SL1.00sc04857_128.1.1	mRNA	SL1.00sc04857	1077354	1079885	-1	121	44	30	48	22	15.9	57	27	15.3	46	28	12.9	Unknown Protein (AHRD V1)
mRNA:SL1.00sc05575_443.1.1	mRNA	SL1.00sc05575	6433505	6435334	-1	114	51	30	125	52	40.3	172	67	43.5	212	54	46.3	AtGH9B5 Arabidopsis thaliana Glycosyl Hydrolase 9B5 catalytic/ hydrolase hydrolyzing O-glycosyl compounds (AHRD V1 ***G AT1G19940.1)%3B contains Interpro domain(s) IPR001701 Glycoside hydrolase%2C family 9
mRNA:SL1.00sc01578_86.1.1	mRNA	SL1.00sc01578	610002	610871	1	161	3	29.8	114	4	26.9	197	7	37.1	214	2	37.6	kinectin-related (AHRD V1 *-*NG AT5G66250.3)
mRNA:SL1.00sc02895_167.1.1	mRNA	SL1.00sc02895	7766213	7769317	-1	36	128	29.8	29	126	35.3	43	211	46.2	41	242	49.3	Protein AF-9 homolog (AHRD V1 *-*NG Q755P0)%3B contains Interpro domain(s) IPR005033 YEATS
mRNA:SL1.00sc03001_182.1.1	mRNA	SL1.00sc03001	4808089	4813081	1	48	116	29.8	58	85	32.6	92	163	46.4	82	118	34.8	Small nuclear ribonucleoprotein Sm D3 (AHRD V1 ***NG B6UDW2_MAIZE)%3B contains Interpro domain(s) IPR010920 Like-Sm ribonucleoprotein-related%2C core
mRNA:SL1.00sc04337_32.1.1	mRNA	SL1.00sc04337	647769	651928	-1	116	48	29.8	65	31	21.9	77	26	18.8	93	41	23.3	Peptide methionine sulfoxide reductase msrA (AHRD V1 ***G Q6LYY1)%3B contains Interpro domain(s) IPR002569 Methionine sulphoxide reductase A
mRNA:SL1.00sc04444_199.1.1	mRNA	SL1.00sc04444	1769456	1781231	-1	74	90	29.8	78	64	32.3	80	56	24.8	73	52	21.8	nucleic acid binding (AHRD V1 *-*NG AT2G34320.1)
mRNA:SL1.00sc00777_231.1.1	mRNA	SL1.00sc00777	1686145	1691812	-1	6	157	29.6	7	123	29.6	3	102	19.1	3	284	50	ATP-dependent Clp protease ATP-binding subunit clpX (AHRD V1 *-*NG B6SSC5_MAIZE)%3B contains Interpro domain(s) IPR004487 ClpX%2C ATPase regulatory subunit
mRNA:SL1.00sc02793_125.1.1	mRNA	SL1.00sc02793	1017186	1032935	1	84	79	29.6	49	43	20.9	62	43	19.1	61	70	22.8	Unknown Protein (AHRD V1)
mRNA:SL1.00sc03179_92.1.1	mRNA	SL1.00sc03179	3117070	3130006	1	150	13	29.6	138	6	32.8	124	5	23.5	134	7	24.6	ATP-dependent Clp protease ATP-binding subunit clpX (AHRD V1 *-*NG B6SSC5_MAIZE)%3B contains Interpro domain(s) IPR004487 ClpX%2C ATPase regulatory subunit
mRNA:SL1.00sc03187_437.1.1	mRNA	SL1.00sc03187	3812763	3819289	-1	82	81	29.6	72	66	31.4	80	101	33	101	98	34.7	Unknown Protein (AHRD V1)
mRNA:SL1.00sc05253_26.1.1	mRNA	SL1.00sc05253	270110	274050	1	130	33	29.6	116	30	33.2	182	28	38.2	494	27	90.7	Unknown Protein (AHRD V1)
mRNA:SL1.00sc05948_66.1.1	mRNA	SL1.00sc05948	972006	973969	1	106	57	29.6	121	51	39.2	219	36	46.4	224	38	45.6	Zinc finger CCCH domain-containing protein 6 (AHRD V1 *-*NG Q56XU4)%3B contains Interpro domain(s) IPR000571 Zinc finger%2C CCCH-type
mRNA:SL1.00sc06183_159.1.1	mRNA	SL1.00sc06183	1492995	1496611	-1	103	60	29.6	96	52	33.7	83	48	23.8	71	54	21.8	GDP-mannose 4 6-dehydratase (AHRD V1 ***G B7XH28_NICBE)%3B contains Interpro domain(s) IPR006368 GDP-mannose 4%2C6-dehydratase
mRNA:SL1.00sc07059_411.1.1	mRNA	SL1.00sc07059	4485386	4487374	-1	161	2	29.6	52	2	12.3	54	1	10	55	1	9.8	Unknown Protein (AHRD V1)
mRNA:SL1.00sc01964_16.1.1	mRNA	SL1.00sc01964	43942	46389	1	0	162	29.5	3	36	8.9	5	45	9.1	4	19	4	ATBPC6 DNA binding / transcription factor (AHRD V1 *-*G AT5G42520.2)%3B contains Interpro domain(s) IPR010409 GAGA binding-like
mRNA:SL1.00sc04788_25.1.1	mRNA	SL1.00sc04788	167405	181049	-1	108	54	29.5	69	37	24.1	106	53	28.9	100	57	27.3	H1 histone-like protein (AHRD V1 ***NG Q43511_SOLLC)%3B contains Interpro domain(s) IPR005818 Histone H1/H5
mRNA:SL1.00sc01656_177.1.1	mRNA	SL1.00sc01656	1467336	1475479	-1	140	21	29.3	134	11	33	71	14	15.5	55	16	12.4	Unknown Protein (AHRD V1)
mRNA:SL1.00sc02102_522.1.1	mRNA	SL1.00sc02102	3490474	3496913	1	82	79	29.3	47	48	21.6	61	72	24.2	82	56	24	Unknown Protein (AHRD V1)
mRNA:SL1.00sc02164_435.1.1	mRNA	SL1.00sc02164	3504248	3506092	1	44	117	29.3	67	97	37.3	74	94	30.6	78	97	30.5	CTP synthase like protein (AHRD V1 *-*NG Q0WRY1_ARATH)%3B contains Interpro domain(s) IPR000991 Glutamine amidotransferase class-I%2C C-terminal
mRNA:SL1.00sc03668_41.1.1	mRNA	SL1.00sc03668	285537	290119	-1	117	44	29.3	69	26	21.6	108	31	25.3	100	26	21.9	Unknown Protein (AHRD V1)
mRNA:SL1.00sc04889_207.1.1	mRNA	SL1.00sc04889	3390037	3397958	1	90	71	29.3	66	50	26.4	56	55	20.2	68	72	24.4	Unknown Protein (AHRD V1)%3B contains Interpro domain(s) IPR019339 CBF1-interacting co-repressor CIR%2C N-terminal
mRNA:SL1.00sc05805_177.1.1	mRNA	SL1.00sc05805	5598893	5605044	-1	97	64	29.3	63	54	26.6	91	43	24.4	75	46	21.1	ANAC076 ARABIDOPSIS NAC DOMAIN CONTAINING PROTEIN 76 transcription factor (AHRD V1 *-*G AT4G36160.1)%3B contains Interpro domain(s) IPR003441 No apical meristem (NAM) protein
mRNA:SL1.00sc06183_26.1.1	mRNA	SL1.00sc06183	295379	301295	-1	7	154	29.3	12	173	42.1	1	4	0.9	6	5	1.9	V-type proton ATPase 16 kDa proteolipid subunit c2 (AHRD V1 ***G P59228)%3B contains Interpro domain(s) IPR011555 ATPase%2C V0 complex%2C proteolipid subunit C%2C eukaryotic
mRNA:SL1.00sc01881_154.1.1	mRNA	SL1.00sc01881	2229367	2234822	1	84	76	29.1	103	47	34.1	127	50	32.2	102	62	28.6	leucine-rich repeat family protein (AHRD V1 *-*NG AT4G36180.1)%3B contains Interpro domain(s) IPR002290 Serine/threonine protein kinase
mRNA:SL1.00sc02257_78.1.1	mRNA	SL1.00sc02257	750996	763886	1	102	58	29.1	87	41	29.1	102	25	23.1	95	32	22.1	ribosomal protein S6 family protein (AHRD V1 ***NG AT3G18760.2)%3B contains Interpro domain(s) IPR014717 Translation elongation factor EF1B/ribosomal protein S6
mRNA:SL1.00sc02257_179.1.1	mRNA	SL1.00sc02257	1622754	1627977	-1	55	105	29.1	55	110	37.6	36	159	35.5	67	158	39.2	kinesin motor family protein (AHRD V1 *-*G AT3G51150.1)%3B contains Interpro domain(s) IPR001752 Kinesin%2C motor region
mRNA:SL1.00sc04444_286.1.1	mRNA	SL1.00sc04444	2645452	2649177	-1	20	140	29.1	22	90	25.5	30	190	40.1	40	266	53.3	Uncharacterized aarF domain-containing protein kinase 2 (AHRD V1 ***NG Q6NSR3)%3B contains Interpro domain(s) IPR004147 ABC-1
mRNA:SL1.00sc04722_32.1.1	mRNA	SL1.00sc04722	546515	549621	-1	20	140	29.1	25	88	25.7	30	85	20.9	29	134	28.4	lactoylglutathione lyase family protein / glyoxalase I family protein (AHRD V1 *-*G AT1G15380.2)%3B contains Interpro domain(s) IPR004360 Glyoxalase/bleomycin resistance protein/dioxygenase
mRNA:SL1.00sc05858_223.1.1	mRNA	SL1.00sc05858	2011242	2019049	-1	27	133	29.1	2	69	16.2	1	27	5.1	2	100	17.8	Zinc finger protein CONSTANS-LIKE 2 (AHRD V1 *-*NG Q96502)%3B contains Interpro domain(s) IPR000315 Zinc finger%2C B-box
mRNA:SL1.00sc06788_14.1.1	mRNA	SL1.00sc06788	1429342	1446250	-1	78	81	28.9	77	46	28	43	56	18	53	55	18.8	Fructose-bisphosphate aldolase (AHRD V1 ***G Q9SXX4_NICPA)%3B contains Interpro domain(s) IPR000741 Fructose-bisphosphate aldolase%2C class-I
mRNA:SL1.00sc02102_34.1.1	mRNA	SL1.00sc02102	222597	227037	-1	49	109	28.7	22	58	18.2	21	57	14.2	32	62	16.4	Unknown Protein (AHRD V1)
mRNA:SL1.00sc02597_270.1.1	mRNA	SL1.00sc02597	2187126	2207549	-1	37	121	28.7	24	101	28.5	9	139	26.9	8	80	15.3	Unknown Protein (AHRD V1)
mRNA:SL1.00sc02618_73.1.1	mRNA	SL1.00sc02618	1377740	1388120	1	107	51	28.7	83	50	30.3	115	64	32.6	112	38	26.1	Golgin candidate 6 (AHRD V1 ***NG B0F9L4)%3B contains Interpro domain(s) IPR016024 Armadillo-type fold
mRNA:SL1.00sc01167_1.1.1	mRNA	SL1.00sc01167	33015	46878	1	147	10	28.6	95	6	23	122	10	24	87	12	17.2	pectinesterase family protein (AHRD V1 ***G AT5G19730.1)%3B contains Interpro domain(s) IPR000070 Pectinesterase%2C catalytic
mRNA:SL1.00sc05992_26.1.1	mRNA	SL1.00sc05992	435079	440642	-1	126	31	28.6	129	27	35.5	111	31	25.9	123	38	28	Unknown Protein (AHRD V1)%3B contains Interpro domain(s) IPR005373 Uncharacterised protein family UPF0183
mRNA:SL1.00sc00494_49.1.1	mRNA	SL1.00sc00494	1004487	1009855	-1	149	7	28.4	52	5	13	74	3	14	93	3	16.7	DNA binding / nucleic acid binding / protein binding / zinc ion binding (AHRD V1 ***NG AT3G51120.1)%3B contains Interpro domain(s) IPR019835 SWIB domain
mRNA:SL1.00sc05840_1.1.1	mRNA	SL1.00sc05840	451	3658	-1	72	84	28.4	43	67	25	50	40	16.4	60	67	22.1	Zinc finger CCCH domain-containing protein 44 (AHRD V1 *-*NG Q9SD34)%3B contains Interpro domain(s) IPR003169 GYF
mRNA:SL1.00sc05948_5.1.1	mRNA	SL1.00sc05948	61251	62486	-1	39	117	28.4	22	68	20.5	13	72	15.5	12	97	19	Unknown Protein (AHRD V1)
mRNA:SL1.00sc06070_136.1.1	mRNA	SL1.00sc06070	1421306	1424739	-1	146	10	28.4	100	4	23.7	82	6	16	154	2	27.2	Unknown Protein (AHRD V1)%3B contains Interpro domain(s) IPR007941 Protein of unknown function DUF726
mRNA:SL1.00sc01884_2.1.1	mRNA	SL1.00sc01884	135492	158061	1	53	102	28.2	29	86	26.2	38	124	29.5	36	167	35.3	Unknown Protein (AHRD V1)
mRNA:SL1.00sc04007_386.1.1	mRNA	SL1.00sc04007	2873514	2882473	1	2	153	28.2	1	146	33.5	0	59	10.7	6	142	25.8	Coiled-coil domain-containing protein 90B%2C mitochondrial (AHRD V1 ***NG Q9GZT6)%3B contains Interpro domain(s) IPR012439 Protein of unknown function DUF1640
mRNA:SL1.00sc04956_61.1.1	mRNA	SL1.00sc04956	612263	614908	1	73	82	28.2	28	26	12.3	46	21	12.2	36	35	12.4	Ferulate-5-hydroxylase (AHRD V1 ***G Q9XFM2_9SOLN)%3B contains Interpro domain(s) IPR002401 Cytochrome P450%2C E-class%2C group I
mRNA:SL1.00sc05858_1016.1.1	mRNA	SL1.00sc05858	8377312	8377784	-1	142	13	28.2	33	24	13	100	1	18.4	170	5	30.5	Unknown Protein (AHRD V1)
mRNA:SL1.00sc03823_146.1.1	mRNA	SL1.00sc03823	1232733	1255500	-1	56	98	28	27	95	27.8	20	46	12	17	59	13.2	GATA transcription factor 1 GATA-1 (AHRD V1 *-*G AT3G24050.1)%3B contains Interpro domain(s) IPR016679 Transcription factor%2C GATA%2C plant
mRNA:SL1.00sc05382_39.1.1	mRNA	SL1.00sc05382	409941	414066	1	62	92	28	70	83	34.8	61	95	28.4	97	85	31.7	FLS2 FLAGELLIN-SENSITIVE 2 ATP binding / kinase/ protein binding / protein serine/threonine kinase/ transmembrane receptor protein serine/threonine kinase (AHRD V1 *-*G AT5G46330.1)%3B contains Interpro domain(s) IPR013210 Leucine-rich repeat%2C N-terminal
mRNA:SL1.00sc07184_152.1.1	mRNA	SL1.00sc07184	1324535	1329649	1	53	101	28	49	50	22.5	43	34	14	51	47	17.1	Receptor-like protein kinase 2 (AHRD V1 ***NG Q9LHP4)%3B contains Interpro domain(s) IPR001611 Leucine-rich repeat
mRNA:SL1.00sc01402_123.1.1	mRNA	SL1.00sc01402	993187	994209	-1	118	35	27.8	159	25	41.9	212	20	42.2	213	22	40.9	emb1967 embryo defective 1967 (AHRD V1 *-*NG AT3G54350.3)%3B contains Interpro domain(s) IPR000253 Forkhead-associated
mRNA:SL1.00sc07184_184.1.1	mRNA	SL1.00sc07184	1698380	1702403	1	26	127	27.8	17	102	27.1	81	211	53.2	56	303	62.5	TDR6 transcription factor (Fragment) (AHRD V1 **-G Q8H282_SOLLC)%3B contains Interpro domain(s) IPR002100 Transcription factor%2C MADS-box
mRNA:SL1.00sc01391_4.1.1	mRNA	SL1.00sc01391	4066	7114	-1	112	40	27.6	127	34	36.7	130	26	28.4	121	31	26.5	ALDH3H1 ALDEHYDE DEHYDROGENASE 3H1 3-chloroallyl aldehyde dehydrogenase/ aldehyde dehydrogenase NAD (AHRD V1 ***G AT1G44170.2)%3B contains Interpro domain(s) IPR012394 Aldehyde dehydrogenase NAD(P)-dependent IPR015590 Aldehyde dehydrogenase
mRNA:SL1.00sc02745_144.1.1	mRNA	SL1.00sc02745	6773243	6776076	1	86	66	27.6	73	57	29.6	94	73	30.4	103	67	29.6	Unknown Protein (AHRD V1)%3B contains Interpro domain(s) IPR019180 Oxidoreductase-like protein%2C N-terminal
mRNA:SL1.00sc05390_67.1.1	mRNA	SL1.00sc05390	747939	751097	1	65	87	27.6	54	75	29.4	51	72	22.4	60	100	27.9	Glutaredoxin I (AHRD V1 *-*NG O65169_MESCR)%3B contains Interpro domain(s) IPR011899 Glutaredoxin%2C eukaryotic and viruses
mRNA:SL1.00sc06097_30.1.1	mRNA	SL1.00sc06097	1463341	1473274	1	16	136	27.6	6	48	12.3	12	71	15.1	13	56	12	dehydration-responsive protein-related (AHRD V1 *-*NG AT3G51070.1)%3B contains Interpro domain(s) IPR004159 Protein of unknown function DUF248%2C methyltransferase putative
mRNA:SL1.00sc06183_63.1.1	mRNA	SL1.00sc06183	691244	694371	1	104	48	27.6	101	49	34.1	154	40	35.3	173	20	33.6	SHI SHORT INTERNODES protein binding / protein heterodimerization/ transcription factor (AHRD V1 *--G AT5G66350.1)%3B contains Interpro domain(s) IPR007818 Protein of unknown function DUF702
mRNA:SL1.00sc00777_262.1.1	mRNA	SL1.00sc00777	1959808	1965875	1	45	106	27.5	33	108	32.1	28	124	27.7	62	148	36.6	FG-GAP repeat-containing protein (AHRD V1 ***NG AT3G51050.1)%3B contains Interpro domain(s) IPR013517 FG-GAP
mRNA:SL1.00sc02597_175.1.1	mRNA	SL1.00sc02597	1562912	1565766	1	99	51	27.3	72	56	29.1	86	60	26.6	89	39	22.3	ATP-binding region ATPase-like domain-containing protein (AHRD V1 *-*G AT4G36290.1)
mRNA:SL1.00sc03736_115.1.1	mRNA	SL1.00sc03736	1597909	1601928	1	69	81	27.3	48	80	29.1	60	133	35.1	65	95	27.9	ATP-binding region ATPase-like domain-containing protein (AHRD V1 *-*NG AT4G36280.1)%3B contains Interpro domain(s) IPR003594 ATP-binding region%2C ATPase-like
mRNA:SL1.00sc05390_129.1.1	mRNA	SL1.00sc05390	1409960	1410920	1	148	2	27.3	80	5	19.4	112	2	20.8	145	3	25.8	Thioredoxin h1 (AHRD V1 ***NG A8HTK0_SOYBN)%3B contains Interpro domain(s) IPR015467 Thioredoxin%2C core
mRNA:SL1.00sc06904_14.1.1	mRNA	SL1.00sc06904	227275	235753	1	145	5	27.3	88	5	21.2	123	7	23.7	137	6	24.9	Beta-galactosidase (AHRD V1 ***G Q9LLS9_SOLLC)%3B contains Interpro domain(s) IPR019801 Glycoside hydrolase%2C family 35%2C conserved site IPR001944 Glycoside hydrolase%2C family 35 IPR000922 D-galactoside/L-rhamnose binding SUEL lectin
mRNA:SL1.00sc00226_227.1.1	mRNA	SL1.00sc00226	2879999	2884359	1	6	143	27.1	5	150	35.3	3	208	38.4	3	413	72.4	Dimethyladenosine transferase (AHRD V1 ***NG Q6BSY5)%3B contains Interpro domain(s) IPR011530 rRNA adenine dimethylase
mRNA:SL1.00sc04338_72.1.1	mRNA	SL1.00sc04338	958033	961489	1	8	141	27.1	13	93	24.1	9	87	17.5	7	72	13.8	Cytochrome P450 90C1 (AHRD V1 ***NG Q9M066)%3B contains Interpro domain(s) IPR002403 Cytochrome P450%2C E-class%2C group IV
mRNA:SL1.00sc05575_157.1.1	mRNA	SL1.00sc05575	3320781	3329719	-1	110	39	27.1	76	30	24.1	104	62	30.2	97	56	26.6	CDK5RAP1-like protein (AHRD V1 ***NG Q8H0V1)%3B contains Interpro domain(s) IPR006463 tRNA-i(6)A37 modification enzyme MiaB
mRNA:SL1.00sc05603_14.1.1	mRNA	SL1.00sc05603	147466	150993	-1	62	87	27.1	35	39	16.8	30	64	17.1	34	78	19.5	Ubiquitin carrier protein (AHRD V1 ***G A6MUS6_GOSHI)%3B contains Interpro domain(s) IPR000608 Ubiquitin-conjugating enzyme%2C E2
mRNA:SL1.00sc05858_1031.1.1	mRNA	SL1.00sc05858	8465105	8479180	-1	142	7	27.1	147	0	33.5	13	2	2.7	39	3	7.3	ATFOLT1 ARABIDOPSIS THALIANA FOLATE TRANSPORTER 1 binding / folic acid transporter (AHRD V1 *-*G AT5G66380.1)%3B contains Interpro domain(s) IPR001993 Mitochondrial substrate carrier
mRNA:SL1.00sc02156_81.1.1	mRNA	SL1.00sc02156	605607	607888	-1	10	138	26.9	6	108	26	6	168	31.7	10	257	46.5	Peroxidase (AHRD V1 ***G Q0ZA68_9ROSI)%3B contains Interpro domain(s) IPR000823 Plant peroxidase
mRNA:SL1.00sc03584_1.1.1	mRNA	SL1.00sc03584	140	1792	1	44	104	26.9	94	69	37.1	43	79	22.2	57	156	37.1	Peroxidase (AHRD V1 ***G Q0ZA68_9ROSI)%3B contains Interpro domain(s) IPR000823 Plant peroxidase
mRNA:SL1.00sc04719_28.1.1	mRNA	SL1.00sc04719	3312122	3335741	-1	32	116	26.9	18	26	10	4	22	4.7	13	33	8	Peroxidase (AHRD V1 ***G Q0ZA68_9ROSI)%3B contains Interpro domain(s) IPR000823 Plant peroxidase
mRNA:SL1.00sc04857_64.1.1	mRNA	SL1.00sc04857	643574	653751	1	2	146	26.9	4	39	9.8	2	12	2.5	4	21	4.4	unknown protein (AHRD V1 ***NG AT4G36440.1)
mRNA:SL1.00sc07184_444.1.1	mRNA	SL1.00sc07184	4072987	4079048	-1	47	101	26.9	50	87	31.2	63	98	29.3	61	110	29.8	Unknown Protein (AHRD V1)
mRNA:SL1.00sc07184_454.1.1	mRNA	SL1.00sc07184	4143846	4150222	-1	9	139	26.9	10	177	42.6	2	254	46.6	6	209	37.4	glycosyl transferase family 1 protein (AHRD V1 *--G AT1G75420.1)%3B contains Interpro domain(s) IPR001296 Glycosyl transferase%2C group 1
mRNA:SL1.00sc00090_421.1.1	mRNA	SL1.00sc00090	3391086	3394196	1	147	0	26.7	23	3	5.9	22	0	4	24	2	4.5	Pentatricopeptide repeat-containing protein At5g44230 (AHRD V1 ***NG Q9FFG8)%3B contains Interpro domain(s) IPR002885 Pentatricopeptide repeat
mRNA:SL1.00sc00395_201.1.1	mRNA	SL1.00sc00395	2041446	2044483	1	66	81	26.7	27	46	16.6	80	56	24.8	35	69	18.1	Dehydrin (AHRD V1 *-*NG Q39792_GOSHI)%3B contains Interpro domain(s) IPR000167 Dehydrin
mRNA:SL1.00sc00777_781.1.1	mRNA	SL1.00sc00777	6485042	6497597	-1	85	62	26.7	80	55	30.7	102	44	26.6	113	42	27	Unknown Protein (AHRD V1)%3B contains Interpro domain(s) IPR000167 Dehydrin
mRNA:SL1.00sc00777_816.1.1	mRNA	SL1.00sc00777	6920689	6923136	-1	141	6	26.7	64	4	15.5	52	1	9.6	54	5	10.3	ABF3 ABSCISIC ACID RESPONSIVE ELEMENTS-BINDING FACTOR 3 DNA binding / protein binding / transcription activator/ transcription factor (AHRD V1 ***G AT4G34000.3)%3B contains Interpro domain(s) IPR011616 bZIP transcription factor%2C bZIP-1
mRNA:SL1.00sc03197_41.1.1	mRNA	SL1.00sc03197	370834	384453	-1	142	5	26.7	118	6	28.2	124	7	23.8	130	6	23.7	Mitogen activated protein kinase 14 (AHRD V1 ***G B3GCK8_ORYSI)%3B contains Interpro domain(s) IPR002290 Serine/threonine protein kinase
mRNA:SL1.00sc04337_79.1.1	mRNA	SL1.00sc04337	1263090	1274988	1	16	131	26.7	6	26	7.3	4	12	2.9	9	16	4.4	ethylene-responsive family protein (AHRD V1 *-*NG AT4G29100.1)%3B contains Interpro domain(s) IPR011598 Helix-loop-helix DNA-binding
mRNA:SL1.00sc05189_135.1.1	mRNA	SL1.00sc05189	1546144	1554790	1	47	100	26.7	27	50	17.5	33	63	17.5	34	89	21.4	NBS-containing resistance-like protein (Fragment) (AHRD V1 *-*NG A8BNC3_PLAAC)%3B contains Interpro domain(s) IPR002182 NB-ARC
mRNA:SL1.00sc05443_1.1.1	mRNA	SL1.00sc05443	937	2222	1	89	58	26.7	35	29	14.6	9	13	4	9	7	2.8	AAA-type ATPase family protein (AHRD V1 *-*G AT2G18193.1)%3B contains Interpro domain(s) IPR003959 ATPase%2C AAA-type%2C core
mRNA:SL1.00sc05858_663.1.1	mRNA	SL1.00sc05858	5456315	5462860	1	145	2	26.7	177	1	40.5	95	0	17.3	61	1	10.8	AAA-type ATPase family protein (AHRD V1 *--G AT5G17760.1)%3B contains Interpro domain(s) IPR003959 ATPase%2C AAA-type%2C core
mRNA:SL1.00sc06723_21.1.1	mRNA	SL1.00sc06723	554868	556184	1	52	95	26.7	14	50	14.6	28	75	18.8	18	72	15.7	Proteasome subunit beta type (AHRD V1 ***NG A7PY95_VITVI)%3B contains Interpro domain(s) IPR001353 Proteasome%2C subunit alpha/beta
mRNA:SL1.00sc00090_305.1.1	mRNA	SL1.00sc00090	2443503	2455287	1	60	86	26.6	67	108	39.8	56	98	28	64	85	25.9	Abscisic acid 8'-hydroxylase 3 (AHRD V1 **-NG Q0J185)%3B contains Interpro domain(s) IPR002401 Cytochrome P450%2C E-class%2C group I
mRNA:SL1.00sc02164_297.1.1	mRNA	SL1.00sc02164	2370006	2371336	1	143	3	26.6	113	6	27.1	172	5	32.2	123	4	22.1	Jasmonate O-methyltransferase (AHRD V1 ***G Q9SBK6)%3B contains Interpro domain(s) IPR005299 SAM dependent carboxyl methyltransferase
mRNA:SL1.00sc04168_60.1.1	mRNA	SL1.00sc04168	1183295	1185687	-1	81	65	26.6	69	46	26.2	96	53	27.1	91	54	25.2	Unknown Protein (AHRD V1)
mRNA:SL1.00sc04338_5.1.1	mRNA	SL1.00sc04338	88487	90576	-1	131	15	26.6	79	10	20.3	108	5	20.6	88	6	16.4	phosphatidic acid phosphatase-related / PAP2-related (AHRD V1 *-*NG AT5G66450.1)%3B contains Interpro domain(s) IPR000326 Phosphatidic acid phosphatase type 2/haloperoxidase
mRNA:SL1.00sc04722_77.1.1	mRNA	SL1.00sc04722	1033626	1039556	-1	24	122	26.6	13	88	23	10	18	5.1	16	7	4	AtGolS1 Arabidopsis thaliana galactinol synthase 1 transferase transferring glycosyl groups / transferase transferring hexosyl groups (AHRD V1 ***G AT2G47180.1)%3B contains Interpro domain(s) IPR002495 Glycosyl transferase%2C family 8
mRNA:SL1.00sc05858_269.1.1	mRNA	SL1.00sc05858	2371781	2381467	1	16	130	26.6	11	7	4.1	5	2	1.3	8	8	2.8	Mannan endo-1%2C4-beta-mannosidase 7 (AHRD V1 ***NG Q9FJZ3)%3B contains Interpro domain(s) IPR001547 Glycoside hydrolase%2C family 5
mRNA:SL1.00sc06818_2.1.1	mRNA	SL1.00sc06818	81431	86415	1	10	136	26.6	3	41	10	10	83	16.9	7	120	22.1	Unknown Protein (AHRD V1)
mRNA:SL1.00sc00331_58.1.1	mRNA	SL1.00sc00331	1176880	1186922	-1	27	118	26.4	22	34	12.7	11	53	11.7	11	46	9.9	Unknown Protein (AHRD V1)
mRNA:SL1.00sc00395_118.1.1	mRNA	SL1.00sc00395	1160912	1166254	1	44	101	26.4	33	108	32.1	20	114	24.4	20	135	27	Dihydroflavonol 4-reductase (AHRD V1 ***G Q6WG03_SOLTU)%3B contains Interpro domain(s) IPR016040 NAD(P)-binding domain
mRNA:SL1.00sc03540_153.1.1	mRNA	SL1.00sc03540	1054137	1058839	1	70	75	26.4	71	79	34.1	84	107	34.8	91	89	31.3	heat shock protein binding (AHRD V1 *--NG AT4G36520.1)%3B contains Interpro domain(s) IPR001623 Heat shock protein DnaJ%2C N-terminal
mRNA:SL1.00sc04444_287.1.1	mRNA	SL1.00sc04444	2650034	2656938	-1	111	34	26.4	121	26	33.5	148	40	34.2	191	35	39.4	GAMMA CA1 GAMMA CARBONIC ANHYDRASE 1 carbonate dehydratase (AHRD V1 *-*G AT1G19580.1)%3B contains Interpro domain(s) IPR011004 Trimeric LpxA-like
mRNA:SL1.00sc06004_87.1.1	mRNA	SL1.00sc06004	765758	767550	-1	101	44	26.4	94	41	30.7	135	47	33.1	125	55	31.3	Soluble inorganic pyrophosphatase (AHRD V1 ***G Q2P9V0_9MAGN)%3B contains Interpro domain(s) IPR008162 Inorganic pyrophosphatase
mRNA:SL1.00sc06818_35.1.1	mRNA	SL1.00sc06818	2339515	2353680	-1	130	15	26.4	85	7	20.9	125	10	24.6	115	9	21.6	Replication factor C subunit 3 (AHRD V1 *-*NG Q8R323)%3B contains Interpro domain(s) IPR019483 DNA polymerase III%2C clamp-loader complex%2C subunit E%2C C-terminal
mRNA:SL1.00sc00463_17.1.1	mRNA	SL1.00sc00463	178277	189145	1	9	135	26.2	3	98	23	0	20	3.6	3	26	5	Epoxide hydrolase 2 (AHRD V1 *-*G P80299)%3B contains Interpro domain(s) IPR000639 Epoxide hydrolase-like
mRNA:SL1.00sc03134_50.1.1	mRNA	SL1.00sc03134	4434553	4463452	-1	95	49	26.2	38	29	15.3	36	41	14	52	54	18.5	Syntaxin-112 (AHRD V1 *--NG Q9ZPV9)%3B contains Interpro domain(s) IPR008547 Protein of unknown function DUF829%2C transmembrane 53
mRNA:SL1.00sc03736_200.1.1	mRNA	SL1.00sc03736	2441192	2441949	-1	1	143	26.2	1	0	0.2	2	5	1.3	1	1	0.3	aldose 1-epimerase family protein (AHRD V1 ***G AT5G66530.1)%3B contains Interpro domain(s) IPR014718 Glycoside hydrolase-type carbohydrate-binding%2C subgroup
mRNA:SL1.00sc04161_25.1.1	mRNA	SL1.00sc04161	241375	251819	-1	106	38	26.2	86	31	26.6	85	45	23.7	89	27	20.2	Laccase-11 (AHRD V1 ***NG Q8VZA1)%3B contains Interpro domain(s) IPR017761 Laccase
mRNA:SL1.00sc04788_204.1.1	mRNA	SL1.00sc04788	2696289	2702957	1	60	84	26.2	31	59	20.5	35	74	19.8	33	47	13.9	Laccase-11 (AHRD V1 ***G Q8VZA1)%3B contains Interpro domain(s) IPR017761 Laccase
mRNA:SL1.00sc05575_465.1.1	mRNA	SL1.00sc05575	6688247	6689375	-1	143	1	26.2	171	0	38.9	90	2	16.7	187	3	33.1	AtTLP2 TUBBY LIKE PROTEIN 2 phosphoric diester hydrolase/ transcription factor (AHRD V1 ***G AT2G18280.2)%3B contains Interpro domain(s) IPR000007 Tubby%2C C-terminal
mRNA:SL1.00sc06070_358.1.1	mRNA	SL1.00sc06070	3561104	3566257	1	44	100	26.2	31	103	30.5	24	104	23.3	25	115	24.4	U-box domain-containing protein (AHRD V1 *-*NG AT1G66160.1)%3B contains Interpro domain(s) IPR011989 Armadillo-like helical
mRNA:SL1.00sc06255_110.1.1	mRNA	SL1.00sc06255	758978	761148	-1	94	50	26.2	88	35	28	68	24	16.7	89	24	19.7	ATRL1 ARABIDOPSIS RAD-LIKE 1 DNA binding / transcription factor (AHRD V1 ***G AT4G39250.1)%3B contains Interpro domain(s) IPR017884 SANT%2C eukarya
mRNA:SL1.00sc01435_218.1.1	mRNA	SL1.00sc01435	1475005	1481614	1	54	89	26	39	91	29.6	40	120	29.1	49	86	23.5	FUNCTIONS IN molecular_function unknown INVOLVED IN embryonic development ending in seed dormancy EXPRESSED IN 6 plant structures EXPRESSED DURING M germinated pollen stage 4 anthesis petal differentiation and expansion stage (AHRD V1 ***NG AT4G36600.1)%3B contains Interpro domain(s) IPR004238 Late embryogenesis abundant protein
mRNA:SL1.00sc01435_254.1.1	mRNA	SL1.00sc01435	1715225	1727805	1	104	39	26	64	30	21.4	97	38	24.6	130	53	31.9	ATHB22 HOMEOBOX PROTEIN 22 DNA binding / transcription factor (AHRD V1 ***G AT4G24660.1)%3B contains Interpro domain(s) IPR006456 ZF-HD homeobox protein Cys/His-rich dimerisation region
mRNA:SL1.00sc02408_1.1.1	mRNA	SL1.00sc02408	3858	7407	-1	85	58	26	50	28	17.8	41	25	12	52	17	12	Sugar transporter ERD6-like 4 (AHRD V1 ***NG Q93YP9)%3B contains Interpro domain(s) IPR003663 Sugar/inositol transporter
mRNA:SL1.00sc03187_86.1.1	mRNA	SL1.00sc03187	875861	879630	-1	81	62	26	57	54	25.3	50	49	18	39	41	13.9	Sugar transporter ERD6-like 4 (AHRD V1 ***NG Q93YP9)%3B contains Interpro domain(s) IPR005828 General substrate transporter
mRNA:SL1.00sc04168_73.1.1	mRNA	SL1.00sc04168	1486944	1492243	-1	115	28	26	82	43	28.5	100	62	29.5	120	43	28.4	hydrolase alpha/beta fold family protein (AHRD V1 *-*G AT2G18360.1)%3B contains Interpro domain(s) IPR000639 Epoxide hydrolase-like
mRNA:SL1.00sc04857_217.1.1	mRNA	SL1.00sc04857	1790793	1795146	-1	118	25	26	132	35	38	215	33	45.1	208	37	42.7	GATA transcription factor 19 (AHRD V1 ***G Q8LC79)%3B contains Interpro domain(s) IPR000679 Zinc finger%2C GATA-type
mRNA:SL1.00sc05858_1038.1.1	mRNA	SL1.00sc05858	8526511	8527088	1	108	35	26	82	42	28.2	111	24	24.6	98	27	21.8	Unknown Protein (AHRD V1)%3B contains Interpro domain(s) IPR019410 Methyltransferase-16%2C putative
mRNA:SL1.00sc05992_337.1.1	mRNA	SL1.00sc05992	5365128	5367105	-1	33	110	26	37	92	29.4	36	84	21.8	28	88	20.2	EMB2754 EMBRYO DEFECTIVE 2754 binding / small GTPase regulator (AHRD V1 *-*NG AT4G36630.1)%3B contains Interpro domain(s) IPR019453 Vacuolar sorting protein 39/Transforming growth factor beta receptor-associated domain 2
mRNA:SL1.00sc07059_442.1.1	mRNA	SL1.00sc07059	4677262	4681991	-1	101	42	26	59	28	19.8	57	48	19.1	62	46	18.8	Nucleolar protein 6 (AHRD V1 ***NG Q6NRY2)%3B contains Interpro domain(s) IPR005554 Nrap protein
mRNA:SL1.00sc00198_36.1.1	mRNA	SL1.00sc00198	927923	928445	1	0	142	25.8	0	21	4.8	0	10	1.8	0	15	2.6	AP-3 complex subunit sigma-1 (AHRD V1 ***NG Q9DCR2)%3B contains Interpro domain(s) IPR016635 Adaptor protein complex%2C sigma subunit
mRNA:SL1.00sc01391_1.1.1	mRNA	SL1.00sc01391	1	1806	1	84	58	25.8	54	26	18.2	49	49	17.8	48	36	14.6	Pyridine nucleotide-disulfide oxidoreductase domain-containing protein 2 (AHRD V1 ***NG Q68FT3)%3B contains Interpro domain(s) IPR006076 FAD dependent oxidoreductase
mRNA:SL1.00sc02156_1.1.1	mRNA	SL1.00sc02156	1920	18342	1	122	20	25.8	91	12	23.4	118	10	23.3	96	9	18.3	Pyridine nucleotide-disulfide oxidoreductase domain-containing protein 2 (AHRD V1 ***NG Q3MHH6)%3B contains Interpro domain(s) IPR006076 FAD dependent oxidoreductase
mRNA:SL1.00sc02164_455.1.1	mRNA	SL1.00sc02164	3619229	3623921	1	110	32	25.8	80	36	26.4	51	42	16.9	44	27	12.4	Unknown Protein (AHRD V1)
mRNA:SL1.00sc03187_438.1.1	mRNA	SL1.00sc03187	3827585	3832433	-1	66	76	25.8	56	87	32.6	61	65	22.9	47	79	21.9	Zinc/RING finger protein 3 (AHRD V1 *-*NG Q5SSZ7)%3B contains Interpro domain(s) IPR018957 Zinc finger%2C C3HC4 RING-type
mRNA:SL1.00sc00345_1.1.1	mRNA	SL1.00sc00345	5726	12137	1	61	80	25.6	44	90	30.5	41	113	28	34	90	21.6	60S ribosomal protein L6%2C mitochondrial (AHRD V1 ***NG P26861)%3B contains Interpro domain(s) IPR019906 Ribosomal protein L6%2C subgroup
mRNA:SL1.00sc00395_95.1.1	mRNA	SL1.00sc00395	936799	941976	-1	97	44	25.6	83	45	29.1	111	30	25.7	133	36	29.4	Maf family protein (AHRD V1 ***NG AT5G66550.1)%3B contains Interpro domain(s) IPR003697 Maf-like protein
mRNA:SL1.00sc03785_27.1.1	mRNA	SL1.00sc03785	240783	245291	1	57	84	25.6	38	56	21.4	49	55	18.9	59	48	18.6	SEC14 cytosolic factor family protein / phosphoglyceride transfer family protein (AHRD V1 ***NG AT1G75170.2)%3B contains Interpro domain(s) IPR001251 Cellular retinaldehyde-binding/triple function%2C C-terminal
mRNA:SL1.00sc03785_17.1.1	mRNA	SL1.00sc03785	126948	129259	-1	10	130	25.5	7	83	20.5	10	197	37.7	8	216	39	Unknown Protein (AHRD V1)
mRNA:SL1.00sc05575_155.1.1	mRNA	SL1.00sc05575	3295798	3301543	1	24	116	25.5	32	100	30.1	33	155	34.2	29	220	43.4	scarecrow-like transcription factor 7 SCL7 (AHRD V1 ***G AT3G50650.1)%3B contains Interpro domain(s) IPR005202 GRAS transcription factor
mRNA:SL1.00sc06183_340.1.1	mRNA	SL1.00sc06183	3152663	3160285	-1	124	16	25.5	108	29	31.2	107	25	24	99	19	20.5	Succinate dehydrogenase (AHRD V1 ***G O82663)%3B contains Interpro domain(s) IPR011281 Succinate dehydrogenase%2C flavoprotein subunit
mRNA:SL1.00sc07408_534.1.1	mRNA	SL1.00sc07408	3919633	3924821	1	59	81	25.5	44	63	24.4	36	70	19.3	33	70	17.9	Cytochrome P450 90B1 (AHRD V1 ***NG O64989)%3B contains Interpro domain(s) IPR002403 Cytochrome P450%2C E-class%2C group IV
mRNA:SL1.00sc00226_366.1.1	mRNA	SL1.00sc00226	3899236	3908676	-1	20	119	25.3	21	155	40.1	11	207	39.7	16	224	41.8	Unknown Protein (AHRD V1)
mRNA:SL1.00sc00331_41.1.1	mRNA	SL1.00sc00331	838588	842841	1	23	116	25.3	25	129	35.1	28	108	24.8	32	133	28.7	LCV3 like cov 3 (AHRD V1 *--NG AT2G18460.2)%3B contains Interpro domain(s) IPR007462 Protein of unknown function DUF502
mRNA:SL1.00sc02102_146.1.1	mRNA	SL1.00sc02102	883524	885401	-1	23	116	25.3	12	120	30.1	26	153	32.6	29	163	33.4	ATP-dependent helicase BRM (AHRD V1 *--G Q6EVK6)%3B contains Interpro domain(s) IPR000330 SNF2-related
mRNA:SL1.00sc04337_83.1.1	mRNA	SL1.00sc04337	1315221	1325405	1	86	53	25.3	66	55	27.5	64	78	25.9	76	45	21.1	unknown protein (AHRD V1 *-*NG AT2G25737.1)%3B contains Interpro domain(s) IPR002781 Protein of unknown function DUF81
mRNA:SL1.00sc05084_29.1.1	mRNA	SL1.00sc05084	425716	427367	-1	102	37	25.3	111	55	37.8	143	58	36.6	140	57	34.3	U1-U1 SMALL NUCLEAR RIBONUCLEOPROTEIN-RNA binding / nucleotide binding (AHRD V1 *-*NG AT3G50670.2)%3B contains Interpro domain(s) IPR012677 Nucleotide-binding%2C alpha-beta plait
mRNA:SL1.00sc05992_161.1.1	mRNA	SL1.00sc05992	4055275	4059958	-1	101	38	25.3	94	30	28.2	105	30	24.6	118	41	27.7	ATPERK1 PROLINE EXTENSIN-LIKE RECEPTOR KINASE 1 ATP binding / protein kinase (AHRD V1 *-*G AT3G24550.1)%3B contains Interpro domain(s) IPR002290 Serine/threonine protein kinase
mRNA:SL1.00sc07000_41.1.1	mRNA	SL1.00sc07000	407635	409944	-1	131	8	25.3	95	7	23.2	54	5	10.7	83	3	15	F-box family protein (AHRD V1 ***NG AT5G03970.1)%3B contains Interpro domain(s) IPR017451 F-box associated type 1
mRNA:SL1.00sc07200_30.1.1	mRNA	SL1.00sc07200	705695	721054	-1	135	4	25.3	78	1	18	13	0	2.4	25	1	4.5	Transcription initiation factor IIB (AHRD V1 ***G P29054)%3B contains Interpro domain(s) IPR000812 Transcription factor TFIIB related
mRNA:SL1.00sc07408_332.1.1	mRNA	SL1.00sc07408	2247525	2250672	-1	91	48	25.3	53	37	20.5	59	31	16.4	54	29	14.5	Unknown Protein (AHRD V1)%3B contains Interpro domain(s) IPR010608 Protein of unknown function DUF1195
mRNA:SL1.00sc02102_292.1.1	mRNA	SL1.00sc02102	1822949	1828782	1	56	82	25.1	41	52	21.2	59	73	24	72	88	27.9	Unknown Protein (AHRD V1)%3B contains Interpro domain(s) IPR006873 Protein of unknown function DUF620
mRNA:SL1.00sc03179_18.1.1	mRNA	SL1.00sc03179	1637284	1643682	-1	118	20	25.1	220	14	53.3	92	18	20	197	12	36.4	Ovate protein (AHRD V1 ***NG Q8GSM4_SOLLC)
mRNA:SL1.00sc03897_15.1.1	mRNA	SL1.00sc03897	585298	590921	-1	18	120	25.1	10	13	5.2	17	9	4.7	14	8	3.8	Adenylosuccinate synthetase (AHRD V1 ***G Q9FYW9_SOLLC)%3B contains Interpro domain(s) IPR001114 Adenylosuccinate synthetase
mRNA:SL1.00sc02102_179.1.1	mRNA	SL1.00sc02102	1132764	1138519	1	105	32	24.9	95	25	27.3	140	25	30	157	43	34.8	Pentatricopeptide repeat-containing protein At4g36680%2C mitochondrial (AHRD V1 ***NG Q9M065)%3B contains Interpro domain(s) IPR002885 Pentatricopeptide repeat
mRNA:SL1.00sc02895_116.1.1	mRNA	SL1.00sc02895	5809225	5822145	-1	123	14	24.9	103	5	24.6	94	24	21.5	88	19	18.6	Pentatricopeptide repeat-containing protein At1g06580 (AHRD V1 *-*NG Q9SHK2)%3B contains Interpro domain(s) IPR002885 Pentatricopeptide repeat
mRNA:SL1.00sc04888_3.1.1	mRNA	SL1.00sc04888	637218	649097	1	109	28	24.9	129	17	33.2	137	13	27.3	172	13	32.2	DNA-directed RNA polymerase III subunit RPC5 (AHRD V1 ***NG Q9NVU0)%3B contains Interpro domain(s) IPR006886 Sin-like protein conserved region
mRNA:SL1.00sc06070_190.1.1	mRNA	SL1.00sc06070	1905993	1909253	-1	110	27	24.9	106	32	31.4	75	57	24	103	47	26.1	ATU2AF65A RNA binding / nucleic acid binding / nucleotide binding (AHRD V1 ***NG AT4G36690.1)%3B contains Interpro domain(s) IPR006529 U2 snRNP auxilliary factor%2C large subunit%2C splicing factor
mRNA:SL1.00sc03187_169.1.1	mRNA	SL1.00sc03187	1553023	1554580	1	12	124	24.7	21	9	6.8	2	15	3.1	3	6	1.6	MGP Magpie nucleic acid binding / protein binding / transcription factor/ zinc ion binding (AHRD V1 *-*G AT1G03840.1)%3B contains Interpro domain(s) IPR007087 Zinc finger%2C C2H2-type
mRNA:SL1.00sc03736_209.1.1	mRNA	SL1.00sc03736	2526710	2530350	-1	3	133	24.7	4	3	1.6	2	3	0.9	4	3	1.2	Vicilin-like antimicrobial peptides 2-2 (AHRD V1 *--NG Q9SPL4)%3B contains Interpro domain(s) IPR011051 Cupin%2C RmlC-type
mRNA:SL1.00sc04696_43.1.1	mRNA	SL1.00sc04696	474830	508889	1	70	66	24.7	66	59	28.5	65	49	20.8	70	63	23.2	Vicilin-like antimicrobial peptides 2-3 (Fragment) (AHRD V1 ***NG Q9SPL3)%3B contains Interpro domain(s) IPR011051 Cupin%2C RmlC-type
mRNA:SL1.00sc05103_86.1.1	mRNA	SL1.00sc05103	2891793	2909281	1	18	118	24.7	10	104	26	4	79	15.1	6	86	16	transcription factor (AHRD V1 ***G AT4G36710.1)%3B contains Interpro domain(s) IPR005202 GRAS transcription factor
mRNA:SL1.00sc05575_406.1.1	mRNA	SL1.00sc05575	6143819	6146903	-1	110	26	24.7	89	16	23.9	163	26	34.4	123	28	26.3	GBF1 sequence-specific DNA binding / transcription factor (AHRD V1 *-*G AT4G36730.2)%3B contains Interpro domain(s) IPR011616 bZIP transcription factor%2C bZIP-1
mRNA:SL1.00sc05597_22.1.1	mRNA	SL1.00sc05597	1689011	1698774	1	5	131	24.7	4	72	17.3	5	167	31.3	7	187	33.8	Unknown Protein (AHRD V1)
mRNA:SL1.00sc05603_86.1.1	mRNA	SL1.00sc05603	668778	675591	-1	64	72	24.7	76	60	31	68	70	25.1	65	76	24.6	ATNinase/ protein serine/threonine kinase/ protein serine/threonine/tyrosine kinase/ protein tyrosine kinase (AHRD V1 *-*G AT3G27560.1)%3B contains Interpro domain(s) IPR015784 Tyrosine-protein kinase%2C ATN1-like
mRNA:SL1.00sc06004_4.1.1	mRNA	SL1.00sc06004	46413	57150	1	92	44	24.7	64	29	21.2	92	45	24.9	90	42	23	Homeobox-leucine zipper protein (AHRD V1 *-*NG Q9FXN8_ZINEL)%3B contains Interpro domain(s) IPR000047 Helix-turn-helix motif%2C lambda-like repressor
mRNA:SL1.00sc06004_152.1.1	mRNA	SL1.00sc06004	1434915	1435763	1	111	25	24.7	43	17	13.7	23	16	7.1	30	10	7	Xaa-Pro aminopeptidase 1 (AHRD V1 ***G Q93X46_SOLLC)%3B contains Interpro domain(s) IPR001131 Peptidase M24B%2C X-Pro dipeptidase/aminopeptidase P%2C conserved site IPR000994 Peptidase M24%2C structural domain
mRNA:SL1.00sc06070_244.1.1	mRNA	SL1.00sc06070	2431984	2435946	1	60	76	24.7	41	74	26.2	32	39	12.9	25	24	8.5	Unknown Protein (AHRD V1)
mRNA:SL1.00sc07266_62.1.1	mRNA	SL1.00sc07266	715232	719981	1	59	77	24.7	53	15	15.5	61	11	13.1	100	9	19	Xaa-Pro aminopeptidase 1 (AHRD V1 *--NG Q93X46_SOLLC)%3B contains Interpro domain(s) IPR000994 Peptidase M24%2C structural domain
mRNA:SL1.00sc00777_247.1.1	mRNA	SL1.00sc00777	1812977	1817052	-1	125	10	24.6	87	0	19.8	99	5	18.9	105	1	18.5	UGT72E2 UDP-glycosyltransferase/ coniferyl-alcohol glucosyltransferase/ transferase transferring glycosyl groups (AHRD V1 *-*G AT5G66690.1)%3B contains Interpro domain(s) IPR002213 UDP-glucuronosyl/UDP-glucosyltransferase
mRNA:SL1.00sc02102_278.1.1	mRNA	SL1.00sc02102	1733716	1737031	1	94	41	24.6	71	56	28.9	94	59	27.9	84	50	23.3	transporter-related (AHRD V1 ***NG AT4G36790.1)%3B contains Interpro domain(s) IPR011701 Major facilitator superfamily MFS-1
mRNA:SL1.00sc03187_232.1.1	mRNA	SL1.00sc03187	2206926	2213692	1	64	71	24.6	18	29	10.7	37	31	12.4	47	39	15	transporter-related (AHRD V1 ***NG AT4G36790.1)%3B contains Interpro domain(s) IPR016196 Major facilitator superfamily%2C general substrate transporter
mRNA:SL1.00sc04337_131.1.1	mRNA	SL1.00sc04337	2016893	2024787	1	92	43	24.6	76	34	25	73	23	17.5	73	25	17.1	Unknown Protein (AHRD V1)
mRNA:SL1.00sc04403_93.1.1	mRNA	SL1.00sc04403	2167557	2171545	-1	68	67	24.6	18	24	9.6	28	21	8.9	29	32	10.6	Ubiquitin carrier protein (AHRD V1 ***G A7PV02_VITVI)%3B contains Interpro domain(s) IPR015580 RUB1 conjugating enzyme Ubc12
mRNA:SL1.00sc05390_66.1.1	mRNA	SL1.00sc05390	742597	744133	1	22	113	24.6	21	67	20	19	69	16	11	100	19.3	Geranylgeranyl pyrophosphate synthase (AHRD V1 ***NG Q9SST9_SCODU)%3B contains Interpro domain(s) IPR000092 Polyprenyl synthetase
mRNA:SL1.00sc05477_15.1.1	mRNA	SL1.00sc05477	101508	103426	1	75	60	24.6	29	46	17.1	16	14	5.5	15	10	4.4	Geranylgeranyl pyrophosphate synthase (AHRD V1 ***NG Q9SSU0_9ROSI)%3B contains Interpro domain(s) IPR000092 Polyprenyl synthetase
mRNA:SL1.00sc02257_59.1.1	mRNA	SL1.00sc02257	558630	568197	-1	100	34	24.4	71	33	23.7	132	25	28.6	148	26	30.3	Geranylgeranyl pyrophosphate synthase (AHRD V1 ***NG Q9SSU0_9ROSI)%3B contains Interpro domain(s) IPR000092 Polyprenyl synthetase
mRNA:SL1.00sc03823_87.1.1	mRNA	SL1.00sc03823	801375	803722	1	100	34	24.4	70	30	22.8	72	22	17.1	103	14	20.4	Unknown Protein (AHRD V1)
mRNA:SL1.00sc05858_48.1.1	mRNA	SL1.00sc05858	529896	531926	1	33	101	24.4	21	100	27.5	22	112	24.4	17	161	31	Allene oxide cyclase (AHRD V1 ***G Q9LEG5_SOLLC)%3B contains Interpro domain(s) IPR009410 Allene oxide cyclase
mRNA:SL1.00sc06004_264.1.1	mRNA	SL1.00sc06004	2208991	2210509	-1	35	99	24.4	26	55	18.4	6	15	3.8	10	32	7.3	Unknown Protein (AHRD V1)
mRNA:SL1.00sc06004_300.1.1	mRNA	SL1.00sc06004	2459404	2462692	-1	134	0	24.4	34	0	7.7	37	0	6.7	50	0	8.7	Unknown Protein (AHRD V1)
mRNA:SL1.00sc06741_69.1.1	mRNA	SL1.00sc06741	625841	628998	1	35	99	24.4	41	65	24.1	144	112	46.6	100	76	30.6	rhomboid family protein (AHRD V1 *-*NG AT5G38510.2)%3B contains Interpro domain(s) IPR002610 Peptidase S54%2C rhomboid
mRNA:SL1.00sc02618_75.1.1	mRNA	SL1.00sc02618	1422687	1425980	1	74	59	24.2	41	17	13.2	30	16	8.4	43	19	10.8	regulator of chromosome condensation RCC1 family protein (AHRD V1 *--NG AT5G16040.1)%3B contains Interpro domain(s) IPR009091 Regulator of chromosome condensation/beta-lactamase-inhibitor protein II
mRNA:SL1.00sc02717_25.1.1	mRNA	SL1.00sc02717	162989	186105	-1	113	20	24.2	22	10	7.3	30	14	8	41	9	8.7	T-complex protein 1 subunit zeta (AHRD V1 ***NG B6U118_MAIZE)%3B contains Interpro domain(s) IPR012722 T-complex protein 1%2C zeta subunit
mRNA:SL1.00sc03187_87.1.1	mRNA	SL1.00sc03187	890047	893447	-1	126	7	24.2	112	9	27.5	190	10	36.4	194	3	34.3	Arylacetamide deacetylase-like 2 (AHRD V1 **-NG Q6P093)%3B contains Interpro domain(s) IPR013094 Alpha/beta hydrolase fold-3
mRNA:SL1.00sc05048_10.1.1	mRNA	SL1.00sc05048	685067	691228	1	79	54	24.2	44	17	13.9	21	19	7.3	29	20	8.5	HEAT repeat-containing protein 5A (AHRD V1 **-NG Q8JFV4)%3B contains Interpro domain(s) IPR016024 Armadillo-type fold
mRNA:SL1.00sc05858_9.1.1	mRNA	SL1.00sc05858	59488	69699	1	2	131	24.2	0	27	6.1	1	68	12.6	1	48	8.5	HEAT repeat-containing protein 5B (AHRD V1 *--NG A1A5F2)%3B contains Interpro domain(s) IPR016024 Armadillo-type fold
mRNA:SL1.00sc00226_35.1.1	mRNA	SL1.00sc00226	758681	766464	-1	124	8	24	101	14	26.2	198	7	37.3	203	13	37.6	NADPH-dependent diflavin oxidoreductase 1 (AHRD V1 ***G Q6PFP6)%3B contains Interpro domain(s) IPR003097 FAD-binding%2C type 1
mRNA:SL1.00sc02945_1.1.1	mRNA	SL1.00sc02945	3814	5103	1	53	79	24	28	48	17.3	35	49	15.3	47	47	16.4	IST1 homolog (AHRD V1 ***NG Q568Z6)%3B contains Interpro domain(s) IPR005061 Protein of unknown function DUF292%2C eukaryotic
mRNA:SL1.00sc03736_145.1.1	mRNA	SL1.00sc03736	1853866	1856009	-1	2	130	24	3	69	16.4	2	104	19.3	2	100	17.8	Rad23 Protein (Fragment) (AHRD V1 *-*NG Q9SCA8_SOLLC)%3B contains Interpro domain(s) IPR004806 UV excision repair protein Rad23
mRNA:SL1.00sc04788_95.1.1	mRNA	SL1.00sc04788	887163	892015	-1	108	24	24	79	21	22.8	63	16	14.4	75	10	14.8	Dolichyl pyrophosphate Glc1Man9GlcNAc2 alpha-1%2C3-glucosyltransferase (AHRD V1 **-NG Q6CJR2)%3B contains Interpro domain(s) IPR004856 Glycosyltransferase%2C ALG6/ALG8
mRNA:SL1.00sc05083_7.1.1	mRNA	SL1.00sc05083	453663	454688	1	127	5	24	41	2	9.8	69	3	13.1	89	4	16.2	ALG6 ALG8 glycosyltransferase family protein (AHRD V1 *-*NG AT5G38460.1)%3B contains Interpro domain(s) IPR004856 Glycosyltransferase%2C ALG6/ALG8
mRNA:SL1.00sc05103_117.1.1	mRNA	SL1.00sc05103	3535209	3546133	1	62	70	24	58	90	33.7	52	85	24.9	56	94	26.1	ALG6 ALG8 glycosyltransferase family protein (AHRD V1 ***NG AT5G38460.1)%3B contains Interpro domain(s) IPR004856 Glycosyltransferase%2C ALG6/ALG8
mRNA:SL1.00sc05447_4.1.1	mRNA	SL1.00sc05447	15822	17274	-1	129	3	24	29	0	6.6	113	2	20.9	70	3	12.7	3-ketoacyl-CoA synthase 6 (AHRD V1 ***NG Q9XF43)%3B contains Interpro domain(s) IPR012392 Very-long-chain 3-ketoacyl-CoA synthase
mRNA:SL1.00sc05575_528.1.1	mRNA	SL1.00sc05575	7129022	7142499	-1	14	118	24	10	2	2.7	2	9	2	8	10	3.1	Cytochrome P450 (AHRD V1 ***NG B9N227_POPTR)%3B contains Interpro domain(s) IPR001128 Cytochrome P450
mRNA:SL1.00sc05603_101.1.1	mRNA	SL1.00sc05603	791172	798733	1	58	74	24	75	30	23.9	44	7	9.3	95	14	19	CYP735A1 electron carrier/ heme binding / iron ion binding / monooxygenase/ oxygen binding (AHRD V1 *-*NG AT5G38450.1)%3B contains Interpro domain(s) IPR001128 Cytochrome P450
mRNA:SL1.00sc05858_712.1.1	mRNA	SL1.00sc05858	5841141	5846375	-1	101	31	24	119	20	31.6	117	33	27.3	113	63	30.6	LOB domain-containing protein 41 (AHRD V1 ***NG Q9M886)%3B contains Interpro domain(s) IPR004883 Lateral organ boundaries%2C LOB
mRNA:SL1.00sc06004_319.1.1	mRNA	SL1.00sc06004	2645872	2648713	-1	35	97	24	23	76	22.5	35	97	24	43	108	26.3	Unknown Protein (AHRD V1)
mRNA:SL1.00sc06183_421.1.1	mRNA	SL1.00sc06183	3705512	3708054	1	115	17	24	92	21	25.7	185	14	36.2	203	16	38.1	Peroxidase like protein (AHRD V1 ***G Q0WLG9_ARATH)%3B contains Interpro domain(s) IPR000823 Plant peroxidase
mRNA:SL1.00sc07184_153.1.1	mRNA	SL1.00sc07184	1330197	1344098	-1	99	33	24	66	30	21.9	77	20	17.7	79	20	17.2	Unknown Protein (AHRD V1)
mRNA:SL1.00sc02257_124.1.1	mRNA	SL1.00sc02257	1175348	1175945	-1	131	0	23.8	97	1	22.3	180	6	33.9	244	1	42.7	Ribulose bisphosphate carboxylase small chain 3A/3C%2C chloroplastic (AHRD V1 ***G P07180)%3B contains Interpro domain(s) IPR000894 Ribulose bisphosphate carboxylase%2C small chain
mRNA:SL1.00sc03668_19.1.1	mRNA	SL1.00sc03668	164958	169119	1	112	19	23.8	99	24	28	104	20	22.6	123	27	26.1	Unknown Protein (AHRD V1)
mRNA:SL1.00sc04007_451.1.1	mRNA	SL1.00sc04007	3312533	3315306	-1	124	7	23.8	94	5	22.5	144	6	27.3	158	9	29.1	Unknown Protein (AHRD V1)
mRNA:SL1.00sc04337_176.1.1	mRNA	SL1.00sc04337	2562827	2566239	1	118	13	23.8	25	12	8.4	16	10	4.7	25	12	6.4	Unknown Protein (AHRD V1)
mRNA:SL1.00sc05858_673.1.1	mRNA	SL1.00sc05858	5537929	5541711	-1	74	57	23.8	69	66	30.7	78	127	37.3	77	106	31.9	Unknown Protein (AHRD V1)
mRNA:SL1.00sc05992_220.1.1	mRNA	SL1.00sc05992	4470502	4473280	1	2	129	23.8	0	127	28.9	1	170	31.1	0	148	25.8	hydrolase alpha/beta fold family protein (AHRD V1 *-*G AT5G16120.1)
mRNA:SL1.00sc06243_88.1.1	mRNA	SL1.00sc06243	1294350	1298470	1	28	103	23.8	24	67	20.7	25	104	23.5	23	115	24	Unknown Protein (AHRD V1)
mRNA:SL1.00sc00002_6.1.1	mRNA	SL1.00sc00002	90789	109695	-1	76	54	23.6	59	34	21.2	53	34	15.8	67	48	20	Unknown Protein (AHRD V1)
mRNA:SL1.00sc00463_129.1.1	mRNA	SL1.00sc00463	1169217	1171736	-1	127	3	23.6	98	6	23.7	74	8	14.9	59	4	11	NAD(P)H-quinone oxidoreductase subunit 1%2C chloroplastic (AHRD V1 *--NG P06254)%3B contains Interpro domain(s) IPR000073 Alpha/beta hydrolase fold-1
mRNA:SL1.00sc00980_32.1.1	mRNA	SL1.00sc00980	2194596	2195085	1	128	2	23.6	138	4	32.3	175	2	32.2	173	3	30.6	ABA4 abscisic acid ABA -deficient 4 intramolecular oxidoreductase (AHRD V1 ***G AT1G67080.1)
mRNA:SL1.00sc02102_237.1.1	mRNA	SL1.00sc02102	1473063	1480757	-1	47	83	23.6	50	50	22.8	34	80	20.8	46	73	20.7	Unknown Protein (AHRD V1)
mRNA:SL1.00sc03154_7.1.1	mRNA	SL1.00sc03154	487907	488290	-1	62	68	23.6	30	22	11.8	46	24	12.7	46	37	14.5	Unknown Protein (AHRD V1)
mRNA:SL1.00sc03736_78.1.1	mRNA	SL1.00sc03736	1151069	1165136	-1	120	10	23.6	73	2	17.1	76	4	14.6	92	5	16.9	Protein phosphatase methylesterase 1 (AHRD V1 *--NG Q8BVQ5)%3B contains Interpro domain(s) IPR000073 Alpha/beta hydrolase fold-1
mRNA:SL1.00sc04337_579.1.1	mRNA	SL1.00sc04337	5773612	5775743	1	58	72	23.6	52	61	25.7	67	54	22	74	43	20.4	Mannose-6-phosphate isomerase (AHRD V1 ***G B9H303_POPTR)%3B contains Interpro domain(s) IPR016305 Mannose-6-phosphate isomerase
mRNA:SL1.00sc04765_154.1.1	mRNA	SL1.00sc04765	2073805	2076993	1	19	111	23.6	23	99	27.8	16	115	23.8	12	104	20.2	Unknown Protein (AHRD V1)%3B contains Interpro domain(s) IPR019519 Histone acetylation protein 2
mRNA:SL1.00sc05575_400.1.1	mRNA	SL1.00sc05575	6062279	6065052	1	29	101	23.6	26	24	11.4	22	32	9.8	21	26	8.2	Unknown Protein (AHRD V1)
mRNA:SL1.00sc06243_54.1.1	mRNA	SL1.00sc06243	966331	973451	-1	73	57	23.6	87	50	31.2	117	49	30.2	111	41	26.5	Unknown Protein (AHRD V1)
mRNA:SL1.00sc07184_391.1.1	mRNA	SL1.00sc07184	3667816	3674993	-1	128	2	23.6	112	0	25.5	47	1	8.7	101	0	17.6	Unknown Protein (AHRD V1)
mRNA:SL1.00sc00082_14.1.1	mRNA	SL1.00sc00082	239931	248643	-1	33	96	23.5	6	42	10.9	7	4	2	10	6	2.8	Unknown Protein (AHRD V1)
mRNA:SL1.00sc01325_19.1.1	mRNA	SL1.00sc01325	38979	41592	1	9	120	23.5	7	43	11.4	1	37	6.9	2	49	8.9	Chloroplastic group IIB intron splicing facilitator CRS2-A%2C chloroplastic (AHRD V1 ***NG Q9FKN4)%3B contains Interpro domain(s) IPR001328 Peptidyl-tRNA hydrolase
mRNA:SL1.00sc01956_1.1.1	mRNA	SL1.00sc01956	91	12881	-1	64	65	23.5	44	57	23	42	72	20.8	47	88	23.5	PGLCT PLASTIDIC GLC TRANSLOCATOR carbohydrate transmembrane transporter/ sugar hydrogen symporter (AHRD V1 ***G AT5G16150.3)%3B contains Interpro domain(s) IPR003663 Sugar/inositol transporter
mRNA:SL1.00sc06183_331.1.1	mRNA	SL1.00sc06183	3100588	3105117	1	59	70	23.5	62	59	27.5	70	92	29.5	87	90	30.8	Unknown Protein (AHRD V1)
mRNA:SL1.00sc07122_160.1.1	mRNA	SL1.00sc07122	1346999	1348420	1	18	111	23.5	13	66	18	14	197	38.4	26	184	36.6	Delta(7)-sterol-C5(6)-desaturase (AHRD V1 ***G Q9ZT29)%3B contains Interpro domain(s) IPR006694 Fatty acid hydroxylase
mRNA:SL1.00sc07200_21.1.1	mRNA	SL1.00sc07200	631873	635134	-1	39	90	23.5	50	63	25.7	52	72	22.6	50	78	22.3	Sterol-C5-desaturase (AHRD V1 ***G Q67XU7_ARATH)%3B contains Interpro domain(s) IPR006694 Fatty acid hydroxylase
mRNA:SL1.00sc00141_89.1.1	mRNA	SL1.00sc00141	1136357	1137646	1	110	18	23.3	100	16	26.4	154	10	29.9	158	7	28.7	Chloroplastic group IIA intron splicing facilitator CRS1%2C chloroplastic (AHRD V1 ***NG Q9LF10)%3B contains Interpro domain(s) IPR001890 RNA-binding%2C CRM domain
mRNA:SL1.00sc00395_478.1.1	mRNA	SL1.00sc00395	4412400	4416242	-1	95	33	23.3	73	34	24.4	117	41	28.8	147	38	32.2	protein kinase family protein (AHRD V1 *-*G AT5G39030.1)%3B contains Interpro domain(s) IPR002290 Serine/threonine protein kinase
mRNA:SL1.00sc01956_7.1.1	mRNA	SL1.00sc01956	84305	89238	1	98	30	23.3	124	33	35.7	129	33	29.5	116	27	24.9	Abhydrolase domain-containing protein FAM108B1 (AHRD V1 ***NG Q6DEY3)
mRNA:SL1.00sc02749_362.1.1	mRNA	SL1.00sc02749	2884877	2892444	1	3	125	23.3	2	9	2.5	2	10	2.2	5	19	4.2	Pentatricopeptide repeat-containing protein At5g46680 (AHRD V1 ***NG Q56XR6)%3B contains Interpro domain(s) IPR002885 Pentatricopeptide repeat
mRNA:SL1.00sc02793_22.1.1	mRNA	SL1.00sc02793	169622	187111	-1	122	6	23.3	37	2	8.9	164	1	30	175	2	30.8	60S ribosomal protein L11 (AHRD V1 ***NG B3TLQ5_ELAGV)%3B contains Interpro domain(s) IPR002132 Ribosomal protein L5
mRNA:SL1.00sc03197_100.1.1	mRNA	SL1.00sc03197	753973	756825	-1	80	48	23.3	95	41	31	85	36	22	117	51	29.3	TTN9 TITAN9 (AHRD V1 ***NG AT3G20070.2)
mRNA:SL1.00sc04444_151.1.1	mRNA	SL1.00sc04444	1394970	1400779	1	21	107	23.3	12	100	25.5	25	122	26.8	26	121	25.6	Unknown Protein (AHRD V1)
mRNA:SL1.00sc05253_163.1.1	mRNA	SL1.00sc05253	1169310	1194445	1	26	102	23.3	14	38	11.8	26	24	9.1	18	17	6.1	serine/threonine protein kinase family protein (AHRD V1 *-*G AT5G38210.1)%3B contains Interpro domain(s) IPR002290 Serine/threonine protein kinase
mRNA:SL1.00sc05603_21.1.1	mRNA	SL1.00sc05603	195855	199192	-1	17	111	23.3	16	60	17.3	20	75	17.3	25	86	19.3	serine/threonine protein kinase family protein (AHRD V1 *-*NG AT1G66880.1)
mRNA:SL1.00sc02102_533.1.1	mRNA	SL1.00sc02102	3578830	3584334	-1	57	70	23.1	42	52	21.4	51	68	21.7	41	62	17.9	hydrolase (AHRD V1 *-*NG AT5G38200.1)%3B contains Interpro domain(s) IPR011697 Peptidase C26
mRNA:SL1.00sc02576_2.1.1	mRNA	SL1.00sc02576	9269	16956	-1	64	63	23.1	53	60	25.7	36	69	19.1	26	38	11.1	protease inhibitor/seed storage/lipid transfer protein LTP family protein (AHRD V1 ***G AT3G18280.1)%3B contains Interpro domain(s) IPR013770 Plant lipid transfer protein and hydrophobic protein%2C helical
mRNA:SL1.00sc07408_412.1.1	mRNA	SL1.00sc07408	2838769	2842017	-1	83	44	23.1	90	33	28	87	25	20.4	90	34	21.6	LisH domain and HEAT repeat-containing protein KIAA1468 (AHRD V1 *-*NG Q148V7)%3B contains Interpro domain(s) IPR011989 Armadillo-like helical
mRNA:SL1.00sc00530_3.1.1	mRNA	SL1.00sc00530	6551	10021	-1	69	57	22.9	48	52	22.8	43	73	21.1	50	101	26.3	LisH domain and HEAT repeat-containing protein KIAA1468 (AHRD V1 *-*NG Q148V7)%3B contains Interpro domain(s) IPR011989 Armadillo-like helical
mRNA:SL1.00sc04548_92.1.1	mRNA	SL1.00sc04548	5843802	5846687	-1	3	123	22.9	3	1	0.9	0	2	0.4	1	2	0.5	INVOLVED IN biological_process unknown EXPRESSED IN 17 plant structures EXPRESSED DURING 11 growth stages (AHRD V1 ***NG AT1G66840.1)%3B contains Interpro domain(s) IPR008545 Protein of unknown function DUF827%2C plant
mRNA:SL1.00sc04668_22.1.1	mRNA	SL1.00sc04668	742441	744017	-1	40	86	22.9	22	57	18	31	93	22.6	22	96	20.5	octicosapeptide/Phox/Bem1p PB1 domain-containing protein (AHRD V1 *-*NG AT2G01190.1)%3B contains Interpro domain(s) IPR000270 Octicosapeptide/Phox/Bem1p
mRNA:SL1.00sc05858_457.1.1	mRNA	SL1.00sc05858	3937093	3938377	-1	95	31	22.9	78	10	20	130	14	26.2	192	12	35.5	LPP3 LIPID PHOSPHATE PHOSPHATASE 3 phosphatidate phosphatase (AHRD V1 ***G AT3G02600.1)%3B contains Interpro domain(s) IPR000326 Phosphatidic acid phosphatase type 2/haloperoxidase
mRNA:SL1.00sc05992_266.1.1	mRNA	SL1.00sc05992	4808695	4814317	1	41	85	22.9	37	65	23.2	55	100	28.2	52	77	22.5	Unknown Protein (AHRD V1)
mRNA:SL1.00sc06183_336.1.1	mRNA	SL1.00sc06183	3129079	3132217	-1	31	95	22.9	22	85	24.4	31	98	23.5	32	72	18.1	Unknown Protein (AHRD V1)
mRNA:SL1.00sc07167_16.1.1	mRNA	SL1.00sc07167	370388	375971	-1	118	8	22.9	110	5	26.2	135	8	26	177	4	31.5	Zinc finger CCCH domain-containing protein 14 (AHRD V1 ***NG Q9C9N3)%3B contains Interpro domain(s) IPR000571 Zinc finger%2C CCCH-type
mRNA:SL1.00sc00777_737.1.1	mRNA	SL1.00sc00777	5997034	6007521	-1	52	73	22.7	48	67	26.2	96	68	29.9	88	68	27.2	F-box/LRR-repeat protein 4 (AHRD V1 *-*NG Q9UKA2)%3B contains Interpro domain(s) IPR001810 Cyclin-like F-box
mRNA:SL1.00sc00777_775.1.1	mRNA	SL1.00sc00777	6409424	6410877	1	67	58	22.7	69	48	26.6	94	44	25.1	147	53	34.8	Unknown Protein (AHRD V1)
mRNA:SL1.00sc02227_29.1.1	mRNA	SL1.00sc02227	218427	223486	-1	27	98	22.7	27	101	29.1	29	168	35.9	22	175	34.3	Unknown Protein (AHRD V1)
mRNA:SL1.00sc02597_75.1.1	mRNA	SL1.00sc02597	743300	746670	-1	101	24	22.7	110	30	31.9	218	32	45.5	170	31	35	Denticleless protein homolog (AHRD V1 **-NG Q5ZJW8)%3B contains Interpro domain(s) IPR020472 G-protein beta WD-40 repeat%2C region
mRNA:SL1.00sc02624_3.1.1	mRNA	SL1.00sc02624	175796	196025	-1	78	47	22.7	53	35	20	81	39	21.8	90	50	24.4	Oleosin (AHRD V1 ***NG Q43123_DAUCA)%3B contains Interpro domain(s) IPR000136 Oleosin
mRNA:SL1.00sc03752_1.1.1	mRNA	SL1.00sc03752	3	2902	-1	9	116	22.7	3	152	35.3	5	71	13.8	11	74	14.8	RST1 RESURRECTION1 binding (AHRD V1 *-*NG AT3G27670.1)
mRNA:SL1.00sc04007_198.1.1	mRNA	SL1.00sc04007	1462729	1471989	-1	22	103	22.7	8	41	11.2	6	72	14.2	5	76	14.1	RNA recognition motif RRM -containing protein (AHRD V1 *-*G AT3G27700.2)%3B contains Interpro domain(s) IPR000504 RNA recognition motif%2C RNP-1
mRNA:SL1.00sc04007_495.1.1	mRNA	SL1.00sc04007	3641600	3643899	1	120	5	22.7	137	2	31.6	105	0	19.1	181	1	31.7	proline-rich family protein (AHRD V1 *-*NG AT5G14540.1)%3B contains Interpro domain(s) IPR010820 Protein of unknown function DUF1421
mRNA:SL1.00sc04668_61.1.1	mRNA	SL1.00sc04668	2244134	2246235	-1	104	21	22.7	71	13	19.1	183	14	35.9	161	15	30.6	SIP1 seed imbibition 1-like galactinol-sucrose galactosyltransferase/ hydrolase hydrolyzing O-glycosyl compounds (AHRD V1 ***G AT5G40390.1)%3B contains Interpro domain(s) IPR008811 Raffinose synthase
mRNA:SL1.00sc05253_136.1.1	mRNA	SL1.00sc05253	965599	967495	1	94	31	22.7	69	19	20	115	14	23.5	105	18	21.4	Double-strand-break repair protein rad21 homolog (AHRD V1 *--NG O60216)%3B contains Interpro domain(s) IPR006910 Rad21/Rec8 like protein%2C N-terminal
mRNA:SL1.00sc05382_24.1.1	mRNA	SL1.00sc05382	304775	310780	1	14	111	22.7	13	52	14.8	16	41	10.4	19	47	11.5	Unknown Protein (AHRD V1)%3B contains Interpro domain(s) IPR004949 Protein of unknown function DUF266%2C plant
mRNA:SL1.00sc05390_262.1.1	mRNA	SL1.00sc05390	2607995	2613332	1	61	64	22.7	31	66	22.1	6	54	10.9	10	62	12.5	Sirohydrochlorin ferrochelatase (AHRD V1 ***G P61817)%3B contains Interpro domain(s) IPR002762 Cobalamin (vitamin B12) biosynthesis CbiX
mRNA:SL1.00sc05805_111.1.1	mRNA	SL1.00sc05805	5009138	5012060	1	78	47	22.7	74	45	27.1	64	97	29.3	76	58	23.3	Pentatricopeptide repeat-containing protein At2g13600 (AHRD V1 ***NG Q9SIT7)%3B contains Interpro domain(s) IPR002885 Pentatricopeptide repeat
mRNA:SL1.00sc06070_353.1.1	mRNA	SL1.00sc06070	3511730	3515149	-1	44	81	22.7	55	99	35.1	117	92	38	121	73	33.8	cDNA FLJ50297 weakly similar to ATP-dependent DNA helicase MER3 (EC 3.6.1.-) (AHRD V1 ***G B4DYS5_HUMAN)%3B contains Interpro domain(s) IPR011545 DNA/RNA helicase%2C DEAD/DEAH box type%2C N-terminal
mRNA:SL1.00sc06183_246.1.1	mRNA	SL1.00sc06183	2399090	2410450	-1	68	57	22.7	47	71	26.9	46	62	19.7	43	55	17.1	Cysteine-rich receptor-like protein kinase 42 (AHRD V1 ***G Q9FNE1)%3B contains Interpro domain(s) IPR002290 Serine/threonine protein kinase
mRNA:SL1.00sc06818_188.1.1	mRNA	SL1.00sc06818	9959834	9963786	1	68	57	22.7	32	28	13.7	27	23	9.1	46	41	15.1	Cysteine-rich receptor-like protein kinase 42 (AHRD V1 ***NG Q9FNE1)%3B contains Interpro domain(s) IPR002902 Protein of unknown function DUF26
mRNA:SL1.00sc07408_326.1.1	mRNA	SL1.00sc07408	2203218	2207006	1	21	104	22.7	13	53	15	15	151	30.2	18	152	29.6	Polyribonucleotide nucleotidyltransferase (AHRD V1 ***G B3DZ86)%3B contains Interpro domain(s) IPR012162 Polyribonucleotide nucleotidyltransferase
mRNA:SL1.00sc00226_92.1.1	mRNA	SL1.00sc00226	1659169	1662382	1	56	68	22.6	33	63	21.9	26	83	19.8	17	76	16.2	Unknown Protein (AHRD V1)
mRNA:SL1.00sc00395_131.1.1	mRNA	SL1.00sc00395	1313722	1316086	-1	60	64	22.6	51	47	22.3	70	60	23.7	54	53	18.6	Isocitrate dehydrogenase (NADP+) (AHRD V1 ***G Q7DLX9_TOBAC)%3B contains Interpro domain(s) IPR004790 Isocitrate dehydrogenase NADP-dependent%2C eukaryotic
mRNA:SL1.00sc01656_36.1.1	mRNA	SL1.00sc01656	243399	249964	-1	6	118	22.6	2	98	22.8	2	87	16.2	1	75	13.2	binding (AHRD V1 *--NG AT1G15940.1)
mRNA:SL1.00sc02102_178.1.1	mRNA	SL1.00sc02102	1122547	1126254	1	91	33	22.6	65	32	22.1	108	44	27.7	83	46	22.5	tRNA (adenine-N(1)-)-methyltransferase catalytic subunit TRMT61A (AHRD V1 ***G Q80XC2)%3B contains Interpro domain(s) IPR014816 tRNA methyltransferase complex GCD14 subunit
mRNA:SL1.00sc02164_191.1.1	mRNA	SL1.00sc02164	1587256	1589102	-1	115	9	22.6	73	11	19.1	136	7	26	130	8	24	PPT2 PHOSPHOENOLPYRUVATE PEP /PHOSPHATE TRANSLOCATOR 2 antiporter/ triose-phosphate transmembrane transporter (AHRD V1 ***G AT3G01550.1)%3B contains Interpro domain(s) IPR004853 Protein of unknown function DUF250
mRNA:SL1.00sc02227_292.1.1	mRNA	SL1.00sc02227	2432781	2439663	1	50	74	22.6	44	49	21.2	73	68	25.7	43	42	14.8	DEAD-box ATP-dependent RNA helicase 14 (AHRD V1 *-*G Q8H136)%3B contains Interpro domain(s) IPR011545 DNA/RNA helicase%2C DEAD/DEAH box type%2C N-terminal
mRNA:SL1.00sc03187_430.1.1	mRNA	SL1.00sc03187	3756366	3760618	1	117	7	22.6	210	2	48.3	167	1	30.6	125	3	22.3	GSK1 GSK3/SHAGGY-LIKE PROTEIN KINASE 1 glycogen synthase kinase 3/ kinase (AHRD V1 ***G AT1G06390.2)%3B contains Interpro domain(s) IPR002290 Serine/threonine protein kinase
mRNA:SL1.00sc05189_132.1.1	mRNA	SL1.00sc05189	1526355	1529996	1	80	44	22.6	59	58	26.6	47	40	15.8	72	50	21.2	Peptide deformylase-like (AHRD V1 ***G Q5VNP3_ORYSJ)%3B contains Interpro domain(s) IPR000181 Formylmethionine deformylase
mRNA:SL1.00sc05390_229.1.1	mRNA	SL1.00sc05390	2295588	2303081	-1	67	57	22.6	52	69	27.5	38	56	17.1	57	54	19.3	MYB transcription factor (AHRD V1 ***NG B8YIB6_MIRJA)%3B contains Interpro domain(s) IPR015495 Myb transcription factor
mRNA:SL1.00sc05858_414.1.1	mRNA	SL1.00sc05858	3572438	3576384	1	50	74	22.6	35	43	17.8	35	52	15.8	26	31	9.9	MYB transcription factor (AHRD V1 *-*NG B8YIB6_MIRJA)%3B contains Interpro domain(s) IPR015495 Myb transcription factor
mRNA:SL1.00sc07059_369.1.1	mRNA	SL1.00sc07059	4146809	4157390	1	45	79	22.6	56	91	33.5	66	122	34.2	49	119	29.3	Glucan endo-1 3-beta-D-glucosidase (AHRD V1 ***G O82063_SOLTU)%3B contains Interpro domain(s) IPR000490 Glycoside hydrolase%2C family 17
mRNA:SL1.00sc07184_34.1.1	mRNA	SL1.00sc07184	332851	338668	-1	61	63	22.6	53	71	28.2	57	72	23.5	59	73	23	Monodehydroascorbate reductase (Fragment) (AHRD V1 ***G C3SA53_BRADI)%3B contains Interpro domain(s) IPR013027 FAD-dependent pyridine nucleotide-disulphide oxidoreductase
mRNA:SL1.00sc00242_21.1.1	mRNA	SL1.00sc00242	430565	437860	1	43	80	22.4	30	66	21.9	24	68	16.7	22	85	18.6	RPL12-A RIBOSOMAL PROTEIN L12-A structural constituent of ribosome (AHRD V1 ***G AT3G27830.1)%3B contains Interpro domain(s) IPR015608 Ribosomal protein L12%2C chloroplast
mRNA:SL1.00sc01956_5.1.1	mRNA	SL1.00sc01956	43809	48313	1	59	64	22.4	30	35	14.8	35	55	16.4	43	49	16	RPL12-A RIBOSOMAL PROTEIN L12-A structural constituent of ribosome (AHRD V1 ***G AT3G27830.1)%3B contains Interpro domain(s) IPR015608 Ribosomal protein L12%2C chloroplast
mRNA:SL1.00sc03540_188.1.1	mRNA	SL1.00sc03540	1364790	1369684	-1	66	57	22.4	51	52	23.4	81	58	25.3	66	71	23.9	PWWP domain-containing protein (AHRD V1 *-*NG AT3G27860.1)%3B contains Interpro domain(s) IPR000313 PWWP
mRNA:SL1.00sc03966_96.1.1	mRNA	SL1.00sc03966	1455274	1459303	-1	29	94	22.4	28	73	23	42	99	25.7	40	103	24.9	Unknown Protein (AHRD V1)
mRNA:SL1.00sc04788_94.1.1	mRNA	SL1.00sc04788	876917	879155	-1	5	118	22.4	2	106	24.6	1	64	11.8	0	110	19.2	cinnamoyl-CoA reductase-related (AHRD V1 ***G AT5G14700.1)%3B contains Interpro domain(s) IPR002225 3-beta hydroxysteroid dehydrogenase/isomerase
mRNA:SL1.00sc05858_1035.1.1	mRNA	SL1.00sc05858	8508231	8512076	1	2	121	22.4	1	36	8.4	1	17	3.3	0	22	3.8	FUNCTIONS IN molecular_function unknown INVOLVED IN biological_process unknown LOCATED IN cellular_component unknown EXPRESSED IN 22 plant structures EXPRESSED DURING 13 growth stages (AHRD V1 *-*NG AT5G14710.1)%3B contains Interpro domain(s) IPR018788 Proteasome assembly chaperone 3
mRNA:SL1.00sc05992_189.1.1	mRNA	SL1.00sc05992	4242766	4252043	-1	29	94	22.4	15	109	28.2	10	17	4.9	13	18	5.4	Serine/threonine-protein kinase 24 (AHRD V1 *-*G Q9Y6E0)%3B contains Interpro domain(s) IPR002290 Serine/threonine protein kinase
mRNA:SL1.00sc07122_1.1.1	mRNA	SL1.00sc07122	6014	9412	1	34	89	22.4	40	60	22.8	58	53	20.2	42	56	17.1	haloacid dehalogenase-like hydrolase family protein (AHRD V1 *-*NG AT3G27870.1)%3B contains Interpro domain(s) IPR006539 ATPase%2C P-type%2C phospholipid-translocating%2C flippase
mRNA:SL1.00sc07184_514.1.1	mRNA	SL1.00sc07184	4563100	4567686	-1	120	3	22.4	66	2	15.5	44	2	8.4	52	2	9.4	haloacid dehalogenase-like hydrolase family protein (AHRD V1 *-*NG AT3G27870.1)%3B contains Interpro domain(s) IPR001757 ATPase%2C P-type%2C K/Mg/Cd/Cu/Zn/Na/Ca/Na/H-transporter
mRNA:SL1.00sc00090_13.1.1	mRNA	SL1.00sc00090	116540	120664	1	22	100	22.2	33	79	25.5	28	137	30	30	104	23.3	Unknown Protein (AHRD V1)%3B contains Interpro domain(s) IPR012442 Protein of unknown function DUF1645
mRNA:SL1.00sc00633_60.1.1	mRNA	SL1.00sc00633	6259378	6263470	-1	119	3	22.2	166	1	38	230	3	42.4	296	1	51.7	CA1 CARBONIC ANHYDRASE 1 carbonate dehydratase/ zinc ion binding (AHRD V1 *-*G AT3G01500.3)%3B contains Interpro domain(s) IPR015892 Carbonic anhydrase%2C prokaryotic-like%2C conserved site
mRNA:SL1.00sc00777_451.1.1	mRNA	SL1.00sc00777	3457100	3463025	1	35	87	22.2	27	74	23	34	89	22.4	23	84	18.6	Protease Do-like 1%2C chloroplastic (AHRD V1 ***NG O22609)%3B contains Interpro domain(s) IPR001254 Peptidase S1 and S6%2C chymotrypsin/Hap
mRNA:SL1.00sc03785_23.1.1	mRNA	SL1.00sc03785	181187	186836	1	62	60	22.2	67	57	28.2	56	67	22.4	64	79	24.9	Kinesin light chain (AHRD V1 *-*NG P46824)%3B contains Interpro domain(s) IPR011990 Tetratricopeptide-like helical
mRNA:SL1.00sc04912_59.1.1	mRNA	SL1.00sc04912	520624	522756	-1	101	21	22.2	114	13	28.9	154	26	32.8	241	24	46.1	exonuclease family protein (AHRD V1 *-*G AT5G40310.1)%3B contains Interpro domain(s) IPR006055 Exonuclease
mRNA:SL1.00sc06019_158.1.1	mRNA	SL1.00sc06019	1183594	1185381	-1	75	47	22.2	77	48	28.5	162	64	41.1	118	64	31.7	UPF0497 membrane protein At2g36330 (AHRD V1 *-*NG Q84WP5)%3B contains Interpro domain(s) IPR006702 Uncharacterised protein family UPF0497%2C trans-membrane plant
mRNA:SL1.00sc06019_468.1.1	mRNA	SL1.00sc06019	3479621	3482658	1	23	99	22.2	13	184	44.8	20	113	24.2	23	127	26.1	Protein farnesyltransferase subunit beta (AHRD V1 ***G Q04903)%3B contains Interpro domain(s) IPR008930 Terpenoid cylases/protein prenyltransferase alpha-alpha toroid
mRNA:SL1.00sc07059_182.1.1	mRNA	SL1.00sc07059	2436800	2442282	1	49	73	22.2	54	43	22.1	33	47	14.6	26	55	14.1	Formate dehydrogenase (AHRD V1 ***G Q5NE18_SOLLC)%3B contains Interpro domain(s) IPR006140 D-isomer specific 2-hydroxyacid dehydrogenase%2C NAD-binding
mRNA:SL1.00sc07184_28.1.1	mRNA	SL1.00sc07184	287896	292444	-1	68	54	22.2	60	23	18.9	118	42	29.1	124	24	25.8	Unknown Protein (AHRD V1)
mRNA:SL1.00sc02749_217.1.1	mRNA	SL1.00sc02749	1737201	1742725	-1	65	56	22	46	44	20.5	208	73	51.2	247	65	54.3	SAM domain and HD domain-containing protein 1 (AHRD V1 ***NG Q5ZJL9)%3B contains Interpro domain(s) IPR006674 Metal-dependent phosphohydrolase%2C HD region%2C subdomain
mRNA:SL1.00sc07184_172.1.1	mRNA	SL1.00sc07184	1522037	1524911	1	77	44	22	73	47	27.3	138	55	35.1	134	60	33.8	metal-dependent phosphohydrolase HD domain-containing protein (AHRD V1 *-*NG AT5G40270.1)
mRNA:SL1.00sc07386_35.1.1	mRNA	SL1.00sc07386	2462050	2472439	-1	114	7	22	109	4	25.7	155	7	29.5	128	3	22.8	Peptidyl-prolyl cis-trans isomerase (AHRD V1 ***NG B6U5I1_MAIZE)%3B contains Interpro domain(s) IPR002130 Peptidyl-prolyl cis-trans isomerase%2C cyclophilin-type
mRNA:SL1.00sc00082_47.1.1	mRNA	SL1.00sc00082	743007	764050	-1	72	48	21.8	69	42	25.3	82	52	24.4	114	50	28.6	Peptidyl-prolyl cis-trans isomerase CYP38%2C chloroplastic (AHRD V1 *-*NG Q9SSA5)
mRNA:SL1.00sc01313_2.1.1	mRNA	SL1.00sc01313	3407	5437	1	120	0	21.8	2	0	0.5	2	0	0.4	5	0	0.9	nodulin MtN3 family protein (AHRD V1 **-NG AT4G10850.1)%3B contains Interpro domain(s) IPR018179 RAG1-activating protein 1 homologue
mRNA:SL1.00sc01656_247.1.1	mRNA	SL1.00sc01656	2049248	2052501	-1	63	57	21.8	44	41	19.4	68	78	26.6	64	90	26.8	ATHB-1 ARABIDOPSIS THALIANA HOMEOBOX 1 DNA binding / protein homodimerization/ sequence-specific DNA binding / transcription activator/ transcription factor (AHRD V1 *-*G AT3G01470.1)%3B contains Interpro domain(s) IPR000047 Helix-turn-helix motif%2C lambda-like repressor
mRNA:SL1.00sc01904_76.1.1	mRNA	SL1.00sc01904	226060	235318	-1	112	8	21.8	5	6	2.5	7	5	2.2	8	3	1.9	binding (AHRD V1 *--NG AT5G14790.1)%3B contains Interpro domain(s) IPR016024 Armadillo-type fold
mRNA:SL1.00sc02245_1.1.1	mRNA	SL1.00sc02245	3136	5160	-1	50	70	21.8	26	56	18.7	70	118	34.2	98	94	33.4	protein kinase family protein (AHRD V1 *-*NG AT5G40380.1)%3B contains Interpro domain(s) IPR002290 Serine/threonine protein kinase
mRNA:SL1.00sc02793_201.1.1	mRNA	SL1.00sc02793	1592967	1597488	1	79	41	21.8	47	33	18.2	100	70	30.9	70	53	21.4	Aldehyde dehydrogenase 1 (AHRD V1 ***G Q84V96_LOTCO)%3B contains Interpro domain(s) IPR015590 Aldehyde dehydrogenase
mRNA:SL1.00sc03187_90.1.1	mRNA	SL1.00sc03187	924246	927158	1	29	91	21.8	20	40	13.7	35	29	11.7	44	26	12.2	Unknown Protein (AHRD V1)
mRNA:SL1.00sc04007_509.1.1	mRNA	SL1.00sc04007	3747898	3751353	1	9	111	21.8	14	107	27.5	9	127	24.8	10	135	25.2	Cyclic nucleotide-gated calmodulin-binding ion channel-like (AHRD V1 *-*G Q6K4N3_ORYSJ)%3B contains Interpro domain(s) IPR018490 Cyclic nucleotide-binding-like
mRNA:SL1.00sc04089_6.1.1	mRNA	SL1.00sc04089	105457	115121	-1	84	36	21.8	69	16	19.4	88	21	19.8	87	38	21.8	Potassium transporter 8 (AHRD V1 ***G Q9M7J9)%3B contains Interpro domain(s) IPR018519 Potassium uptake protein%2C kup
mRNA:SL1.00sc04444_196.1.1	mRNA	SL1.00sc04444	1751499	1754643	1	2	118	21.8	3	7	2.3	0	2	0.4	0	5	0.9	NHL repeat-containing protein (AHRD V1 ***NG AT1G70280.2)%3B contains Interpro domain(s) IPR001258 NHL repeat
mRNA:SL1.00sc04888_21.1.1	mRNA	SL1.00sc04888	1323563	1326046	1	118	2	21.8	124	1	28.5	446	1	81.4	248	0	43.2	Unknown Protein (AHRD V1)
mRNA:SL1.00sc05575_290.1.1	mRNA	SL1.00sc05575	4831683	4842632	1	77	43	21.8	59	30	20.3	44	23	12.2	40	32	12.5	protein binding / zinc ion binding (AHRD V1 *-*G AT4G40070.1)%3B contains Interpro domain(s) IPR018957 Zinc finger%2C C3HC4 RING-type
mRNA:SL1.00sc00226_748.1.1	mRNA	SL1.00sc00226	6980025	6985544	1	65	54	21.6	56	78	30.5	134	68	36.8	94	86	31.3	nodulin MtN21 family protein (AHRD V1 ***NG AT5G40240.1)%3B contains Interpro domain(s) IPR000620 Protein of unknown function DUF6%2C transmembrane
mRNA:SL1.00sc00334_14.1.1	mRNA	SL1.00sc00334	28707	30130	1	16	103	21.6	19	22	9.3	1	9	1.8	4	16	3.5	nodulin MtN21 family protein (AHRD V1 ***NG AT3G28050.1)
mRNA:SL1.00sc02227_151.1.1	mRNA	SL1.00sc02227	1120424	1131020	-1	47	72	21.6	38	45	18.9	74	89	29.7	65	109	30.3	Prostaglandin G/H synthase 2 (AHRD V1 **-NG P27607)%3B contains Interpro domain(s) IPR002007 Haem peroxidase%2C animal
mRNA:SL1.00sc04684_51.1.1	mRNA	SL1.00sc04684	1184857	1191341	1	86	33	21.6	62	50	25.5	90	53	26	105	46	26.3	Prostaglandin G/H synthase 2 (AHRD V1 **-NG P27607)%3B contains Interpro domain(s) IPR002007 Haem peroxidase%2C animal
mRNA:SL1.00sc05858_365.1.1	mRNA	SL1.00sc05858	3162711	3163797	1	118	1	21.6	73	0	16.6	99	0	18	110	0	19.2	Alpha-DOX1 (AHRD V1 **-NG Q69F00_SOLLC)%3B contains Interpro domain(s) IPR002007 Haem peroxidase%2C animal
mRNA:SL1.00sc05992_197.1.1	mRNA	SL1.00sc05992	4329546	4333638	1	22	97	21.6	14	75	20.3	20	99	21.7	18	64	14.3	Prostaglandin G/H synthase 2 (AHRD V1 **-NG P27607)%3B contains Interpro domain(s) IPR002007 Haem peroxidase%2C animal
mRNA:SL1.00sc07085_21.1.1	mRNA	SL1.00sc07085	2634605	2636598	1	27	92	21.6	15	42	13	11	45	10.2	21	37	10.1	Unknown Protein (AHRD V1)%3B contains Interpro domain(s) IPR004253 Protein of unknown function DUF231%2C plant
mRNA:SL1.00sc02156_38.1.1	mRNA	SL1.00sc02156	295446	306859	-1	52	66	21.5	49	49	22.3	52	57	19.8	68	61	22.5	RNase H domain-containing protein (AHRD V1 *-*NG AT3G01410.2)%3B contains Interpro domain(s) IPR002156 Ribonuclease H
mRNA:SL1.00sc03179_84.1.1	mRNA	SL1.00sc03179	2879799	2882785	-1	41	77	21.5	47	41	20	51	61	20.4	55	45	17.4	RNase H domain-containing protein (AHRD V1 *-*NG AT3G01410.2)%3B contains Interpro domain(s) IPR002156 Ribonuclease H
mRNA:SL1.00sc04337_43.1.1	mRNA	SL1.00sc04337	878037	887450	1	45	73	21.5	35	54	20.3	54	63	21.3	63	65	22.3	heavy-metal-associated domain-containing protein (AHRD V1 *-*NG AT5G14910.1)%3B contains Interpro domain(s) IPR006121 Heavy metal transport/detoxification protein
mRNA:SL1.00sc05546_1.1.1	mRNA	SL1.00sc05546	7	2451	1	70	48	21.5	30	33	14.3	32	45	14	31	64	16.5	GPI ethanolamine phosphate transferase 1 (AHRD V1 ***G Q2U0S9)%3B contains Interpro domain(s) IPR007070 GPI ethanolamine phosphate transferase 1
mRNA:SL1.00sc05597_82.1.1	mRNA	SL1.00sc05597	7727590	7741452	1	48	70	21.5	39	80	27.1	55	105	29.1	53	93	25.4	Peroxidase 63 (AHRD V1 ***G Q9FL16)%3B contains Interpro domain(s) IPR000823 Plant peroxidase
mRNA:SL1.00sc05948_6.1.1	mRNA	SL1.00sc05948	64107	65306	1	89	29	21.5	31	19	11.4	45	33	14.2	36	21	9.9	U-box domain-containing protein 40 (AHRD V1 ***NG Q9FL17)%3B contains Interpro domain(s) IPR011989 Armadillo-like helical
mRNA:SL1.00sc06118_83.1.1	mRNA	SL1.00sc06118	1079559	1085462	-1	112	6	21.5	35	2	8.4	17	0	3.1	12	2	2.4	Zinc finger AN1 domain-containing stress-associated protein 12 (AHRD V1 ***G Q67YE6)%3B contains Interpro domain(s) IPR000058 Zinc finger%2C AN1-type
mRNA:SL1.00sc07059_288.1.1	mRNA	SL1.00sc07059	3319191	3327182	-1	69	49	21.5	65	70	30.7	57	82	25.3	66	131	34.3	sterile alpha motif SAM domain-containing protein (AHRD V1 *--NG AT1G70180.2)%3B contains Interpro domain(s) IPR001660 Sterile alpha motif SAM
mRNA:SL1.00sc00226_593.1.1	mRNA	SL1.00sc00226	5747810	5752628	1	17	100	21.3	12	78	20.5	14	98	20.4	10	96	18.5	Ferredoxin-thioredoxin reductase%2C catalytic chain (AHRD V1 ***G Q1XDA1)%3B contains Interpro domain(s) IPR004209 Ferredoxin thioredoxin reductase%2C beta subunit
mRNA:SL1.00sc00226_657.1.1	mRNA	SL1.00sc00226	6295958	6299844	-1	47	70	21.3	43	63	24.1	36	81	21.3	34	82	20.2	NADH dehydrogenase (AHRD V1 ***G Q43840_SOLTU)%3B contains Interpro domain(s) IPR011537 NADH ubiquinone oxidoreductase%2C F subunit
mRNA:SL1.00sc00777_436.1.1	mRNA	SL1.00sc00777	3353389	3356216	1	4	113	21.3	8	96	23.7	6	164	30.9	3	219	38.7	Chloroplastic group IIA intron splicing facilitator CRS1%2C chloroplastic (AHRD V1 *--NG Q6YYA3)%3B contains Interpro domain(s) IPR001890 RNA-binding%2C CRM domain
mRNA:SL1.00sc01435_71.1.1	mRNA	SL1.00sc01435	487927	493803	1	113	4	21.3	100	1	23	121	1	22.2	123	0	21.4	cellular repressor of E1A-stimulated genes CREG family (AHRD V1 **-NG AT2G04690.2)%3B contains Interpro domain(s) IPR012349 FMN-binding split barrel
mRNA:SL1.00sc02793_80.1.1	mRNA	SL1.00sc02793	663164	665742	-1	24	93	21.3	17	74	20.7	19	66	15.5	18	62	13.9	12-oxophytodienoate reductase 1 (AHRD V1 ***G Q9XG54)%3B contains Interpro domain(s) IPR001155 NADH:flavin oxidoreductase/NADH oxidase%2C N-terminal
mRNA:SL1.00sc02793_85.1.1	mRNA	SL1.00sc02793	699571	703863	-1	43	74	21.3	33	58	20.7	50	79	23.5	44	90	23.3	Triacylglycerol lipase 1 (AHRD V1 ***G Q71DJ5)
mRNA:SL1.00sc04007_296.1.1	mRNA	SL1.00sc04007	2183908	2185385	-1	61	56	21.3	73	41	26	77	39	21.1	77	44	21.1	Unknown Protein (AHRD V1)
mRNA:SL1.00sc04168_194.1.1	mRNA	SL1.00sc04168	6247322	6266549	-1	93	24	21.3	66	8	16.8	99	11	20	99	9	18.8	DMS3 DEFECTIVE IN MERISTEM SILENCING 3 (AHRD V1 ***NG AT3G49250.1)
mRNA:SL1.00sc05858_1155.1.1	mRNA	SL1.00sc05858	9412092	9414770	1	4	113	21.3	3	142	33	8	148	28.4	7	187	33.8	Unknown Protein (AHRD V1)
mRNA:SL1.00sc00777_867.1.1	mRNA	SL1.00sc00777	7510129	7512744	1	98	18	21.1	37	10	10.7	33	9	7.6	35	13	8.4	Unknown Protein (AHRD V1)
mRNA:SL1.00sc02745_98.1.1	mRNA	SL1.00sc02745	5672011	5676352	1	24	92	21.1	8	59	15.3	10	110	21.8	9	131	24.4	Unknown Protein (AHRD V1)
mRNA:SL1.00sc04337_220.1.1	mRNA	SL1.00sc04337	2897792	2900413	1	40	76	21.1	37	108	33	57	201	47	40	152	33.4	12-oxophytodienoate reductase 1 (AHRD V1 ***G Q9XG54)%3B contains Interpro domain(s) IPR001155 NADH:flavin oxidoreductase/NADH oxidase%2C N-terminal
mRNA:SL1.00sc04912_30.1.1	mRNA	SL1.00sc04912	267628	272319	-1	24	92	21.1	10	123	30.3	8	147	28.2	11	131	24.7	Histone H3 (AHRD V1 *-*NG A7PZT9_VITVI)%3B contains Interpro domain(s) IPR000164 Histone H3
mRNA:SL1.00sc06004_192.1.1	mRNA	SL1.00sc06004	1717559	1724720	1	49	67	21.1	52	44	21.9	52	67	21.7	60	88	25.8	MADS-box transcription factor 26 (AHRD V1 ***G Q0J8G8)%3B contains Interpro domain(s) IPR002100 Transcription factor%2C MADS-box
mRNA:SL1.00sc06243_28.1.1	mRNA	SL1.00sc06243	447495	454035	-1	52	64	21.1	57	42	22.5	50	61	20.2	54	55	19	Unknown Protein (AHRD V1)
mRNA:SL1.00sc07184_353.1.1	mRNA	SL1.00sc07184	3204106	3206664	-1	61	55	21.1	57	70	28.9	73	76	27.1	83	68	26.3	Unknown Protein (AHRD V1)
mRNA:SL1.00sc00090_206.1.1	mRNA	SL1.00sc00090	1693888	1699699	-1	35	80	20.9	26	58	19.1	37	72	19.8	22	89	19.3	GDSL-motif lipase/hydrolase family protein (AHRD V1 ***NG AT1G71691.2)%3B contains Interpro domain(s) IPR001087 Lipase%2C GDSL
mRNA:SL1.00sc00395_209.1.1	mRNA	SL1.00sc00395	2110919	2120472	1	18	97	20.9	21	36	13	18	58	13.8	29	55	14.6	GDSL-motif lipase/hydrolase family protein (AHRD V1 ***NG AT1G71691.2)%3B contains Interpro domain(s) IPR001087 Lipase%2C GDSL
mRNA:SL1.00sc00777_327.1.1	mRNA	SL1.00sc00777	2489759	2503099	-1	55	60	20.9	42	61	23.4	40	59	18	58	75	23.2	Unknown Protein (AHRD V1)
mRNA:SL1.00sc01435_256.1.1	mRNA	SL1.00sc01435	1738691	1741145	-1	55	60	20.9	44	56	22.8	49	55	18.9	71	59	22.6	Calcium dependent protein kinase 12 (AHRD V1 ***NG B9IP24_POPTR)%3B contains Interpro domain(s) IPR011992 EF-Hand type
mRNA:SL1.00sc02597_318.1.1	mRNA	SL1.00sc02597	2620360	2623403	1	30	85	20.9	33	76	24.8	18	98	21.1	28	116	25.1	ATP binding / kinase/ protein kinase/ protein serine/threonine kinase/ protein tyrosine kinase (AHRD V1 *-*NG AT5G35580.1)
mRNA:SL1.00sc04121_107.1.1	mRNA	SL1.00sc04121	7531395	7537765	-1	56	59	20.9	34	32	15	51	45	17.5	75	45	20.9	Unknown Protein (AHRD V1)%3B contains Interpro domain(s) IPR002482 Peptidoglycan-binding Lysin subgroup
mRNA:SL1.00sc04788_32.1.1	mRNA	SL1.00sc04788	277124	281309	1	94	21	20.9	84	19	23.4	80	16	17.5	80	16	16.7	GDSL-motif lipase/hydrolase family protein (AHRD V1 ***NG AT1G33811.1)%3B contains Interpro domain(s) IPR001087 Lipase%2C GDSL
mRNA:SL1.00sc04857_110.1.1	mRNA	SL1.00sc04857	978026	982860	1	33	82	20.9	22	38	13.7	28	43	12.9	38	59	16.9	Unknown Protein (AHRD V1)
mRNA:SL1.00sc05603_103.1.1	mRNA	SL1.00sc05603	803025	804961	1	14	101	20.9	6	97	23.4	8	111	21.7	8	111	20.7	Unknown Protein (AHRD V1)%3B contains Interpro domain(s) IPR006514 Protein of unknown function DUF579%2C plant
mRNA:SL1.00sc06004_186.1.1	mRNA	SL1.00sc06004	1657809	1662840	1	47	68	20.9	30	43	16.6	62	72	24.4	37	59	16.7	Unknown Protein (AHRD V1)
mRNA:SL1.00sc06019_204.1.1	mRNA	SL1.00sc06019	1633356	1639991	1	54	61	20.9	59	52	25.3	58	54	20.4	55	59	19.9	Os12g0190400 protein (Fragment) (AHRD V1 *-*NG Q0IPK5_ORYSJ)%3B contains Interpro domain(s) IPR015424 Pyridoxal phosphate-dependent transferase%2C major region
mRNA:SL1.00sc06702_4.1.1	mRNA	SL1.00sc06702	16749	17660	-1	111	4	20.9	119	1	27.3	185	7	35	147	4	26.3	Class V aminotransferase (AHRD V1 **-NG C4RCP7_9ACTO)%3B contains Interpro domain(s) IPR015424 Pyridoxal phosphate-dependent transferase%2C major region
mRNA:SL1.00sc06818_78.1.1	mRNA	SL1.00sc06818	4098354	4103951	-1	100	15	20.9	113	13	28.7	130	10	25.5	145	10	27	C/VIF2 CELL WALL / VACUOLAR INHIBITOR OF FRUCTOSIDASE 2 enzyme inhibitor/ pectinesterase/ pectinesterase inhibitor (AHRD V1 ***G AT5G64620.1)%3B contains Interpro domain(s) IPR006501 Pectinesterase inhibitor
mRNA:SL1.00sc07184_54.1.1	mRNA	SL1.00sc07184	511043	516396	-1	62	53	20.9	73	34	24.4	61	40	18.4	82	40	21.2	Unknown Protein (AHRD V1)
mRNA:SL1.00sc07266_78.1.1	mRNA	SL1.00sc07266	905471	909046	1	78	37	20.9	34	13	10.7	58	68	22.9	48	40	15.3	FAS2 FASCIATA 2 nucleotide binding / protein binding (AHRD V1 *--G AT5G64630.2)%3B contains Interpro domain(s) IPR017986 WD40 repeat%2C region
mRNA:SL1.00sc07313_13.1.1	mRNA	SL1.00sc07313	77206	78222	-1	18	97	20.9	11	61	16.4	23	99	22.2	15	67	14.3	Transcription factor IND (AHRD V1 *-*NG O81313)%3B contains Interpro domain(s) IPR004253 Protein of unknown function DUF231%2C plant
mRNA:SL1.00sc07408_413.1.1	mRNA	SL1.00sc07408	2843157	2846945	-1	101	14	20.9	84	18	23.2	109	28	24.9	129	24	26.6	pectinesterase family protein (AHRD V1 *-*G AT5G09760.1)%3B contains Interpro domain(s) IPR000070 Pectinesterase%2C catalytic
mRNA:SL1.00sc00147_1.1.1	mRNA	SL1.00sc00147	244	1012	1	47	67	20.7	43	39	18.7	38	25	11.5	70	33	17.9	PGSIP1 PLANT GLYCOGENIN-LIKE STARCH INITIATION PROTEIN 1 transferase transferring glycosyl groups (AHRD V1 *-*G AT3G18660.2)%3B contains Interpro domain(s) IPR002495 Glycosyl transferase%2C family 8
mRNA:SL1.00sc00226_663.1.1	mRNA	SL1.00sc00226	6386164	6389395	1	20	94	20.7	14	93	24.4	11	109	21.8	12	130	24.7	Pectin methylesterase 2 (Fragment) (AHRD V1 ***NG A0ZNK0_PYRCO)%3B contains Interpro domain(s) IPR000070 Pectinesterase%2C catalytic
mRNA:SL1.00sc01435_311.1.1	mRNA	SL1.00sc01435	2166079	2166672	1	111	3	20.7	152	1	34.8	147	0	26.8	238	4	42.1	PHD finger family protein (AHRD V1 *-*NG AT1G43770.2)%3B contains Interpro domain(s) IPR011011 Zinc finger%2C FYVE/PHD-type
mRNA:SL1.00sc02606_87.1.1	mRNA	SL1.00sc02606	977721	985541	-1	83	31	20.7	43	20	14.3	50	42	16.7	46	30	13.2	Zinc finger protein (AHRD V1 *--NG Q16HF9_AEDAE)%3B contains Interpro domain(s) IPR019787 Zinc finger%2C PHD-finger
mRNA:SL1.00sc02706_152.1.1	mRNA	SL1.00sc02706	7545733	7567307	1	96	18	20.7	36	3	8.9	25	3	5.1	34	5	6.8	WD-40 repeat family protein (AHRD V1 *-*NG AT5G53500.1)%3B contains Interpro domain(s) IPR020472 G-protein beta WD-40 repeat%2C region
mRNA:SL1.00sc02793_216.1.1	mRNA	SL1.00sc02793	1699036	1700325	1	13	101	20.7	6	62	15.5	9	75	15.3	3	56	10.3	U-box domain-containing protein (AHRD V1 *-*NG AT5G64660.1)%3B contains Interpro domain(s) IPR003613 U box domain
mRNA:SL1.00sc03540_65.1.1	mRNA	SL1.00sc03540	393556	395869	-1	19	95	20.7	32	74	24.1	66	103	30.8	72	100	29.9	TSK TONSOKU protein binding (AHRD V1 *-*G AT3G18730.1)%3B contains Interpro domain(s) IPR011990 Tetratricopeptide-like helical
mRNA:SL1.00sc04337_194.1.1	mRNA	SL1.00sc04337	2707512	2709946	1	9	105	20.7	3	79	18.7	5	138	26	7	124	22.8	40S ribosomal protein S18 (AHRD V1 ***NG B4G286_MAIZE)%3B contains Interpro domain(s) IPR001892 Ribosomal protein S13
mRNA:SL1.00sc05253_116.1.1	mRNA	SL1.00sc05253	844881	847015	-1	72	42	20.7	64	32	21.9	67	33	18.2	76	43	20.7	F-box family protein (AHRD V1 *-*NG AT4G10400.2)%3B contains Interpro domain(s) IPR001810 Cyclin-like F-box
mRNA:SL1.00sc02164_169.1.1	mRNA	SL1.00sc02164	1451648	1457730	-1	53	60	20.6	36	66	23.2	57	64	22	52	51	17.9	Ubiquitin (AHRD V1 ***NG Q2UZT4_MUSAC)%3B contains Interpro domain(s) IPR019956 Ubiquitin subgroup
mRNA:SL1.00sc05126_3.1.1	mRNA	SL1.00sc05126	149993	154260	1	83	30	20.6	84	23	24.4	108	41	27.1	97	51	25.8	ubiquitin family protein (AHRD V1 *-*NG AT1G53930.1)%3B contains Interpro domain(s) IPR019956 Ubiquitin subgroup
mRNA:SL1.00sc06070_396.1.1	mRNA	SL1.00sc06070	3953966	3963857	-1	93	20	20.6	74	14	20	90	18	19.7	110	19	22.5	Ubiquitin (AHRD V1 ***NG Q9SNZ1_HEVBR)%3B contains Interpro domain(s) IPR019956 Ubiquitin subgroup
mRNA:SL1.00sc07408_331.1.1	mRNA	SL1.00sc07408	2239937	2246006	1	109	4	20.6	84	5	20.3	28	4	5.8	41	11	9.1	ATP binding / carbohydrate binding / kinase/ protein kinase/ protein serine/threonine kinase/ protein tyrosine kinase/ sugar binding (AHRD V1 *-*G AT1G11300.1)%3B contains Interpro domain(s) IPR002290 Serine/threonine protein kinase
mRNA:SL1.00sc07408_522.1.1	mRNA	SL1.00sc07408	3798693	3802271	-1	62	51	20.6	47	53	22.8	74	59	24.2	85	52	23.9	Acetylglutamate kinase-like protein (AHRD V1 ***G Q949B4_ORYSA)%3B contains Interpro domain(s) IPR011148 N-acetylglutamate kinase
mRNA:SL1.00sc00777_458.1.1	mRNA	SL1.00sc00777	3509169	3514434	-1	67	45	20.4	50	36	19.6	62	22	15.3	71	25	16.7	scarecrow transcription factor family protein (AHRD V1 **-G AT4G08250.1)%3B contains Interpro domain(s) IPR005202 GRAS transcription factor
mRNA:SL1.00sc01578_13.1.1	mRNA	SL1.00sc01578	104208	109962	-1	45	67	20.4	31	66	22.1	39	58	17.7	32	71	17.9	Maturase (Fragment) (AHRD V1 *-*NG Q4W4N2_9MYRT)%3B contains Interpro domain(s) IPR000477 RNA-directed DNA polymerase (reverse transcriptase)
mRNA:SL1.00sc02102_506.1.1	mRNA	SL1.00sc02102	3351239	3358260	-1	55	57	20.4	63	62	28.5	67	68	24.6	70	70	24.4	eukaryotic translation initiation factor 2B family protein / eIF-2B family protein (AHRD V1 *-*G AT3G07300.2)%3B contains Interpro domain(s) IPR000649 Initiation factor 2B related
mRNA:SL1.00sc02257_149.1.1	mRNA	SL1.00sc02257	1377668	1393113	-1	18	94	20.4	18	71	20.3	17	97	20.8	21	136	27.3	SKIP5-like protein (AHRD V1 ***NG Q940D2_SOLLC)%3B contains Interpro domain(s) IPR001810 Cyclin-like F-box
mRNA:SL1.00sc02472_3.1.1	mRNA	SL1.00sc02472	253293	282340	-1	62	50	20.4	39	81	27.3	43	31	13.5	43	30	12.7	S-adenosyl-L-methionine-dependent methyltransferase mraW (AHRD V1 ***G Q6MEG4)%3B contains Interpro domain(s) IPR002903 Bacterial methyltransferase
mRNA:SL1.00sc03187_339.1.1	mRNA	SL1.00sc03187	3110971	3113370	1	54	58	20.4	32	22	12.3	14	13	4.9	13	12	4.4	Unknown Protein (AHRD V1)
mRNA:SL1.00sc03197_132.1.1	mRNA	SL1.00sc03197	1002800	1007348	-1	51	61	20.4	39	43	18.7	70	60	23.7	60	70	22.6	Cellulose synthase (AHRD V1 ***G B9GTH4_POPTR)%3B contains Interpro domain(s) IPR005150 Cellulose synthase
mRNA:SL1.00sc04007_307.1.1	mRNA	SL1.00sc04007	2259250	2262408	1	48	64	20.4	37	56	21.2	43	47	16.4	42	38	13.9	Mitogen-activated protein kinase organizer 1 (AHRD V1 ***NG Q5XGI5)%3B contains Interpro domain(s) IPR020472 G-protein beta WD-40 repeat%2C region
mRNA:SL1.00sc04007_452.1.1	mRNA	SL1.00sc04007	3319619	3320205	-1	92	20	20.4	59	11	15.9	66	13	14.4	92	12	18.1	agenet domain-containing protein / bromo-adjacent homology BAH domain-containing protein (AHRD V1 *-*NG AT5G55600.2)%3B contains Interpro domain(s) IPR008395 Agenet
mRNA:SL1.00sc04130_16.1.1	mRNA	SL1.00sc04130	221979	236706	-1	87	25	20.4	47	29	17.3	51	30	14.7	41	38	13.8	agenet domain-containing protein / bromo-adjacent homology BAH domain-containing protein (AHRD V1 *-*NG AT5G55600.2)%3B contains Interpro domain(s) IPR008395 Agenet
mRNA:SL1.00sc05575_208.1.1	mRNA	SL1.00sc05575	3997342	4009243	-1	5	107	20.4	2	9	2.5	2	10	2.2	7	7	2.4	Unknown Protein (AHRD V1)%3B contains Interpro domain(s) IPR010701 Protein of unknown function DUF1278
mRNA:SL1.00sc07200_34.1.1	mRNA	SL1.00sc07200	772344	775986	1	53	59	20.4	76	40	26.4	71	42	20.6	59	53	19.5	FUNCTIONS IN molecular_function unknown LOCATED IN endomembrane system EXPRESSED IN flower EXPRESSED DURING petal differentiation and expansion stage (AHRD V1 *-*NG AT1G15190.1)%3B contains Interpro domain(s) IPR000782 FAS1 domain
mRNA:SL1.00sc00226_439.1.1	mRNA	SL1.00sc00226	4520672	4523470	1	92	19	20.2	75	15	20.5	169	25	35.3	183	20	35.3	Citrate binding protein (AHRD V1 ***NG Q8H9C1_SOLTU)%3B contains Interpro domain(s) IPR014895 Alginate lyase 2
mRNA:SL1.00sc00242_11.1.1	mRNA	SL1.00sc00242	220252	236874	-1	95	16	20.2	27	6	7.5	17	5	4	8	3	1.9	VHS domain-containing protein / GAT domain-containing protein (AHRD V1 ***NG AT5G63640.1)%3B contains Interpro domain(s) IPR004152 GAT
mRNA:SL1.00sc00777_279.1.1	mRNA	SL1.00sc00777	2067055	2082494	-1	101	10	20.2	26	0	5.9	6	3	1.6	7	3	1.7	transcription elongation factor-related (AHRD V1 *-*NG AT5G09850.1)%3B contains Interpro domain(s) IPR003617 Transcription elongation factor%2C TFIIS/CRSP70%2C N-terminal%2C sub-type
mRNA:SL1.00sc01402_11.1.1	mRNA	SL1.00sc01402	95835	98039	1	70	41	20.2	55	28	18.9	51	23	13.5	46	25	12.4	Unknown Protein (AHRD V1)%3B contains Interpro domain(s) IPR007491 Protein of unknown function DUF537
mRNA:SL1.00sc01656_248.1.1	mRNA	SL1.00sc01656	2054934	2057969	-1	111	0	20.2	27	0	6.1	6	0	1.1	14	1	2.6	Auxin-induced protein 5NG4 (AHRD V1 ***NG Q6J163)%3B contains Interpro domain(s) IPR000620 Protein of unknown function DUF6%2C transmembrane
mRNA:SL1.00sc02164_206.1.1	mRNA	SL1.00sc02164	1711551	1718500	1	48	63	20.2	34	41	17.1	37	81	21.5	36	99	23.5	Unknown Protein (AHRD V1)
mRNA:SL1.00sc02587_12.1.1	mRNA	SL1.00sc02587	213250	218914	1	63	48	20.2	37	39	17.3	55	81	24.8	51	71	21.2	nodulin MtN21 family protein (AHRD V1 ***NG AT1G68170.1)%3B contains Interpro domain(s) IPR000620 Protein of unknown function DUF6%2C transmembrane
mRNA:SL1.00sc03134_43.1.1	mRNA	SL1.00sc03134	3991307	3994357	1	0	111	20.2	1	9	2.3	2	39	7.5	1	26	4.7	DNAJ heat shock N-terminal domain-containing protein (AHRD V1 *-*NG AT2G18465.1)%3B contains Interpro domain(s) IPR001623 Heat shock protein DnaJ%2C N-terminal
mRNA:SL1.00sc03668_27.1.1	mRNA	SL1.00sc03668	200920	204213	-1	65	46	20.2	67	57	28.2	53	58	20.2	99	52	26.3	Expressed protein (Fragment) (AHRD V1 ***NG B3VWQ2_POPTN)
mRNA:SL1.00sc04337_249.1.1	mRNA	SL1.00sc04337	3142211	3146720	-1	43	68	20.2	35	86	27.5	39	84	22.4	27	83	19.2	GT-2 factor (Fragment) (AHRD V1 *--G Q8W240_SOYBN)%3B contains Interpro domain(s) IPR017877 MYB-like
mRNA:SL1.00sc04722_12.1.1	mRNA	SL1.00sc04722	208959	215457	-1	79	32	20.2	64	25	20.3	68	32	18.2	65	22	15.1	U6 snRNA-associated Sm-like protein LSm3 (AHRD V1 ***NG C1BZD7_ESOLU)%3B contains Interpro domain(s) IPR006649 Like-Sm ribonucleoprotein%2C eukaryotic and archaea-type%2C core
mRNA:SL1.00sc02587_16.1.1	mRNA	SL1.00sc02587	316517	321605	1	18	92	20	18	78	21.9	32	143	31.9	25	118	24.9	BolA-like family protein (AHRD V1 *-*NG AT5G09830.1)%3B contains Interpro domain(s) IPR002634 BolA-like protein
mRNA:SL1.00sc02595_5.1.1	mRNA	SL1.00sc02595	293245	299539	-1	93	17	20	73	22	21.6	127	16	26	164	17	31.5	plastid-lipid associated protein PAP / fibrillin family protein (AHRD V1 **-NG AT5G09820.2)%3B contains Interpro domain(s) IPR000620 Protein of unknown function DUF6%2C transmembrane
mRNA:SL1.00sc05237_1.1.1	mRNA	SL1.00sc05237	511	2137	1	6	104	20	4	1	1.1	4	7	2	2	8	1.7	ACT1 ACTIN 1 structural constituent of cytoskeleton (AHRD V1 ***G AT2G37620.2)%3B contains Interpro domain(s) IPR004000 Actin/actin-like
mRNA:SL1.00sc05382_94.1.1	mRNA	SL1.00sc05382	800654	812003	1	78	32	20	63	27	20.5	83	23	19.3	94	48	24.7	RING zinc finger protein-like (AHRD V1 *-*G Q6K966_ORYSJ)%3B contains Interpro domain(s) IPR018957 Zinc finger%2C C3HC4 RING-type
mRNA:SL1.00sc05805_53.1.1	mRNA	SL1.00sc05805	4375686	4383603	-1	73	37	20	52	32	19.1	66	53	21.7	64	58	21.2	Ring-H2 zinc finger protein (AHRD V1 *-*G Q8W1C6_MAIZE)%3B contains Interpro domain(s) IPR018957 Zinc finger%2C C3HC4 RING-type
mRNA:SL1.00sc05992_244.1.1	mRNA	SL1.00sc05992	4636360	4644872	1	108	2	20	12	0	2.7	13	3	2.9	20	3	4	Ring-H2 zinc finger protein (AHRD V1 *-*G B0ZBI8_MAIZE)%3B contains Interpro domain(s) IPR018957 Zinc finger%2C C3HC4 RING-type
mRNA:SL1.00sc07184_183.1.1	mRNA	SL1.00sc07184	1689228	1692151	1	80	30	20	72	27	22.5	15	2	3.1	8	2	1.7	Ring-H2 zinc finger protein (AHRD V1 *-*G Q5GAQ1_MAIZE)%3B contains Interpro domain(s) IPR018957 Zinc finger%2C C3HC4 RING-type
mRNA:SL1.00sc07408_90.1.1	mRNA	SL1.00sc07408	631375	633437	-1	45	65	20	35	52	19.8	44	33	14	38	44	14.3	zinc finger C3HC4-type RING finger family protein (AHRD V1 *-*G AT1G49230.1)%3B contains Interpro domain(s) IPR018957 Zinc finger%2C C3HC4 RING-type
mRNA:SL1.00sc00073_5.1.1	mRNA	SL1.00sc00073	83260	92507	1	11	98	19.8	6	58	14.6	8	127	24.6	8	181	32.9	Thioredoxin fold (AHRD V1 **-NG Q1RU64_MEDTR)%3B contains Interpro domain(s) IPR012335 Thioredoxin fold
mRNA:SL1.00sc00395_373.1.1	mRNA	SL1.00sc00395	3509809	3515418	-1	48	61	19.8	28	45	16.6	43	50	16.9	35	45	13.9	SRR1 SENSITIVITY TO RED LIGHT REDUCED 1 (AHRD V1 ***NG AT5G59560.2)%3B contains Interpro domain(s) IPR012942 SRR1
mRNA:SL1.00sc01252_28.1.1	mRNA	SL1.00sc01252	801115	807035	-1	80	29	19.8	56	30	19.6	88	31	21.7	90	45	23.5	F-box protein At3g54460 (AHRD V1 ***NG Q9M1I1)%3B contains Interpro domain(s) IPR011124 Zinc finger%2C CW-type
mRNA:SL1.00sc02408_3.1.1	mRNA	SL1.00sc02408	597417	612474	-1	51	58	19.8	13	60	16.6	10	50	10.9	16	70	15	SRR1 SENSITIVITY TO RED LIGHT REDUCED 1 (AHRD V1 *-*NG AT5G59560.2)%3B contains Interpro domain(s) IPR012942 SRR1
mRNA:SL1.00sc04444_208.1.1	mRNA	SL1.00sc04444	1869852	1895235	1	34	75	19.8	31	51	18.7	33	48	14.7	39	59	17.1	Clathrin assembly small subunit protein AP19 (AHRD V1 ***G Q8LEZ8_ARATH)%3B contains Interpro domain(s) IPR015604 Clathrin adaptor AP1%2C sigma subunit
mRNA:SL1.00sc04788_123.1.1	mRNA	SL1.00sc04788	1198548	1199087	-1	4	105	19.8	6	79	19.4	4	166	30.9	0	269	46.8	Prolyl 4-hydroxylase alpha subunit-like protein (AHRD V1 ***NG Q9LSI6_ARATH)%3B contains Interpro domain(s) IPR006620 Prolyl 4-hydroxylase%2C alpha subunit
mRNA:SL1.00sc05575_114.1.1	mRNA	SL1.00sc05575	2618389	2633803	1	89	20	19.8	67	28	21.6	57	7	11.7	59	26	14.8	E3 ubiquitin-protein ligase COP1 (AHRD V1 **-NG P93471)%3B contains Interpro domain(s) IPR017986 WD40 repeat%2C region
mRNA:SL1.00sc05575_191.1.1	mRNA	SL1.00sc05575	3763258	3774900	-1	39	70	19.8	29	78	24.4	42	62	18.9	38	57	16.5	SRR1 SENSITIVITY TO RED LIGHT REDUCED 1 (AHRD V1 *-*NG AT5G59560.2)%3B contains Interpro domain(s) IPR012942 SRR1
mRNA:SL1.00sc06004_326.1.1	mRNA	SL1.00sc06004	2772011	2775007	-1	52	57	19.8	43	40	18.9	45	51	17.5	60	68	22.3	RNA-binding protein 39 (AHRD V1 **-G Q5RC80)%3B contains Interpro domain(s) IPR006509 Splicing factor%2C CC1-like
mRNA:SL1.00sc06004_384.1.1	mRNA	SL1.00sc06004	3162613	3167427	1	38	71	19.8	35	54	20.3	35	63	17.8	28	57	14.8	Unknown Protein (AHRD V1)
mRNA:SL1.00sc06741_33.1.1	mRNA	SL1.00sc06741	214628	222858	-1	48	61	19.8	46	79	28.5	53	83	24.8	34	103	23.9	Unknown Protein (AHRD V1)
mRNA:SL1.00sc06846_15.1.1	mRNA	SL1.00sc06846	685814	690070	1	57	52	19.8	38	35	16.6	81	71	27.7	84	84	29.3	F-box family protein (AHRD V1 ***NG AT2G17036.1)%3B contains Interpro domain(s) IPR001810 Cyclin-like F-box
mRNA:SL1.00sc01431_20.1.1	mRNA	SL1.00sc01431	48713	53372	1	99	9	19.6	3	8	2.5	1	4	0.9	2	8	1.7	leucine-rich repeat family protein / extensin family protein (AHRD V1 *-*NG AT4G13340.1)%3B contains Interpro domain(s) IPR006706 Extensin-like region
mRNA:SL1.00sc02102_94.1.1	mRNA	SL1.00sc02102	575795	579434	-1	75	33	19.6	59	37	21.9	75	53	23.3	69	34	17.9	Pentatricopeptide repeat-containing protein At3g02650%2C mitochondrial (AHRD V1 ***NG P0C896)%3B contains Interpro domain(s) IPR002885 Pentatricopeptide repeat
mRNA:SL1.00sc02164_305.1.1	mRNA	SL1.00sc02164	2406873	2408987	1	76	32	19.6	77	35	25.5	105	46	27.5	169	54	38.8	wound-responsive family protein (AHRD V1 *-*NG AT1G21610.1)
mRNA:SL1.00sc02257_122.1.1	mRNA	SL1.00sc02257	1161047	1169429	-1	106	2	19.6	30	2	7.3	28	0	5.1	27	2	5	DNA binding / transcription factor (AHRD V1 ***G AT2G03060.1)%3B contains Interpro domain(s) IPR002100 Transcription factor%2C MADS-box
mRNA:SL1.00sc02606_99.1.1	mRNA	SL1.00sc02606	1109997	1123012	-1	55	53	19.6	48	28	17.3	60	46	19.3	40	44	14.6	Polyglutamine-binding protein 1 (AHRD V1 *-*G Q2HJC9)%3B contains Interpro domain(s) IPR001202 WW/Rsp5/WWP
mRNA:SL1.00sc04857_60.1.1	mRNA	SL1.00sc04857	615817	625331	1	68	40	19.6	49	31	18.2	82	42	22.6	58	38	16.7	NADK2 NAD+ kinase/ calmodulin binding (AHRD V1 *-*G AT1G21640.1)%3B contains Interpro domain(s) IPR002504 ATP-NAD/AcoX kinase
mRNA:SL1.00sc05858_635.1.1	mRNA	SL1.00sc05858	5226389	5231417	1	34	74	19.6	22	70	20.9	26	68	17.1	17	73	15.7	CYCA11 Cyclin A11 cyclin-dependent protein kinase regulator (AHRD V1 ***G AT1G44110.1)%3B contains Interpro domain(s) IPR015453 G2/mitotic-specific cyclin A
mRNA:SL1.00sc06183_313.1.1	mRNA	SL1.00sc06183	2959403	2961712	1	53	55	19.6	47	57	23.7	46	43	16.2	43	38	14.1	Protein tolB (AHRD V1 *-*NG Q8KEQ0)%3B contains Interpro domain(s) IPR011042 Six-bladed beta-propeller%2C TolB-like
mRNA:SL1.00sc06741_41.1.1	mRNA	SL1.00sc06741	316915	331219	-1	72	36	19.6	75	28	23.4	78	28	19.3	83	30	19.7	Amino acid transporter (AHRD V1 ***G Q8GZV5_SOLLC)%3B contains Interpro domain(s) IPR013057 Amino acid transporter%2C transmembrane
mRNA:SL1.00sc07122_36.1.1	mRNA	SL1.00sc07122	299019	302734	-1	63	45	19.6	47	39	19.6	62	51	20.6	59	48	18.6	auxin-induced-related / indole-3-acetic acid induced-related (AHRD V1 *-*NG AT1G17350.1)%3B contains Interpro domain(s) IPR013857 NADH:ubiquinone oxidoreductase intermediate-associated protein 30
mRNA:SL1.00sc07386_27.1.1	mRNA	SL1.00sc07386	1987814	1994005	-1	3	105	19.6	2	7	2	1	15	2.9	4	34	6.6	Mitochondrial ATP synthase subunit (AHRD V1 ***NG C8CMP2_ORYSI)
mRNA:SL1.00sc01637_1.1.1	mRNA	SL1.00sc01637	1150	4026	-1	73	34	19.5	65	23	20	133	22	28.2	130	37	29.1	protein binding / zinc ion binding (AHRD V1 *--NG AT1G21651.1)%3B contains Interpro domain(s) IPR017986 WD40 repeat%2C region
mRNA:SL1.00sc02102_541.1.1	mRNA	SL1.00sc02102	3641444	3644816	1	32	75	19.5	28	70	22.3	21	80	18.4	21	70	15.8	Protein translocase subunit secA (AHRD V1 ***NG A7NVI1_VITVI)%3B contains Interpro domain(s) IPR000185 SecA protein
mRNA:SL1.00sc02257_111.1.1	mRNA	SL1.00sc02257	1038953	1059103	-1	97	10	19.5	77	9	19.6	74	13	15.8	105	9	19.9	TBC1 domain family member 22B (AHRD V1 *-*NG Q95LL3)%3B contains Interpro domain(s) IPR000195 RabGAP/TBC
mRNA:SL1.00sc04007_151.1.1	mRNA	SL1.00sc04007	1080973	1084161	-1	100	7	19.5	0	1	0.2	0	1	0.2	0	1	0.2	TBC1 domain family member 22A (AHRD V1 ***NG B6UDP4_MAIZE)%3B contains Interpro domain(s) IPR000195 RabGAP/TBC
mRNA:SL1.00sc04696_3.1.1	mRNA	SL1.00sc04696	66659	69739	1	29	78	19.5	30	88	26.9	32	92	22.6	33	104	23.9	Unknown Protein (AHRD V1)%3B contains Interpro domain(s) IPR018614 Protein of unknown function KRTCAP2
mRNA:SL1.00sc05992_443.1.1	mRNA	SL1.00sc05992	6195947	6200741	1	102	5	19.5	81	10	20.7	76	5	14.7	157	5	28.2	Proton glutamate symport protein (AHRD V1 *--NG Q8FAY1_ECOL6)%3B contains Interpro domain(s) IPR003568 Cytochrome c-type biogenesis protein CcmF
mRNA:SL1.00sc06004_185.1.1	mRNA	SL1.00sc06004	1650533	1655425	1	92	15	19.5	67	13	18.2	102	25	23.1	107	26	23.2	Sel1 repeat protein (AHRD V1 ***NG B5Z1E0_ECO5E)%3B contains Interpro domain(s) IPR011990 Tetratricopeptide-like helical
mRNA:SL1.00sc06019_63.1.1	mRNA	SL1.00sc06019	412262	415202	-1	59	48	19.5	64	27	20.7	62	36	17.8	67	42	19	Multidrug resistance protein MdtO (AHRD V1 *--NG B3XCJ9_ECOLX)%3B contains Interpro domain(s) IPR006478 Formate dehydrogenase%2C alpha subunit
mRNA:SL1.00sc00082_25.1.1	mRNA	SL1.00sc00082	422619	427507	-1	49	57	19.3	30	53	18.9	34	43	14	44	40	14.6	Phosphonate ABC transporter periplasmic phosphonate-binding protein (AHRD V1 *--NG A8A7K1_ECOHS)%3B contains Interpro domain(s) IPR012696 Phosphonate metabolism PhnM
mRNA:SL1.00sc00777_829.1.1	mRNA	SL1.00sc00777	7030425	7043003	1	54	52	19.3	53	29	18.7	66	44	20	83	47	22.6	Alkylphosphonate utilization operon protein PhnA (AHRD V1 ***NG C1NAZ7_9ESCH)%3B contains Interpro domain(s) IPR004624 PhnA protein
mRNA:SL1.00sc02793_140.1.1	mRNA	SL1.00sc02793	1150793	1154789	1	83	23	19.3	91	15	24.1	135	29	29.9	158	29	32.6	Conserved protein with nucleoside triphosphate hydrolase domain (AHRD V1 ***NG C6ED15_ECOBD)
mRNA:SL1.00sc03897_26.1.1	mRNA	SL1.00sc03897	1091672	1108191	-1	93	13	19.3	85	3	20	100	5	19.1	135	1	23.7	Proline/betaine transporter (AHRD V1 *-*NG Q0T9T1_ECOL5)%3B contains Interpro domain(s) IPR005828 General substrate transporter
mRNA:SL1.00sc04007_251.1.1	mRNA	SL1.00sc04007	1887764	1891257	-1	81	25	19.3	76	17	21.2	74	9	15.1	117	19	23.7	Proline/betaine transporter (AHRD V1 ***NG Q0T9T1_ECOL5)%3B contains Interpro domain(s) IPR015041 Osmosensory transporter coiled coil
mRNA:SL1.00sc04295_112.1.1	mRNA	SL1.00sc04295	9490661	9492918	1	28	78	19.3	20	92	25.5	20	98	21.5	13	97	19.2	DNA-binding response regulator BasR (AHRD V1 *--NG B5Z2C1_ECO5E)%3B contains Interpro domain(s) IPR000917 Sulfatase
mRNA:SL1.00sc04765_93.1.1	mRNA	SL1.00sc04765	1279560	1298906	-1	49	57	19.3	46	46	20.9	34	62	17.5	49	46	16.5	Biodegradative arginine decarboxylase (AHRD V1 *-*NG C5A1A9_ECOBW)%3B contains Interpro domain(s) IPR000310 Orn/Lys/Arg decarboxylase%2C major region
mRNA:SL1.00sc04889_164.1.1	mRNA	SL1.00sc04889	2311351	2317579	1	5	101	19.3	4	3	1.6	3	6	1.6	3	5	1.4	Melibiose operon regulatory protein (AHRD V1 ***NG A8A7L5_ECOHS)%3B contains Interpro domain(s) IPR018060 Helix-turn-helix%2C AraC domain
mRNA:SL1.00sc04956_62.1.1	mRNA	SL1.00sc04956	616418	619571	1	43	63	19.3	15	25	9.1	19	14	6	29	23	9.1	Alpha-galactosidase (AHRD V1 ***NG C1NB08_9ESCH)%3B contains Interpro domain(s) IPR001088 Glycoside hydrolase%2C family 4
mRNA:SL1.00sc05575_496.1.1	mRNA	SL1.00sc05575	6919801	6931677	-1	13	93	19.3	4	41	10.2	7	17	4.4	8	18	4.5	Melibiose carrier protein (AHRD V1 ***NG B1LQD9_ECOSM)%3B contains Interpro domain(s) IPR001927 Sodium:galactoside symporter
mRNA:SL1.00sc06019_271.1.1	mRNA	SL1.00sc06019	2149194	2151642	1	102	4	19.3	109	3	25.5	61	1	11.3	61	2	11	Anaerobic class I fumarate hydratase (AHRD V1 *-*NG C8ULX0_ECO11)%3B contains Interpro domain(s) IPR004668 Anaerobic c4-dicarboxylate membrane transporter
mRNA:SL1.00sc06837_15.1.1	mRNA	SL1.00sc06837	70724	78367	-1	59	47	19.3	64	43	24.4	61	30	16.6	41	35	13.2	Predicted acyltransferase with acyl-CoA N-acyltransferase domain (AHRD V1 *--NG C6UKC3_ECOBR)%3B contains Interpro domain(s) IPR010693 Ferredoxin soy-like
mRNA:SL1.00sc07059_113.1.1	mRNA	SL1.00sc07059	1605510	1612107	-1	59	47	19.3	56	34	20.5	64	50	20.8	65	32	16.9	Lysyl-tRNA synthetase (AHRD V1 ***G C1NB20_9ESCH)%3B contains Interpro domain(s) IPR002313 Lysyl-tRNA synthetase%2C class II
mRNA:SL1.00sc07122_195.1.1	mRNA	SL1.00sc07122	1640958	1648485	1	42	64	19.3	45	49	21.4	55	86	25.7	88	96	32	Lysine decarboxylase 1 (AHRD V1 *--NG C1NB22_9ESCH)%3B contains Interpro domain(s) IPR004668 Anaerobic c4-dicarboxylate membrane transporter
mRNA:SL1.00sc07405_13.1.1	mRNA	SL1.00sc07405	1368195	1373122	1	22	84	19.3	11	69	18.2	10	82	16.7	7	55	10.8	Aspartate ammonia-lyase (AHRD V1 ***G Q3YUK1_SHISS)%3B contains Interpro domain(s) IPR000362 Fumarate lyase
mRNA:SL1.00sc00226_11.1.1	mRNA	SL1.00sc00226	247708	251506	1	1	104	19.1	0	27	6.1	2	2	0.7	1	2	0.5	Amino acid-polyamine-organocation (APC) permease family protein (AHRD V1 ***NG A8A7N7_ECOHS)%3B contains Interpro domain(s) IPR002293 Amino acid/polyamine transporter I
mRNA:SL1.00sc00777_309.1.1	mRNA	SL1.00sc00777	2355341	2359961	1	58	47	19.1	56	30	19.6	91	36	23.1	61	35	16.7	chaperonin (AHRD V1 ***NG C6UKD7_ECOBR)%3B contains Interpro domain(s) IPR001476 Chaperonin Cpn10
mRNA:SL1.00sc01656_367.1.1	mRNA	SL1.00sc01656	3000987	3010089	-1	103	2	19.1	62	4	15	23	2	4.6	86	4	15.7	chaperonin (AHRD V1 ***NG C6UKD8_ECOBR)%3B contains Interpro domain(s) IPR001844 Chaperonin Cpn60
mRNA:SL1.00sc02164_329.1.1	mRNA	SL1.00sc02164	2577127	2581729	-1	70	35	19.1	80	29	24.8	80	33	20.6	70	36	18.5	KamA family protein (AHRD V1 *-*NG A8A7P3_ECOHS)%3B contains Interpro domain(s) IPR003739 Protein of unknown function DUF160
mRNA:SL1.00sc02717_7.1.1	mRNA	SL1.00sc02717	55979	62140	-1	58	47	19.1	40	31	16.2	51	42	16.9	34	25	10.3	AmpC beta-lactamase (AHRD V1 *--NG C8C0K4_9BACT)%3B contains Interpro domain(s) IPR001466 Beta-lactamase-related
mRNA:SL1.00sc03540_60.1.1	mRNA	SL1.00sc03540	363952	369697	1	46	59	19.1	45	50	21.6	39	60	18	44	65	19	Fumarate reductase flavoprotein subunit (AHRD V1 ***NG B6I263_ECOSE)%3B contains Interpro domain(s) IPR014006 Succinate dehydrogenase or fumarate reductase%2C flavoprotein subunit IPR005884 Fumarate reductase%2C flavoprotein subunit
mRNA:SL1.00sc04799_31.1.1	mRNA	SL1.00sc04799	364711	378618	-1	71	34	19.1	65	54	27.1	75	70	26.4	58	72	22.6	Lysyl-tRNA synthetase homolog (AHRD V1 *--NG B5NPI3_SALET)%3B contains Interpro domain(s) IPR004525 Lysyl-tRNA synthetase-related protein
mRNA:SL1.00sc05084_21.1.1	mRNA	SL1.00sc05084	351797	359747	-1	95	10	19.1	90	6	21.9	98	3	18.4	115	1	20.2	Amino acid permease (AHRD V1 *-*NG C1NB51_9ESCH)
mRNA:SL1.00sc05253_71.1.1	mRNA	SL1.00sc05253	576396	579850	-1	73	32	19.1	59	15	16.8	80	18	17.8	73	15	15.3	Phosphatidylserine decarboxylase proenzyme (AHRD V1 *--NG C9XD89_SALTY)%3B contains Interpro domain(s) IPR004881 GTPase EngC
mRNA:SL1.00sc07122_173.1.1	mRNA	SL1.00sc07122	1437800	1439558	-1	94	11	19.1	61	7	15.5	65	4	12.6	71	12	14.5	Iron-sulfur cluster binding protein (AHRD V1 ***NG B6ZUX8_ECO57)%3B contains Interpro domain(s) IPR013542 Region of unknown function DUF1730
mRNA:SL1.00sc00041_5.1.1	mRNA	SL1.00sc00041	1141885	1169520	-1	82	22	18.9	69	11	18.2	100	17	21.3	104	14	20.5	tRNA Delta(2)-isopentenylpyrophosphate transferase (AHRD V1 *--NG C6UKG3_ECOBR)%3B contains Interpro domain(s) IPR002627 tRNA isopentenyltransferase
mRNA:SL1.00sc00090_384.1.1	mRNA	SL1.00sc00090	3098773	3114302	1	82	22	18.9	85	7	20.9	58	7	11.8	80	18	17.1	GTP-binding protein HflX (AHRD V1 **-G B5Z2H9_ECO5E)%3B contains Interpro domain(s) IPR016496 GTP-binding protein%2C HflX
mRNA:SL1.00sc00141_102.1.1	mRNA	SL1.00sc00141	1245694	1249011	-1	43	61	18.9	29	31	13.7	15	46	11.1	31	62	16.2	Protease specific for phage lambda cII repressor (AHRD V1 *--NG Q3YUG9_SHISS)%3B contains Interpro domain(s) IPR010200 HflC
mRNA:SL1.00sc00777_435.1.1	mRNA	SL1.00sc00777	3336884	3342131	-1	41	63	18.9	26	60	19.6	28	68	17.5	59	71	22.6	Adenylosuccinate synthetase (AHRD V1 *-*NG C6UKG9_ECOBR)%3B contains Interpro domain(s) IPR001114 Adenylosuccinate synthetase
mRNA:SL1.00sc01252_47.1.1	mRNA	SL1.00sc01252	1322299	1328756	-1	77	27	18.9	138	25	37.1	192	31	40.6	209	21	40	Acyl-CoA dehydrogenase family protein (AHRD V1 *--NG B3XIZ0_ECOLX)%3B contains Interpro domain(s) IPR011805 Ribonuclease R%2C bacterial
mRNA:SL1.00sc02164_95.1.1	mRNA	SL1.00sc02164	852860	857884	1	85	19	18.9	66	18	19.1	91	23	20.8	116	13	22.5	Conserved protein (AHRD V1 *--NG C4ZR66_ECOBW)%3B contains Interpro domain(s) IPR010854 Protein of unknown function DUF1471
mRNA:SL1.00sc02164_416.1.1	mRNA	SL1.00sc02164	3282341	3285294	1	82	22	18.9	41	35	17.3	110	23	24.2	102	43	25.2	Phospholipase/Carboxylesterase (AHRD V1 ***NG C9QTN5_ECOLX)%3B contains Interpro domain(s) IPR003140 Phospholipase/carboxylesterase
mRNA:SL1.00sc02227_321.1.1	mRNA	SL1.00sc02227	2665001	2667850	-1	30	74	18.9	28	70	22.3	24	64	16	29	76	18.3	HTH-type transcriptional regulator UlaR (AHRD V1 *-*NG B5Q455_SALVI)%3B contains Interpro domain(s) IPR014036 Bacterial regulatory protein%2C DeoR
mRNA:SL1.00sc02597_245.1.1	mRNA	SL1.00sc02597	2018452	2022491	-1	75	29	18.9	80	19	22.5	99	16	20.9	161	20	31.5	Ascorbate-specific permease IIC component (AHRD V1 *-*NG B1LQL3_ECOSM)%3B contains Interpro domain(s) IPR007333 Putative sugar-specific permease%2C SgaT/UlaA
mRNA:SL1.00sc02749_334.1.1	mRNA	SL1.00sc02749	2658527	2668056	1	65	39	18.9	40	50	20.5	63	48	20.2	64	44	18.8	L-ribulose-5-phosphate 4-epimerase (AHRD V1 ***G B3IQ87_ECOLX)%3B contains Interpro domain(s) IPR001303 Class II aldolase/adducin%2C N-terminal
mRNA:SL1.00sc04765_167.1.1	mRNA	SL1.00sc04765	2192780	2196690	-1	61	43	18.9	67	44	25.3	60	53	20.6	54	60	19.9	Opacity-associated protein A (AHRD V1 *-*NG B1ISZ4_ECOLC)%3B contains Interpro domain(s) IPR007340 Opacity-associated protein A
mRNA:SL1.00sc04857_198.1.1	mRNA	SL1.00sc04857	1651717	1654151	-1	45	59	18.9	34	34	15.5	52	35	15.8	51	35	15	Regulator of cell morphogenesis and NO signaling (AHRD V1 *-*NG B3XE80_ECOLX)%3B contains Interpro domain(s) IPR016040 NAD(P)-binding domain
mRNA:SL1.00sc05223_8.1.1	mRNA	SL1.00sc05223	76059	77146	-1	21	83	18.9	31	68	22.5	40	72	20.4	30	38	11.8	Predicted transcriptional regulator (AHRD V1 ***NG C6UKZ4_ECOBR)%3B contains Interpro domain(s) IPR002577 Helix-turn-helix%2C HxlR type
mRNA:SL1.00sc05575_194.1.1	mRNA	SL1.00sc05575	3821912	3843897	1	52	52	18.9	58	24	18.7	36	30	12	67	40	18.6	2' 3'-cyclic-nucleotide 2'-phosphodiesterase (AHRD V1 ***G A1AJC4_ECOK1)%3B contains Interpro domain(s) IPR006294 2 %2C3 -cyclic-nucleotide 2 -phosphodiesterase
mRNA:SL1.00sc06702_6.1.1	mRNA	SL1.00sc06702	25252	27518	1	93	11	18.9	93	15	24.6	61	13	13.5	118	22	24.4	3'(2') 5'-bisphosphate nucleotidase (AHRD V1 *-*NG C9QTL3_ECOLX)%3B contains Interpro domain(s) IPR006240 3(2)%2C5 -bisphosphate nucleotidase%2C bacterial
mRNA:SL1.00sc07184_137.1.1	mRNA	SL1.00sc07184	1164050	1173176	-1	61	43	18.9	43	39	18.7	40	27	12.2	32	27	10.3	Predicted transcriptional regulator (AHRD V1 ***NG C4ZR92_ECOBW)%3B contains Interpro domain(s) IPR006513 Conserved hypothetical protein%2C YtfJ
mRNA:SL1.00sc00141_85.1.1	mRNA	SL1.00sc00141	1103324	1105210	-1	103	0	18.7	52	5	13	58	2	10.9	55	5	10.4	Outer membrane protein OMP85 family (AHRD V1 *-*NG B5Z3H7_ECO5E)%3B contains Interpro domain(s) IPR007452 Protein of unknown function DUF490
mRNA:SL1.00sc01881_47.1.1	mRNA	SL1.00sc01881	1078397	1083304	-1	30	73	18.7	44	46	20.5	197	84	51.2	104	79	31.9	Unknown Protein (AHRD V1)
mRNA:SL1.00sc02102_392.1.1	mRNA	SL1.00sc02102	2525646	2527654	-1	29	74	18.7	22	39	13.9	30	51	14.7	26	55	14.1	Toxin of the ChpB-ChpS toxin-antitoxin system (AHRD V1 **-NG C4ZRA0_ECOBW)%3B contains Interpro domain(s) IPR003477 PemK-like protein
mRNA:SL1.00sc02597_321.1.1	mRNA	SL1.00sc02597	2634031	2642036	-1	52	51	18.7	46	31	17.5	59	42	18.4	74	34	18.8	Inorganic pyrophosphatase (AHRD V1 ***G C4X1F0_KLEPN)%3B contains Interpro domain(s) IPR008162 Inorganic pyrophosphatase
mRNA:SL1.00sc02618_191.1.1	mRNA	SL1.00sc02618	6100934	6114038	1	61	42	18.7	34	53	19.8	49	57	19.3	54	66	20.9	Cardiolipin synthetase (AHRD V1 ***G C6UGB2_ECOBR)%3B contains Interpro domain(s) IPR001736 Phospholipase D/Transphosphatidylase
mRNA:SL1.00sc03077_1.1.1	mRNA	SL1.00sc03077	493	1565	1	79	24	18.7	67	21	20	92	13	19.1	95	10	18.3	Lysine/histidine transporter (AHRD V1 ***NG B9HTB5_POPTR)%3B contains Interpro domain(s) IPR013057 Amino acid transporter%2C transmembrane
mRNA:SL1.00sc03587_81.1.1	mRNA	SL1.00sc03587	3231486	3236925	-1	89	14	18.7	53	21	16.8	66	30	17.5	65	26	15.8	Lysine/histidine transporter (AHRD V1 ***NG B9GJB5_POPTR)%3B contains Interpro domain(s) IPR013057 Amino acid transporter%2C transmembrane
mRNA:SL1.00sc04444_226.1.1	mRNA	SL1.00sc04444	2076042	2079055	1	55	48	18.7	31	26	13	45	18	11.5	35	30	11.3	Unknown Protein (AHRD V1)
mRNA:SL1.00sc05253_11.1.1	mRNA	SL1.00sc05253	136808	141514	1	55	48	18.7	61	31	20.9	57	33	16.4	70	43	19.7	Cyclin dependent kinase (AHRD V1 ***G Q8I742_TOXGO)%3B contains Interpro domain(s) IPR002290 Serine/threonine protein kinase
mRNA:SL1.00sc05858_166.1.1	mRNA	SL1.00sc05858	1559602	1562999	1	52	51	18.7	52	47	22.5	39	68	19.5	54	57	19.3	Cyclin-dependent kinase E-1 (AHRD V1 ***NG Q336M2)
mRNA:SL1.00sc07059_36.1.1	mRNA	SL1.00sc07059	589917	590791	1	59	44	18.7	21	15	8.2	32	13	8.2	30	20	8.7	Unknown Protein (AHRD V1)
mRNA:SL1.00sc07059_339.1.1	mRNA	SL1.00sc07059	3818236	3822068	1	41	62	18.7	48	63	25.3	54	65	21.7	44	48	16	NAD(P)H-quinone oxidoreductase chain 2%2C chloroplastic (AHRD V1 ***NG Q2VEC1)
mRNA:SL1.00sc00226_372.1.1	mRNA	SL1.00sc00226	3945659	3949318	1	34	68	18.6	18	52	15.9	19	97	21.1	29	109	24	FUNCTIONS IN molecular_function unknown INVOLVED IN biological_process unknown LOCATED IN chloroplast EXPRESSED IN 22 plant structures EXPRESSED DURING 13 growth stages (AHRD V1 *--NG AT1G17850.1)
mRNA:SL1.00sc02302_159.1.1	mRNA	SL1.00sc02302	7885243	7885733	1	46	56	18.6	51	77	29.1	54	136	34.6	57	175	40.4	protein dimerization (AHRD V1 *-*NG AT5G33406.1)
mRNA:SL1.00sc02597_5.1.1	mRNA	SL1.00sc02597	21857	26524	1	3	99	18.6	2	35	8.4	1	32	6	0	35	6.1	UPF0176 protein yceA (AHRD V1 *-*NG B5RBE4)
mRNA:SL1.00sc04337_211.1.1	mRNA	SL1.00sc04337	2831477	2837851	-1	78	24	18.6	56	10	15	95	13	19.7	105	15	20.9	NBS-coding resistance protein (Fragment) (AHRD V1 ***NG C1K102_9SOLA)
mRNA:SL1.00sc04684_30.1.1	mRNA	SL1.00sc04684	796527	797294	1	44	58	18.6	35	18	12.1	25	16	7.5	19	18	6.4	Unknown Protein (AHRD V1)
mRNA:SL1.00sc04687_69.1.1	mRNA	SL1.00sc04687	1160952	1162751	-1	76	26	18.6	41	19	13.7	22	28	9.1	36	24	10.4	Unknown Protein (AHRD V1)%3B contains Interpro domain(s) IPR007656 Protein of unknown function DUF593
mRNA:SL1.00sc06070_8.1.1	mRNA	SL1.00sc06070	154008	158064	-1	25	77	18.6	19	80	22.5	30	130	29.1	51	157	36.2	TRP1 TELOMERIC REPEAT BINDING PROTEIN 1 DNA binding / double-stranded telomeric DNA binding (AHRD V1 ***NG AT5G59430.3)
mRNA:SL1.00sc06070_146.1.1	mRNA	SL1.00sc06070	1482000	1487079	1	47	55	18.6	45	41	19.6	38	60	17.8	40	56	16.7	Telomere binding protein (AHRD V1 *-*NG A0JBS3_SOLLC)
mRNA:SL1.00sc06183_186.1.1	mRNA	SL1.00sc06183	1756321	1757797	-1	100	2	18.6	82	6	20	92	7	18	96	5	17.6	TED3 REVERSAL OF THE DET PHENOTYPE 3 protein binding / zinc ion binding (AHRD V1 ***NG AT1G79810.1)
mRNA:SL1.00sc00226_197.1.1	mRNA	SL1.00sc00226	2605409	2614338	-1	96	5	18.4	21	2	5.2	47	3	9.1	33	1	5.9	Nuclear transcription factor Y subunit B-3 (AHRD V1 *-*G B6SUG8_MAIZE)%3B contains Interpro domain(s) IPR003957 Transcription factor%2C CBFA/NFYB%2C DNA topoisomerase
mRNA:SL1.00sc01435_299.1.1	mRNA	SL1.00sc01435	2057357	2064330	1	38	63	18.4	48	46	21.4	49	50	18	58	62	20.9	Unknown Protein (AHRD V1)
mRNA:SL1.00sc01656_58.1.1	mRNA	SL1.00sc01656	452745	456595	-1	97	4	18.4	24	3	6.1	10	4	2.5	33	1	5.9	EIN4 ETHYLENE INSENSITIVE 4 ethylene binding / glycogen synthase kinase 3/ protein histidine kinase/ receptor (AHRD V1 ***NG AT3G04580.2)
mRNA:SL1.00sc02302_202.1.1	mRNA	SL1.00sc02302	9020694	9023721	1	7	94	18.4	11	29	9.1	5	21	4.7	9	23	5.6	Unknown Protein (AHRD V1)
mRNA:SL1.00sc03117_3.1.1	mRNA	SL1.00sc03117	21422	27254	1	14	87	18.4	11	156	38	7	56	11.5	6	61	11.7	Unknown Protein (AHRD V1)
mRNA:SL1.00sc03540_218.1.1	mRNA	SL1.00sc03540	1670641	1673003	1	34	67	18.4	20	77	22.1	30	94	22.6	34	72	18.5	Unknown Protein (AHRD V1)
mRNA:SL1.00sc04007_348.1.1	mRNA	SL1.00sc04007	2586269	2588517	-1	40	61	18.4	28	49	17.5	52	38	16.4	47	37	14.6	hAT dimerisation domain-containing protein (AHRD V1 *--NG AT3G17450.1)%3B contains Interpro domain(s) IPR007021 Protein of unknown function DUF659
mRNA:SL1.00sc04121_1.1.1	mRNA	SL1.00sc04121	48575	49018	1	61	40	18.4	21	10	7.1	41	15	10.2	37	18	9.6	Unknown Protein (AHRD V1)
mRNA:SL1.00sc04121_59.1.1	mRNA	SL1.00sc04121	4448883	4470839	-1	72	29	18.4	52	23	17.1	64	36	18.2	61	24	14.8	Exportin-4 (AHRD V1 ***NG Q9ESJ0)
mRNA:SL1.00sc04168_24.1.1	mRNA	SL1.00sc04168	624138	628894	1	9	92	18.4	8	119	28.9	3	118	22	13	156	29.4	Exportin-4 (AHRD V1 ***NG Q5ZMR9)
mRNA:SL1.00sc04168_62.1.1	mRNA	SL1.00sc04168	1196062	1207517	-1	93	8	18.4	105	2	24.4	9	1	1.8	18	4	3.8	Photosystem II CP43 chlorophyll apoprotein (AHRD V1 ***NG B7T461_9ROSI)%3B contains Interpro domain(s) IPR000932 Photosystem antenna protein-like
mRNA:SL1.00sc04337_186.1.1	mRNA	SL1.00sc04337	2661295	2664575	1	83	18	18.4	90	18	24.6	96	19	20.9	88	26	19.9	Ribose-phosphate pyrophosphokinase (AHRD V1 ***NG A9U0J5_PHYPA)
mRNA:SL1.00sc04337_543.1.1	mRNA	SL1.00sc04337	5538806	5541104	-1	95	6	18.4	49	11	13.7	20	2	4	30	4	5.9	Helicase-like protein (AHRD V1 *-*NG Q9AYF0_ORYSJ)
mRNA:SL1.00sc04857_72.1.1	mRNA	SL1.00sc04857	684027	687456	1	43	58	18.4	21	26	10.7	29	29	10.6	40	38	13.6	Gibberellin 20-oxidase 1 (AHRD V1 *-*NG Q8RVP1_NICSY)
mRNA:SL1.00sc05084_93.1.1	mRNA	SL1.00sc05084	1396006	1397845	1	22	79	18.4	15	48	14.3	19	59	14.2	14	47	10.6	Unknown Protein (AHRD V1)
mRNA:SL1.00sc05477_279.1.1	mRNA	SL1.00sc05477	2162667	2164141	1	6	95	18.4	6	74	18.2	1	7	1.5	7	18	4.4	NADH-ubiquinone oxidoreductase chain 4 (AHRD V1 ***NG B6VJZ1_VITVI)
mRNA:SL1.00sc05805_5.1.1	mRNA	SL1.00sc05805	477202	517890	-1	58	43	18.4	35	24	13.4	31	23	9.8	31	19	8.7	NADH-ubiquinone oxidoreductase chain 6 (Fragment) (AHRD V1 ***G Q2PZB4_BRAOB)
mRNA:SL1.00sc06019_64.1.1	mRNA	SL1.00sc06019	418083	420676	1	76	25	18.4	76	19	21.6	149	17	30.2	168	17	32.2	30S ribosomal protein S12%2C chloroplastic (AHRD V1 *-*NG Q0G9J5)%3B contains Interpro domain(s) IPR006032 Ribosomal protein S12/S23
mRNA:SL1.00sc06019_164.1.1	mRNA	SL1.00sc06019	1234050	1247669	-1	23	78	18.4	15	0	3.4	8	4	2.2	18	2	3.5	Ulp1 protease family C-terminal catalytic domain containing protein (AHRD V1 *-*NG Q60D46_SOLDE)
mRNA:SL1.00sc06070_214.1.1	mRNA	SL1.00sc06070	2060785	2065364	-1	81	20	18.4	79	23	23.2	104	25	23.5	111	28	24.2	Gibberellin 20-oxidase 1 (AHRD V1 *-*NG Q8RVP1_NICSY)
mRNA:SL1.00sc07246_13.1.1	mRNA	SL1.00sc07246	1035525	1039898	1	9	92	18.4	0	50	11.4	4	38	7.6	8	72	13.9	Gibberellin 20-oxidase (AHRD V1 ***G Q84LM1_TOBAC)%3B contains Interpro domain(s) IPR005123 Oxoglutarate and iron-dependent oxygenase
mRNA:SL1.00sc07408_421.1.1	mRNA	SL1.00sc07408	2890555	2893697	1	3	98	18.4	3	7	2.3	2	7	1.6	4	11	2.6	hAT dimerisation domain-containing protein (AHRD V1 ***NG AT1G19260.1)
mRNA:SL1.00sc01252_45.1.1	mRNA	SL1.00sc01252	1293351	1295611	1	47	53	18.2	18	18	8.2	21	27	8.7	31	41	12.5	Transmembrane emp24 domain-containing protein 10 (AHRD V1 ***G Q90515)%3B contains Interpro domain(s) IPR000348 emp24/gp25L/p24
mRNA:SL1.00sc01656_120.1.1	mRNA	SL1.00sc01656	971188	971616	1	75	25	18.2	71	15	19.6	94	23	21.3	108	32	24.4	INVOLVED IN biological_process unknown LOCATED IN mitochondrion chloroplast plastid chloroplast inner membrane chloroplast envelope EXPRESSED IN 23 plant structures EXPRESSED DURING 13 growth stages BEST Arabidopsis thaliana protein match is RER1 RETICULA
mRNA:SL1.00sc01656_297.1.1	mRNA	SL1.00sc01656	2433805	2438602	-1	51	49	18.2	34	60	21.4	55	72	23.1	78	70	25.8	INVOLVED IN biological_process unknown LOCATED IN mitochondrion chloroplast plastid chloroplast inner membrane chloroplast envelope EXPRESSED IN 23 plant structures EXPRESSED DURING 13 growth stages BEST Arabidopsis thaliana protein match is RER1 RETICULA
mRNA:SL1.00sc02102_113.1.1	mRNA	SL1.00sc02102	702227	705457	-1	83	17	18.2	102	24	28.7	163	23	33.9	159	17	30.6	NAK ATP binding / kinase/ protein kinase/ protein serine/threonine kinase/ protein tyrosine kinase (AHRD V1 *-*G AT5G02290.2)%3B contains Interpro domain(s) IPR017442 Serine/threonine protein kinase-related
mRNA:SL1.00sc02102_400.1.1	mRNA	SL1.00sc02102	2588157	2591815	-1	33	67	18.2	29	60	20.3	26	58	15.3	22	49	12.4	FUNCTIONS IN molecular_function unknown INVOLVED IN biological_process unknown LOCATED IN endomembrane system integral to membrane EXPRESSED IN 22 plant structures EXPRESSED DURING 13 growth stages (AHRD V1 *-*NG AT2G01070.1)%3B contains Interpro domain(s) IPR009637 Transmembrane receptor%2C eukaryota
mRNA:SL1.00sc02257_47.1.1	mRNA	SL1.00sc02257	429383	435621	-1	69	31	18.2	45	21	15	110	31	25.7	117	43	27.9	FUNCTIONS IN molecular_function unknown INVOLVED IN biological_process unknown LOCATED IN endomembrane system integral to membrane EXPRESSED IN 22 plant structures EXPRESSED DURING 13 growth stages (AHRD V1 *--NG AT2G01070.2)%3B contains Interpro domain(s) IPR009637 Transmembrane receptor%2C eukaryota
mRNA:SL1.00sc02597_244.1.1	mRNA	SL1.00sc02597	2016074	2018112	-1	55	45	18.2	23	34	13	25	40	11.8	24	35	10.3	Ulp1 protease family C-terminal catalytic domain containing protein (AHRD V1 *-*NG Q60D46_SOLDE)
mRNA:SL1.00sc02717_8.1.1	mRNA	SL1.00sc02717	63673	75844	-1	64	36	18.2	52	37	20.3	64	39	18.8	68	51	20.7	Ras-related protein Rab-11A (AHRD V1 ***NG C1BGV3_ONCMY)%3B contains Interpro domain(s) IPR015595 Rab11-related
mRNA:SL1.00sc03001_185.1.1	mRNA	SL1.00sc03001	4838565	4843451	-1	33	67	18.2	37	61	22.3	21	34	10	19	53	12.5	serine/threonine protein phosphatase-related (AHRD V1 ***NG AT1G56440.1)
mRNA:SL1.00sc04765_59.1.1	mRNA	SL1.00sc04765	820489	852894	-1	71	29	18.2	45	19	14.6	82	23	19.1	83	15	17.1	RNA polymerase II-associated protein 3 (AHRD V1 *--NG Q5ZKQ3)%3B contains Interpro domain(s) IPR011990 Tetratricopeptide-like helical
mRNA:SL1.00sc05126_2.1.1	mRNA	SL1.00sc05126	42897	75855	-1	73	27	18.2	48	11	13.4	55	16	12.9	64	14	13.6	Unknown Protein (AHRD V1)
mRNA:SL1.00sc05390_141.1.1	mRNA	SL1.00sc05390	1515468	1520611	1	23	77	18.2	27	71	22.3	22	59	14.7	23	60	14.5	Copine-2 (AHRD V1 ***NG Q96FN4)
mRNA:SL1.00sc06019_498.1.1	mRNA	SL1.00sc06019	3673778	3676877	1	63	37	18.2	48	44	20.9	51	90	25.7	50	63	19.7	BON1 BONZAI 1 calcium-dependent phospholipid binding (AHRD V1 *-*NG AT5G61900.3)%3B contains Interpro domain(s) IPR010734 Copine
mRNA:SL1.00sc06617_10.1.1	mRNA	SL1.00sc06617	530039	547193	1	27	73	18.2	20	34	12.3	22	32	9.8	21	42	11	emb1692 embryo defective 1692 ubiquitin thiolesterase (AHRD V1 ***NG AT5G62990.1)%3B contains Interpro domain(s) IPR001578 Peptidase C12%2C ubiquitin carboxyl-terminal hydrolase 1
mRNA:SL1.00sc06889_66.1.1	mRNA	SL1.00sc06889	1272998	1281786	-1	96	4	18.2	15	3	4.1	12	2	2.5	9	8	3	calmodulin-binding protein (AHRD V1 *--G AT2G15760.1)%3B contains Interpro domain(s) IPR012442 Protein of unknown function DUF1645
mRNA:SL1.00sc07184_396.1.1	mRNA	SL1.00sc07184	3722677	3725695	1	59	41	18.2	77	41	26.9	66	61	23.1	64	57	21.1	Unknown Protein (AHRD V1)
mRNA:SL1.00sc07408_529.1.1	mRNA	SL1.00sc07408	3868541	3873060	-1	41	59	18.2	30	52	18.7	25	60	15.5	33	45	13.6	CYP708A2 oxygen binding / thalianol hydroxylase (AHRD V1 ***NG AT5G48000.6)%3B contains Interpro domain(s) IPR001128 Cytochrome P450
mRNA:SL1.00sc00082_51.1.1	mRNA	SL1.00sc00082	820227	826264	-1	33	66	18	34	56	20.5	59	73	24	71	62	23.2	Unknown Protein (AHRD V1)
mRNA:SL1.00sc00532_11.1.1	mRNA	SL1.00sc00532	460773	462997	-1	48	51	18	34	52	19.6	38	115	27.9	51	90	24.6	Unknown Protein (AHRD V1)
mRNA:SL1.00sc01167_36.1.1	mRNA	SL1.00sc01167	1389901	1393109	1	91	8	18	61	6	15.3	120	4	22.6	98	2	17.4	Unknown Protein (AHRD V1)
mRNA:SL1.00sc01402_91.1.1	mRNA	SL1.00sc01402	768721	775607	1	46	53	18	26	48	16.8	33	53	15.7	51	58	19	Unknown Protein (AHRD V1)
mRNA:SL1.00sc02156_13.1.1	mRNA	SL1.00sc02156	122773	126151	-1	25	74	18	27	88	26.2	39	89	23.3	41	86	22.1	phosphoglycerate/bisphosphoglycerate mutase family protein (AHRD V1 ***NG AT3G05170.1)%3B contains Interpro domain(s) IPR013078 Phosphoglycerate mutase
mRNA:SL1.00sc02164_466.1.1	mRNA	SL1.00sc02164	3714233	3718565	1	74	25	18	86	30	26.4	85	84	30.8	104	128	40.4	Unknown Protein (AHRD V1)%3B contains Interpro domain(s) IPR004348 Protein of unknown function DUF246%2C plant
mRNA:SL1.00sc02227_216.1.1	mRNA	SL1.00sc02227	1761689	1765086	1	25	74	18	26	56	18.7	21	83	18.9	26	73	17.2	Histone acetyltransferase GCN5 (AHRD V1 ***NG Q9AR19)%3B contains Interpro domain(s) IPR016181 Acyl-CoA N-acyltransferase
mRNA:SL1.00sc02618_25.1.1	mRNA	SL1.00sc02618	400593	400978	1	41	58	18	10	12	5	25	27	9.5	35	36	12.4	Histone acetyltransferase GCN5 (AHRD V1 *-*NG Q338B9)%3B contains Interpro domain(s) IPR000182 GCN5-related N-acetyltransferase
mRNA:SL1.00sc02793_132.1.1	mRNA	SL1.00sc02793	1096277	1104573	-1	96	3	18	5	0	1.1	9	0	1.6	6	0	1	Histone acetyltransferase GCN5 (AHRD V1 ***NG Q9AR19)%3B contains Interpro domain(s) IPR001487 Bromodomain
mRNA:SL1.00sc05126_43.1.1	mRNA	SL1.00sc05126	1479856	1482500	1	52	47	18	15	15	6.8	5	5	1.8	12	5	3	Histone acetyltransferase GCN5 (AHRD V1 ***G Q9AR19)%3B contains Interpro domain(s) IPR001487 Bromodomain
mRNA:SL1.00sc05390_10.1.1	mRNA	SL1.00sc05390	193113	194081	1	2	97	18	0	33	7.5	3	7	1.8	1	12	2.3	Unknown Protein (AHRD V1)%3B contains Interpro domain(s) IPR009291 Protein of unknown function DUF946%2C plant
mRNA:SL1.00sc05477_230.1.1	mRNA	SL1.00sc05477	1801167	1806176	1	75	24	18	32	19	11.6	42	12	9.8	38	10	8.4	Unknown Protein (AHRD V1)
mRNA:SL1.00sc05948_116.1.1	mRNA	SL1.00sc05948	1424438	1427859	1	65	34	18	48	33	18.4	76	40	21.1	78	29	18.6	Unknown Protein (AHRD V1)
mRNA:SL1.00sc06019_283.1.1	mRNA	SL1.00sc06019	2206970	2207872	1	90	9	18	81	15	21.9	92	8	18.2	63	3	11.5	Unknown Protein (AHRD V1)
mRNA:SL1.00sc06118_95.1.1	mRNA	SL1.00sc06118	1214925	1217031	-1	55	44	18	59	38	22.1	58	81	25.3	63	60	21.4	FUNCTIONS IN molecular_function unknown INVOLVED IN biological_process unknown LOCATED IN cellular_component unknown BEST Arabidopsis thaliana protein match is F-box family protein TAIR AT1G67623.1 . (AHRD V1 ***NG AT1G74875.1)
mRNA:SL1.00sc07408_251.1.1	mRNA	SL1.00sc07408	1651728	1654139	-1	96	3	18	90	4	21.4	69	4	13.3	100	1	17.6	Citrate synthase (AHRD V1 ***NG A5AGI7_VITVI)
mRNA:SL1.00sc00097_7.1.1	mRNA	SL1.00sc00097	34845	44216	-1	72	26	17.8	66	26	20.9	96	30	22.9	73	42	20	Unknown Protein (AHRD V1)
mRNA:SL1.00sc00510_78.1.1	mRNA	SL1.00sc00510	1448635	1461530	-1	62	36	17.8	39	34	16.6	43	26	12.6	43	25	11.8	LOCATED IN nucleus EXPRESSED IN 22 plant structures EXPRESSED DURING 13 growth stages (AHRD V1 *--NG AT4G14760.1)%3B contains Interpro domain(s) IPR011684 KIP1-like
mRNA:SL1.00sc00510_109.1.1	mRNA	SL1.00sc00510	1963692	1965152	1	96	2	17.8	84	4	20	152	3	28.2	167	9	30.6	Unknown Protein (AHRD V1)%3B contains Interpro domain(s) IPR015783 ATMRK serine/threonine protein kinase-like
mRNA:SL1.00sc01402_279.1.1	mRNA	SL1.00sc01402	2194874	2198532	-1	59	39	17.8	69	32	23	77	20	17.7	71	34	18.3	ATMRKinase/ protein serine/threonine/tyrosine kinase (AHRD V1 *-*G AT3G63260.1)%3B contains Interpro domain(s) IPR015783 ATMRK serine/threonine protein kinase-like
mRNA:SL1.00sc02102_388.1.1	mRNA	SL1.00sc02102	2500844	2506190	1	18	80	17.8	14	54	15.5	13	81	17.1	20	66	15	Beta-glucosidase (AHRD V1 ***G B6ZKM8_9GENT)%3B contains Interpro domain(s) IPR001360 Glycoside hydrolase%2C family 1
mRNA:SL1.00sc02749_131.1.1	mRNA	SL1.00sc02749	1067066	1073572	1	43	55	17.8	43	48	20.7	41	64	19.1	34	62	16.7	Cytochrome b6/f complex subunit V (AHRD V1 ***NG B7T2X6_EROTE)%3B contains Interpro domain(s) IPR003683 Cytochrome b6/f complex%2C subunit 5
mRNA:SL1.00sc04695_50.1.1	mRNA	SL1.00sc04695	3676015	3685482	1	57	41	17.8	56	24	18.2	81	25	19.3	58	36	16.4	Photosystem I assembly protein ycf4 (AHRD V1 *-*NG B5AH18_9ROSI)%3B contains Interpro domain(s) IPR003359 Photosystem I assembly Ycf4
mRNA:SL1.00sc05189_30.1.1	mRNA	SL1.00sc05189	257728	263139	1	26	72	17.8	32	64	21.9	42	120	29.5	48	81	22.5	Unknown Protein (AHRD V1)
mRNA:SL1.00sc05805_254.1.1	mRNA	SL1.00sc05805	6381151	6389438	1	79	19	17.8	55	13	15.5	87	13	18.2	79	15	16.4	Ulp1 protease family C-terminal catalytic domain containing protein (AHRD V1 *-*NG Q60D46_SOLDE)
mRNA:SL1.00sc05858_178.1.1	mRNA	SL1.00sc05858	1654763	1656375	-1	62	36	17.8	49	27	17.3	91	43	24.4	84	39	21.4	cDNA clone J023105O05 full insert sequence (AHRD V1 **-NG Q67IW5_ORYSJ)%3B contains Interpro domain(s) IPR015270 Protein of unknown function DUF1950
mRNA:SL1.00sc06255_146.1.1	mRNA	SL1.00sc06255	968584	970074	-1	97	1	17.8	54	1	12.5	9	3	2.2	18	0	3.1	Unknown Protein (AHRD V1)
mRNA:SL1.00sc00132_45.1.1	mRNA	SL1.00sc00132	5686010	5700044	1	31	66	17.6	31	57	20	29	56	15.5	23	86	19	zinc finger C3HC4-type RING finger family protein (AHRD V1 *-*NG AT3G60080.1)%3B contains Interpro domain(s) IPR018957 Zinc finger%2C C3HC4 RING-type
mRNA:SL1.00sc00395_481.1.1	mRNA	SL1.00sc00395	4431505	4438877	-1	37	60	17.6	37	46	18.9	43	76	21.7	41	61	17.8	Unknown Protein (AHRD V1)
mRNA:SL1.00sc00777_396.1.1	mRNA	SL1.00sc00777	3015483	3024048	1	57	40	17.6	40	32	16.4	41	31	13.1	38	38	13.2	Unknown Protein (AHRD V1)
mRNA:SL1.00sc02164_365.1.1	mRNA	SL1.00sc02164	2873661	2877188	1	16	81	17.6	4	49	12.1	10	37	8.6	9	63	12.5	Unknown Protein (AHRD V1)
mRNA:SL1.00sc03187_404.1.1	mRNA	SL1.00sc03187	3538990	3542744	1	15	82	17.6	8	89	22.1	13	102	20.9	16	179	34	Unknown Protein (AHRD V1)
mRNA:SL1.00sc03897_10.1.1	mRNA	SL1.00sc03897	394851	403600	-1	93	4	17.6	52	3	12.5	52	6	10.6	55	1	9.8	Kinesin heavy chain-like protein (AHRD V1 ***NG Q41460_SOLTU)
mRNA:SL1.00sc05126_75.1.1	mRNA	SL1.00sc05126	4293428	4296154	1	39	58	17.6	26	15	9.3	11	3	2.5	17	7	4.2	Unknown Protein (AHRD V1)
mRNA:SL1.00sc05477_110.1.1	mRNA	SL1.00sc05477	807663	816191	-1	93	4	17.6	17	2	4.3	9	3	2.2	18	2	3.5	phosphoglycerate/bisphosphoglycerate mutase family protein (AHRD V1 *-*NG AT3G05170.1)%3B contains Interpro domain(s) IPR013078 Phosphoglycerate mutase
mRNA:SL1.00sc05477_124.1.1	mRNA	SL1.00sc05477	921222	931684	-1	94	3	17.6	34	4	8.7	21	1	4	25	1	4.5	Unknown Protein (AHRD V1)
mRNA:SL1.00sc05805_100.1.1	mRNA	SL1.00sc05805	4858236	4878035	1	22	75	17.6	12	12	5.5	4	50	9.8	1	26	4.7	Unknown Protein (AHRD V1)
mRNA:SL1.00sc05805_112.1.1	mRNA	SL1.00sc05805	5014865	5018405	-1	76	21	17.6	59	25	19.1	49	21	12.7	93	35	22.3	Unknown Protein (AHRD V1)
mRNA:SL1.00sc06004_121.1.1	mRNA	SL1.00sc06004	1106018	1109697	-1	58	39	17.6	44	28	16.4	62	25	15.8	56	35	15.8	Unknown Protein (AHRD V1)
mRNA:SL1.00sc07059_131.1.1	mRNA	SL1.00sc07059	1844208	1846477	1	43	54	17.6	22	44	15	41	61	18.6	48	65	19.7	Unknown Protein (AHRD V1)
mRNA:SL1.00sc07059_144.1.1	mRNA	SL1.00sc07059	1975454	1975681	-1	17	80	17.6	17	67	19.1	26	85	20.2	17	93	19.2	Unknown Protein (AHRD V1)
mRNA:SL1.00sc07184_83.1.1	mRNA	SL1.00sc07184	748071	756906	1	19	78	17.6	21	16	8.4	12	15	4.9	17	6	4	Unknown Protein (AHRD V1)
mRNA:SL1.00sc07184_239.1.1	mRNA	SL1.00sc07184	2220065	2222850	-1	27	70	17.6	15	74	20.3	51	358	74.5	60	324	66.9	Unknown Protein (AHRD V1)
mRNA:SL1.00sc07184_332.1.1	mRNA	SL1.00sc07184	3027819	3029407	-1	42	55	17.6	29	70	22.5	56	77	24.2	92	76	29.3	EMB2719 EMBRYO DEFECTIVE 2719 enzyme regulator (AHRD V1 ***NG AT1G20200.1)
mRNA:SL1.00sc02227_327.1.1	mRNA	SL1.00sc02227	2705064	2710384	1	47	49	17.5	46	38	19.1	65	56	22	58	34	16	Histone H2B (AHRD V1 *-*NG A9S8R4_PHYPA)%3B contains Interpro domain(s) IPR000558 Histone H2B
mRNA:SL1.00sc02546_24.1.1	mRNA	SL1.00sc02546	1658766	1668866	1	7	89	17.5	2	14	3.6	2	10	2.2	1	10	1.9	emsy N terminus domain-containing protein / ENT domain-containing protein (AHRD V1 ***NG AT5G13020.1)%3B contains Interpro domain(s) IPR005491 ENT
mRNA:SL1.00sc02618_12.1.1	mRNA	SL1.00sc02618	202108	205583	1	44	52	17.5	32	46	17.8	46	40	15.7	52	60	19.5	Unknown Protein (AHRD V1)
mRNA:SL1.00sc03668_21.1.1	mRNA	SL1.00sc03668	173901	175857	-1	79	17	17.5	73	18	20.7	71	20	16.6	68	17	14.8	Unknown Protein (AHRD V1)
mRNA:SL1.00sc04007_573.1.1	mRNA	SL1.00sc04007	4256784	4259861	1	29	67	17.5	33	38	16.2	44	43	15.8	43	53	16.7	FUNCTIONS IN molecular_function unknown INVOLVED IN biological_process unknown (AHRD V1 **-NG AT4G06676.1)%3B contains Interpro domain(s) IPR009890 Etoposide-induced 2.4
mRNA:SL1.00sc04050_12.1.1	mRNA	SL1.00sc04050	1414945	1417231	-1	11	85	17.5	5	26	7.1	9	12	3.8	3	16	3.3	SYM8 (AHRD V1 **-NG A9Q1K5_PEA)
mRNA:SL1.00sc04130_70.1.1	mRNA	SL1.00sc04130	897037	905036	-1	95	1	17.5	73	2	17.1	84	4	16	105	6	19.3	DMI1 protein (Fragment) (AHRD V1 *-*NG A9DNI2_MEDTR)%3B contains Interpro domain(s) IPR016040 NAD(P)-binding domain
mRNA:SL1.00sc05126_81.1.1	mRNA	SL1.00sc05126	4579591	4581773	1	68	28	17.5	67	20	19.8	97	27	22.6	96	30	21.9	Unknown Protein (AHRD V1)
mRNA:SL1.00sc05253_8.1.1	mRNA	SL1.00sc05253	113919	119522	1	19	77	17.5	17	68	19.4	14	78	16.7	28	94	21.2	Unknown Protein (AHRD V1)%3B contains Interpro domain(s) IPR010298 Protein of unknown function DUF901
mRNA:SL1.00sc05253_99.1.1	mRNA	SL1.00sc05253	733045	741521	1	58	38	17.5	24	20	10	40	30	12.7	44	31	13.1	bZIP family transcription factor (AHRD V1 *-*NG AT1G58110.2)
mRNA:SL1.00sc06183_190.1.1	mRNA	SL1.00sc06183	1795741	1797957	-1	75	21	17.5	80	15	21.6	178	15	35.1	126	16	24.7	Cell cycle checkpoint control protein RAD9A (AHRD V1 ***NG Q9Z0F6)%3B contains Interpro domain(s) IPR007268 Rad9
mRNA:SL1.00sc07059_82.1.1	mRNA	SL1.00sc07059	1147987	1155614	-1	85	11	17.5	28	5	7.5	50	4	9.8	34	6	7	Unknown Protein (AHRD V1)
mRNA:SL1.00sc00395_282.1.1	mRNA	SL1.00sc00395	2701676	2705992	-1	36	59	17.3	46	144	43.3	53	47	18.2	44	64	18.8	Unknown Protein (AHRD V1)
mRNA:SL1.00sc01167_52.1.1	mRNA	SL1.00sc01167	2106018	2109154	-1	47	48	17.3	38	31	15.7	50	25	13.7	59	45	18.1	VHS domain-containing protein / GAT domain-containing protein (AHRD V1 ***NG AT3G08790.1)
mRNA:SL1.00sc01956_59.1.1	mRNA	SL1.00sc01956	565700	568624	1	61	34	17.3	41	31	16.4	71	34	19.1	99	50	25.9	aspartyl protease family protein (AHRD V1 *--NG AT5G43100.1)%3B contains Interpro domain(s) IPR001461 Peptidase A1
mRNA:SL1.00sc02083_43.1.1	mRNA	SL1.00sc02083	4090569	4093852	1	20	75	17.3	20	82	23.2	84	99	33.3	37	116	26.6	Unknown Protein (AHRD V1)
mRNA:SL1.00sc02102_251.1.1	mRNA	SL1.00sc02102	1559660	1561637	-1	25	70	17.3	17	76	21.2	22	133	28.2	22	130	26.5	Unknown Protein (AHRD V1)
mRNA:SL1.00sc02102_369.1.1	mRNA	SL1.00sc02102	2351398	2355016	-1	88	7	17.3	100	3	23.4	61	8	12.6	116	3	20.7	Unknown Protein (AHRD V1)
mRNA:SL1.00sc02102_455.1.1	mRNA	SL1.00sc02102	3021139	3021758	-1	79	16	17.3	64	11	17.1	67	20	15.8	73	11	14.6	aspartyl protease family protein (AHRD V1 ***NG AT5G22850.1)%3B contains Interpro domain(s) IPR009007 Peptidase aspartic%2C catalytic
mRNA:SL1.00sc02257_164.1.1	mRNA	SL1.00sc02257	1498759	1503500	1	28	67	17.3	14	39	12.1	25	20	8.2	16	16	5.6	auxin efflux carrier family protein (AHRD V1 ***NG AT5G01990.1)%3B contains Interpro domain(s) IPR004776 Auxin efflux carrier
mRNA:SL1.00sc02691_3.1.1	mRNA	SL1.00sc02691	82285	85272	1	1	94	17.3	1	0	0.2	0	5	0.9	0	1	0.2	auxin efflux carrier family protein (AHRD V1 ***G AT5G01990.1)%3B contains Interpro domain(s) IPR004776 Auxin efflux carrier
mRNA:SL1.00sc02706_45.1.1	mRNA	SL1.00sc02706	1953893	1955325	1	90	5	17.3	110	1	25.3	78	0	14.2	118	9	22.1	Unknown Protein (AHRD V1)
mRNA:SL1.00sc02749_49.1.1	mRNA	SL1.00sc02749	376893	393273	1	60	35	17.3	81	25	24.1	51	14	11.8	49	29	13.6	zinc finger C3HC4-type RING finger family protein (AHRD V1 *-*G AT5G01960.1)%3B contains Interpro domain(s) IPR018957 Zinc finger%2C C3HC4 RING-type
mRNA:SL1.00sc03642_5.1.1	mRNA	SL1.00sc03642	13086	14525	1	72	23	17.3	29	11	9.1	24	9	6	38	8	8	Unknown Protein (AHRD V1)%3B contains Interpro domain(s) IPR010605 Protein of unknown function DUF1191
mRNA:SL1.00sc04130_75.1.1	mRNA	SL1.00sc04130	970623	973433	-1	56	39	17.3	36	22	13.2	37	17	9.8	25	15	7	Unknown Protein (AHRD V1)
mRNA:SL1.00sc04161_1.1.1	mRNA	SL1.00sc04161	2716	9884	1	62	33	17.3	66	26	20.9	90	21	20.2	105	27	23	Solute carrier family 22 member 4 (Predicted) (AHRD V1 *-*NG B0KWN7_CALJA)%3B contains Interpro domain(s) IPR016196 Major facilitator superfamily%2C general substrate transporter
mRNA:SL1.00sc04695_55.1.1	mRNA	SL1.00sc04695	3864669	3871689	-1	56	39	17.3	57	36	21.2	51	38	16.2	53	25	13.6	KH domain-containing protein (AHRD V1 ***NG AT2G38610.2)%3B contains Interpro domain(s) IPR004087 K Homology
mRNA:SL1.00sc04799_6.1.1	mRNA	SL1.00sc04799	100411	107267	-1	82	13	17.3	58	8	15	45	18	11.5	58	16	12.9	alphavirus core protein family (AHRD V1 ***NG AT3G08640.1)
mRNA:SL1.00sc05189_130.1.1	mRNA	SL1.00sc05189	1496910	1502274	-1	93	2	17.3	29	0	6.6	9	2	2	13	0	2.3	ATP binding / kinase/ protein serine/threonine kinase (AHRD V1 *-*G AT5G01950.1)%3B contains Interpro domain(s) IPR002290 Serine/threonine protein kinase
mRNA:SL1.00sc05575_226.1.1	mRNA	SL1.00sc05575	4235108	4245321	1	76	19	17.3	48	18	15	48	23	12.9	73	25	17.1	ATP binding / kinase/ protein serine/threonine kinase (AHRD V1 *-*G AT5G01950.1)%3B contains Interpro domain(s) IPR002290 Serine/threonine protein kinase
mRNA:SL1.00sc05858_449.1.1	mRNA	SL1.00sc05858	3881879	3895349	1	16	79	17.3	11	19	6.8	4	11	2.7	4	14	3.1	ATNSI NUCLEAR SHUTTLE INTERACTING N-acetyltransferase (AHRD V1 ***G AT1G32070.3)%3B contains Interpro domain(s) IPR000182 GCN5-related N-acetyltransferase
mRNA:SL1.00sc06070_199.1.1	mRNA	SL1.00sc06070	1946665	1951313	1	13	82	17.3	5	98	23.4	11	98	19.8	10	176	32.4	Mannan endo-1%2C4-beta-mannosidase 6 (AHRD V1 ***NG Q9LZV3)%3B contains Interpro domain(s) IPR001547 Glycoside hydrolase%2C family 5
mRNA:SL1.00sc06741_50.1.1	mRNA	SL1.00sc06741	393892	404307	-1	84	11	17.3	92	13	23.9	56	15	12.9	71	11	14.3	Serine/threonine-protein kinase AtPK19 (AHRD V1 ***G B6SWM7_MAIZE)%3B contains Interpro domain(s) IPR002290 Serine/threonine protein kinase
mRNA:SL1.00sc07184_173.1.1	mRNA	SL1.00sc07184	1536708	1549073	1	41	54	17.3	26	37	14.3	78	97	31.9	88	145	40.6	Aminophospholipid ATPase (AHRD V1 ***NG B9HDJ5_POPTR)%3B contains Interpro domain(s) IPR001757 ATPase%2C P-type%2C K/Mg/Cd/Cu/Zn/Na/Ca/Na/H-transporter
mRNA:SL1.00sc07408_85.1.1	mRNA	SL1.00sc07408	606245	609527	1	81	14	17.3	60	6	15	53	5	10.6	94	2	16.7	Phospholipid-translocating P-type ATPase flippase family protein expressed (AHRD V1 ***G Q10LU3_ORYSJ)%3B contains Interpro domain(s) IPR006539 ATPase%2C P-type%2C phospholipid-translocating%2C flippase
mRNA:SL1.00sc00226_539.1.1	mRNA	SL1.00sc00226	5348279	5352322	-1	48	46	17.1	39	39	17.8	62	39	18.4	63	33	16.7	WRKY transcription factor 6 (AHRD V1 ***NG A7UGD3_SOLTU)%3B contains Interpro domain(s) IPR003657 DNA-binding WRKY
mRNA:SL1.00sc00395_493.1.1	mRNA	SL1.00sc00395	4556165	4560252	-1	63	31	17.1	56	28	19.1	42	20	11.3	30	20	8.7	Unknown Protein (AHRD V1)%3B contains Interpro domain(s) IPR006747 Protein of unknown function DUF599
mRNA:SL1.00sc01457_47.1.1	mRNA	SL1.00sc01457	597653	603170	-1	45	49	17.1	38	36	16.8	30	38	12.4	46	56	17.8	FUNCTIONS IN molecular_function unknown INVOLVED IN biological_process unknown LOCATED IN Golgi apparatus EXPRESSED IN 22 plant structures EXPRESSED DURING 13 growth stages (AHRD V1 *-*NG AT1G72480.1)
mRNA:SL1.00sc02164_340.1.1	mRNA	SL1.00sc02164	2673028	2675227	-1	63	31	17.1	24	32	12.7	47	22	12.6	37	32	12	Transmembrane protein 87B (AHRD V1 ***NG Q8BKU8)%3B contains Interpro domain(s) IPR009637 Transmembrane receptor%2C eukaryota
mRNA:SL1.00sc02257_103.1.1	mRNA	SL1.00sc02257	953710	955693	1	44	50	17.1	22	17	8.9	2	8	1.8	6	17	4	FUNCTIONS IN molecular_function unknown LOCATED IN endomembrane system integral to membrane (AHRD V1 *--NG AT1G61670.1)%3B contains Interpro domain(s) IPR009637 Transmembrane receptor%2C eukaryota
mRNA:SL1.00sc03001_184.1.1	mRNA	SL1.00sc03001	4825923	4834250	-1	51	43	17.1	38	22	13.7	38	37	13.7	43	38	14.1	VSR1 VACUOLAR SORTING RECEPTOR HOMOLOG 1 amino-terminal vacuolar sorting propeptide binding (AHRD V1 ***G AT3G52850.1)%3B contains Interpro domain(s) IPR003137 Protease-associated PA
mRNA:SL1.00sc03540_178.1.1	mRNA	SL1.00sc03540	1243259	1250039	-1	66	28	17.1	29	20	11.2	40	38	14.2	33	35	11.8	DNA binding / hydrolase acting on ester bonds / nuclease/ nucleic acid binding / recombinase (AHRD V1 ***NG AT3G52905.1)%3B contains Interpro domain(s) IPR012337 Polynucleotidyl transferase%2C ribonuclease H fold
mRNA:SL1.00sc04007_462.1.1	mRNA	SL1.00sc04007	3412428	3415168	1	83	11	17.1	53	10	14.3	27	8	6.4	46	12	10.1	ATP binding / kinase/ protein serine/threonine kinase (AHRD V1 *-*G AT5G01950.1)
mRNA:SL1.00sc04337_621.1.1	mRNA	SL1.00sc04337	6123065	6125021	-1	42	52	17.1	45	40	19.4	50	47	17.7	59	70	22.5	F-box family protein (AHRD V1 *-*NG AT3G23880.1)%3B contains Interpro domain(s) IPR013187 F-box associated type 3
mRNA:SL1.00sc05253_51.1.1	mRNA	SL1.00sc05253	447417	448951	1	48	46	17.1	48	26	16.8	45	59	18.9	40	77	20.4	elongation factor P EF-P family protein (AHRD V1 ***G AT3G08740.1)%3B contains Interpro domain(s) IPR011768 Translation elongation factor P
mRNA:SL1.00sc05409_60.1.1	mRNA	SL1.00sc05409	2367682	2379491	1	51	43	17.1	31	34	14.8	37	35	13.1	48	43	15.8	B3 domain-containing transcription repressor VAL2 (AHRD V1 ***G Q5CCK4)%3B contains Interpro domain(s) IPR003340 Transcriptional factor B3
mRNA:SL1.00sc05858_136.1.1	mRNA	SL1.00sc05858	1262142	1283732	1	44	50	17.1	29	49	17.8	24	65	16.2	20	59	13.8	kinase (AHRD V1 *-*G AT2G37050.3)%3B contains Interpro domain(s) IPR002290 Serine/threonine protein kinase
mRNA:SL1.00sc06199_10.1.1	mRNA	SL1.00sc06199	1758339	1772931	-1	20	74	17.1	27	24	11.6	8	10	3.3	20	9	5	Non-specific lipid-transfer protein (AHRD V1 ***G A7UGG9_SOLTU)%3B contains Interpro domain(s) IPR013770 Plant lipid transfer protein and hydrophobic protein%2C helical
mRNA:SL1.00sc06300_17.1.1	mRNA	SL1.00sc06300	177317	181332	-1	88	6	17.1	81	11	20.9	98	10	19.7	75	8	14.5	Non-specific lipid-transfer protein (AHRD V1 ***G A7UGG9_SOLTU)%3B contains Interpro domain(s) IPR013770 Plant lipid transfer protein and hydrophobic protein%2C helical
mRNA:SL1.00sc07059_261.1.1	mRNA	SL1.00sc07059	3083189	3084858	-1	33	61	17.1	40	42	18.7	33	51	15.3	49	79	22.3	Non-specific lipid-transfer protein (AHRD V1 ***NG A7UGG9_SOLTU)%3B contains Interpro domain(s) IPR013770 Plant lipid transfer protein and hydrophobic protein%2C helical
mRNA:SL1.00sc07059_335.1.1	mRNA	SL1.00sc07059	3780680	3791858	1	84	10	17.1	1	3	0.9	0	12	2.2	1	5	1	Non-specific lipid-transfer protein (AHRD V1 ***NG Q4A1N1_SOLLC)%3B contains Interpro domain(s) IPR000528 Plant lipid transfer protein/Par allergen
mRNA:SL1.00sc01522_24.1.1	mRNA	SL1.00sc01522	44937	55786	-1	85	8	16.9	7	3	2.3	8	2	1.8	10	3	2.3	Non-specific lipid-transfer protein (AHRD V1 ***G A7UGG9_SOLTU)%3B contains Interpro domain(s) IPR000528 Plant lipid transfer protein/Par allergen
mRNA:SL1.00sc02156_37.1.1	mRNA	SL1.00sc02156	281636	294213	-1	38	55	16.9	38	78	26.4	34	83	21.3	42	79	21.1	Peroxidase 1 (AHRD V1 ***G A0SWU6_SESRO)%3B contains Interpro domain(s) IPR000823 Plant peroxidase
mRNA:SL1.00sc02484_31.1.1	mRNA	SL1.00sc02484	996524	1000535	1	9	84	16.9	10	88	22.3	5	118	22.4	19	171	33.1	Non-specific lipid-transfer protein (AHRD V1 ***NG A7UGH2_SOLTU)%3B contains Interpro domain(s) IPR013770 Plant lipid transfer protein and hydrophobic protein%2C helical
mRNA:SL1.00sc03481_3.1.1	mRNA	SL1.00sc03481	252377	256899	1	79	14	16.9	58	11	15.7	192	28	40.1	145	13	27.5	Non-specific lipid-transfer protein (AHRD V1 ***G Q9ZPI9_CAPAN)%3B contains Interpro domain(s) IPR013770 Plant lipid transfer protein and hydrophobic protein%2C helical
mRNA:SL1.00sc03785_14.1.1	mRNA	SL1.00sc03785	113286	116943	-1	23	70	16.9	12	56	15.5	8	73	14.7	12	105	20.4	ATFD1 FERREDOXIN 1 2 iron 2 sulfur cluster binding / electron carrier/ iron-sulfur cluster binding (AHRD V1 ***G AT1G10960.1)%3B contains Interpro domain(s) IPR010241 Ferredoxin [2Fe-2S]%2C plant
mRNA:SL1.00sc04337_153.1.1	mRNA	SL1.00sc04337	2341821	2346899	1	40	53	16.9	18	81	22.5	35	65	18.2	30	63	16.2	Aspartate aminotransferase (AHRD V1 ***G B9SZA2_RICCO)%3B contains Interpro domain(s) IPR000796 Aspartate/other aminotransferase
mRNA:SL1.00sc04548_81.1.1	mRNA	SL1.00sc04548	5229313	5230944	-1	90	3	16.9	5	3	1.8	2	4	1.1	12	0	2.1	Aspartate aminotransferase (AHRD V1 ***NG Q56YR4_ARATH)%3B contains Interpro domain(s) IPR000796 Aspartate/other aminotransferase
mRNA:SL1.00sc04719_23.1.1	mRNA	SL1.00sc04719	2705975	2707341	-1	91	2	16.9	53	0	12.1	54	2	10.2	66	3	12	Unknown Protein (AHRD V1)
mRNA:SL1.00sc04765_39.1.1	mRNA	SL1.00sc04765	445171	447944	1	17	76	16.9	15	86	23	16	111	23.1	13	101	19.9	Unknown Protein (AHRD V1)
mRNA:SL1.00sc05805_170.1.1	mRNA	SL1.00sc05805	5536999	5540174	-1	40	53	16.9	35	24	13.4	36	41	14	23	38	10.6	OFP4 ARABIDOPSIS THALIANA OVATE FAMILY PROTEIN 4 (AHRD V1 *-*NG AT1G06920.1)%3B contains Interpro domain(s) IPR006458 Protein of unknown function DUF623%2C plant
mRNA:SL1.00sc06019_518.1.1	mRNA	SL1.00sc06019	3799436	3803730	-1	47	46	16.9	35	33	15.5	43	36	14.4	45	54	17.2	Peroxidase 4 (AHRD V1 ***G A7NY33)%3B contains Interpro domain(s) IPR000823 Plant peroxidase
mRNA:SL1.00sc06255_96.1.1	mRNA	SL1.00sc06255	691840	693700	-1	23	70	16.9	21	60	18.4	16	75	16.6	28	76	18.1	Non-specific lipid-transfer protein (AHRD V1 ***G A7UGH2_SOLTU)%3B contains Interpro domain(s) IPR013770 Plant lipid transfer protein and hydrophobic protein%2C helical
mRNA:SL1.00sc06303_2.1.1	mRNA	SL1.00sc06303	16031	36249	-1	68	25	16.9	46	25	16.2	46	31	14	28	25	9.2	Peroxidase 4 (AHRD V1 ***G A7NY33)%3B contains Interpro domain(s) IPR000823 Plant peroxidase
mRNA:SL1.00sc06303_57.1.1	mRNA	SL1.00sc06303	598152	604186	-1	26	67	16.9	19	50	15.7	17	46	11.5	29	56	14.8	Peroxidase 4 (AHRD V1 ***G A7NY33)%3B contains Interpro domain(s) IPR000823 Plant peroxidase
mRNA:SL1.00sc07184_406.1.1	mRNA	SL1.00sc07184	3833346	3836981	1	29	64	16.9	12	30	9.6	16	49	11.8	28	42	12.2	Peroxidase 4 (AHRD V1 ***G A7NY33)%3B contains Interpro domain(s) IPR000823 Plant peroxidase
mRNA:SL1.00sc00090_373.1.1	mRNA	SL1.00sc00090	2973002	2975665	-1	34	58	16.7	28	69	22.1	23	54	14	24	93	20.4	Peroxidase 4 (AHRD V1 ***G A7NY33)%3B contains Interpro domain(s) IPR000823 Plant peroxidase
mRNA:SL1.00sc00777_534.1.1	mRNA	SL1.00sc00777	4069285	4071114	-1	48	44	16.7	56	40	21.9	53	58	20.2	72	71	24.9	Alanine--glyoxylate aminotransferase 2 (AHRD V1 ***G B6U6Q5_MAIZE)%3B contains Interpro domain(s) IPR005814 Aminotransferase class-III
mRNA:SL1.00sc01402_62.1.1	mRNA	SL1.00sc01402	483952	486934	-1	53	39	16.7	39	45	19.1	51	37	16	45	28	12.7	Unknown Protein (AHRD V1)
mRNA:SL1.00sc01435_131.1.1	mRNA	SL1.00sc01435	880225	884866	1	40	52	16.7	17	34	11.6	16	49	11.8	15	68	14.5	Guanine nucleotide binding protein MIP1 (AHRD V1 *--NG Q2UEJ7_ASPOR)%3B contains Interpro domain(s) IPR004083 Regulatory associated protein of TOR
mRNA:SL1.00sc01652_1.1.1	mRNA	SL1.00sc01652	830	2413	-1	55	37	16.7	58	34	20.9	2	0	0.4	1	0	0.2	Regulatory-associated protein of mTOR (AHRD V1 **-NG Q8K4Q0)%3B contains Interpro domain(s) IPR004083 Regulatory associated protein of TOR
mRNA:SL1.00sc02164_1.1.1	mRNA	SL1.00sc02164	47789	53894	1	53	39	16.7	28	44	16.4	47	31	14.2	54	49	17.9	RAPTOR2 RAPTOR2 binding / nucleotide binding (AHRD V1 *-*NG AT5G01770.1)%3B contains Interpro domain(s) IPR004083 Regulatory associated protein of TOR
mRNA:SL1.00sc02257_27.1.1	mRNA	SL1.00sc02257	251677	254670	1	75	17	16.7	73	4	17.5	58	15	13.3	113	12	21.8	RAPTOR1 nucleotide binding / protein binding (AHRD V1 ***NG AT3G08850.1)%3B contains Interpro domain(s) IPR004083 Regulatory associated protein of TOR
mRNA:SL1.00sc02257_38.1.1	mRNA	SL1.00sc02257	356591	360903	1	32	60	16.7	11	40	11.6	29	65	17.1	36	75	19.3	ATIREG2 IRON-REGULATED PROTEIN 2 nickel ion transmembrane transporter (AHRD V1 ***G AT5G03570.1)%3B contains Interpro domain(s) IPR016196 Major facilitator superfamily%2C general substrate transporter
mRNA:SL1.00sc02546_2.1.1	mRNA	SL1.00sc02546	11764	12351	1	89	3	16.7	51	3	12.3	67	4	12.9	47	7	9.4	F-box/LRR-repeat protein 3 (AHRD V1 ***NG Q8RWU5)%3B contains Interpro domain(s) IPR006553 Leucine-rich repeat%2C cysteine-containing subtype
mRNA:SL1.00sc02606_109.1.1	mRNA	SL1.00sc02606	1219321	1222240	-1	61	31	16.7	62	48	25	45	20	11.8	51	20	12.4	F-box/LRR-repeat protein 3 (AHRD V1 ***NG Q8RWU5)%3B contains Interpro domain(s) IPR006553 Leucine-rich repeat%2C cysteine-containing subtype
mRNA:SL1.00sc03668_22.1.1	mRNA	SL1.00sc03668	178826	181524	1	28	64	16.7	26	42	15.5	18	63	14.7	39	44	14.5	UPF0497 membrane protein At2g38480 (AHRD V1 ***NG Q8LE26)%3B contains Interpro domain(s) IPR006702 Uncharacterised protein family UPF0497%2C trans-membrane plant
mRNA:SL1.00sc04007_408.1.1	mRNA	SL1.00sc04007	3032115	3037543	-1	54	38	16.7	34	15	11.2	2	3	0.9	13	1	2.4	catalytic/ protein serine/threonine phosphatase (AHRD V1 ***G AT4G03415.1)%3B contains Interpro domain(s) IPR015655 Protein phosphatase 2C
mRNA:SL1.00sc05189_76.1.1	mRNA	SL1.00sc05189	852214	863624	-1	85	7	16.7	90	1	20.7	88	2	16.4	124	1	21.8	Kelch-like protein 1 (AHRD V1 *-*NG Q9JI74)%3B contains Interpro domain(s) IPR013989 Development and cell death domain
mRNA:SL1.00sc05189_95.1.1	mRNA	SL1.00sc05189	1099243	1118647	-1	68	24	16.7	50	12	14.1	60	21	14.7	59	12	12.4	FUNCTIONS IN molecular_function unknown INVOLVED IN biological_process unknown LOCATED IN cellular_component unknown EXPRESSED IN 9 plant structures EXPRESSED DURING 6 growth stages (AHRD V1 ***NG AT5G01660.1)%3B contains Interpro domain(s) IPR013989 Development and cell death domain
mRNA:SL1.00sc05382_69.1.1	mRNA	SL1.00sc05382	627570	630140	1	24	68	16.7	21	37	13.2	43	61	18.9	34	59	16.2	Kelch-like protein 17 (AHRD V1 *-*NG Q8K430)%3B contains Interpro domain(s) IPR013089 Kelch related
mRNA:SL1.00sc05575_625.1.1	mRNA	SL1.00sc05575	7883474	7889935	1	75	17	16.7	61	10	16.2	63	10	13.3	31	5	6.3	Unknown Protein (AHRD V1)
mRNA:SL1.00sc05829_1.1.1	mRNA	SL1.00sc05829	32	984	-1	83	9	16.7	96	8	23.7	85	11	17.5	113	11	21.6	PRA1.B4 PRENYLATED RAB ACCEPTOR 1.B4 (AHRD V1 ***NG AT2G38360.1)%3B contains Interpro domain(s) IPR004895 Prenylated rab acceptor PRA1
mRNA:SL1.00sc07059_278.1.1	mRNA	SL1.00sc07059	3234151	3236670	-1	53	39	16.7	42	17	13.4	50	26	13.8	83	32	20	Dehydration-responsive element binding protein 2 (AHRD V1 *--NG Q6T521_FESAR)%3B contains Interpro domain(s) IPR001471 Pathogenesis-related transcriptional factor and ERF%2C DNA-binding
mRNA:SL1.00sc07122_144.1.1	mRNA	SL1.00sc07122	1213946	1217411	1	4	88	16.7	3	73	17.3	1	83	15.3	7	125	23	Dehydration-responsive element-binding protein 2 (AHRD V1 *-*NG Q643Z6_9POAL)%3B contains Interpro domain(s) IPR001471 Pathogenesis-related transcriptional factor and ERF%2C DNA-binding
mRNA:SL1.00sc07184_324.1.1	mRNA	SL1.00sc07184	2968471	2971639	-1	45	47	16.7	19	22	9.3	23	30	9.6	26	31	9.9	BES1 BRI1-EMS-SUPPRESSOR 1 protein binding / transcription factor/ transcription regulator (AHRD V1 *--NG AT1G19350.3)%3B contains Interpro domain(s) IPR008540 BZR1%2C transcriptional repressor
mRNA:SL1.00sc07240_105.1.1	mRNA	SL1.00sc07240	1554643	1557184	-1	31	61	16.7	32	73	23.9	29	63	16.7	35	63	17.1	Unknown Protein (AHRD V1)%3B contains Interpro domain(s) IPR004253 Protein of unknown function DUF231%2C plant
mRNA:SL1.00sc00289_32.1.1	mRNA	SL1.00sc00289	1579126	1599716	-1	81	10	16.6	46	10	12.7	55	11	12	39	18	9.9	unknown protein (AHRD V1 *--NG AT2G38310.1)%3B contains Interpro domain(s) IPR019587 Polyketide cyclase/dehydrase
mRNA:SL1.00sc01402_199.1.1	mRNA	SL1.00sc01402	1575860	1578317	1	38	53	16.6	29	30	13.4	35	55	16.4	27	59	15	Unknown Protein (AHRD V1)%3B contains Interpro domain(s) IPR007493 Protein of unknown function DUF538
mRNA:SL1.00sc02102_304.1.1	mRNA	SL1.00sc02102	1890858	1896277	-1	51	40	16.6	44	23	15.3	47	32	14.4	54	39	16.2	Unknown Protein (AHRD V1)
mRNA:SL1.00sc02302_369.1.1	mRNA	SL1.00sc02302	12010002	12021016	1	79	12	16.6	35	12	10.7	29	6	6.4	21	3	4.2	Nbs-lrr resistance protein (AHRD V1 ***NG B9HZZ4_POPTR)%3B contains Interpro domain(s) IPR002182 NB-ARC
mRNA:SL1.00sc03187_55.1.1	mRNA	SL1.00sc03187	624652	628080	-1	47	44	16.6	29	36	14.8	17	35	9.5	16	45	10.6	ETO1 ETHYLENE OVERPRODUCER 1 protein binding bridging (AHRD V1 ***G AT3G51770.2)%3B contains Interpro domain(s) IPR011990 Tetratricopeptide-like helical
mRNA:SL1.00sc03540_62.1.1	mRNA	SL1.00sc03540	380716	383033	1	18	73	16.6	15	40	12.5	15	40	10	23	87	19.2	transcription factor (AHRD V1 *-*NG AT2G02060.1)%3B contains Interpro domain(s) IPR006447 Myb-like DNA-binding region%2C SHAQKYF class
mRNA:SL1.00sc03540_189.1.1	mRNA	SL1.00sc03540	1371328	1377629	-1	62	29	16.6	37	31	15.5	39	21	10.9	50	32	14.3	ATAMT2 AMMONIUM TRANSPORTER 2 ammonium transmembrane transporter/ high affinity secondary active ammonium transmembrane transporter (AHRD V1 ***G AT2G38290.1)%3B contains Interpro domain(s) IPR001905 Ammonium transporter
mRNA:SL1.00sc04121_110.1.1	mRNA	SL1.00sc04121	7588831	7602079	-1	72	19	16.6	37	10	10.7	33	14	8.6	45	17	10.8	Receptor-like protein kinase 5 (AHRD V1 ***NG P47735)%3B contains Interpro domain(s) IPR003591 Leucine-rich repeat%2C typical subtype
mRNA:SL1.00sc04152_1.1.1	mRNA	SL1.00sc04152	2544	2900	-1	20	71	16.6	16	57	16.6	17	127	26.2	12	91	17.9	AtRLP2 Receptor Like Protein 2 protein binding / protein kinase (AHRD V1 *--G AT1G17240.1)%3B contains Interpro domain(s) IPR003591 Leucine-rich repeat%2C typical subtype
mRNA:SL1.00sc04444_117.1.1	mRNA	SL1.00sc04444	1048699	1071937	1	52	39	16.6	48	25	16.6	28	28	10.2	54	21	13.1	Pyruvate decarboxylase isozyme 2 (AHRD V1 ***G A2XFI3)%3B contains Interpro domain(s) IPR012110 Pyruvate decarboxylase/indolepyruvate decarboxylase
mRNA:SL1.00sc04444_216.1.1	mRNA	SL1.00sc04444	1976541	1979743	1	87	4	16.6	69	2	16.2	86	3	16.2	70	0	12.2	serine/threonine protein kinase family protein (AHRD V1 *-*G AT5G38210.1)%3B contains Interpro domain(s) IPR002290 Serine/threonine protein kinase
mRNA:SL1.00sc04722_35.1.1	mRNA	SL1.00sc04722	569344	569941	-1	6	85	16.6	7	79	19.6	2	135	24.9	3	100	17.9	Wall-associated receptor kinase 5 (AHRD V1 ***G Q9LMN7)%3B contains Interpro domain(s) IPR002290 Serine/threonine protein kinase
mRNA:SL1.00sc05189_111.1.1	mRNA	SL1.00sc05189	1296707	1305015	1	76	15	16.6	57	22	18	51	21	13.1	55	24	13.8	EXPRESSED IN 13 plant structures EXPRESSED DURING 4 anthesis petal differentiation and expansion stage (AHRD V1 *-*NG AT5G01360.1)%3B contains Interpro domain(s) IPR004253 Protein of unknown function DUF231%2C plant
mRNA:SL1.00sc05382_48.1.1	mRNA	SL1.00sc05382	451288	453467	1	18	73	16.6	17	95	25.5	19	107	22.9	14	101	20	Phosphatidylinositide phosphatase SAC1 (AHRD V1 ***G Q6GM29)%3B contains Interpro domain(s) IPR002013 Synaptojanin%2C N-terminal
mRNA:SL1.00sc05575_216.1.1	mRNA	SL1.00sc05575	4113023	4115475	-1	32	59	16.6	33	70	23.4	34	83	21.3	34	65	17.2	Peroxisomal acyl-CoA oxidase (AHRD V1 ***G B0M198_SOYBN)%3B contains Interpro domain(s) IPR009100 Acyl-CoA dehydrogenase/oxidase%2C middle and N-terminal
mRNA:SL1.00sc05992_335.1.1	mRNA	SL1.00sc05992	5349455	5359253	1	83	8	16.6	72	2	16.8	97	2	18	93	2	16.5	Lysyl-tRNA synthetase (AHRD V1 ***G A7PSL2_VITVI)%3B contains Interpro domain(s) IPR018149 Lysyl-tRNA synthetase%2C class II%2C C-terminal
mRNA:SL1.00sc06070_96.1.1	mRNA	SL1.00sc06070	1018840	1026344	1	36	55	16.6	20	27	10.7	19	56	13.7	23	49	12.5	F-box family protein (AHRD V1 --*NG AT3G06240.1)%3B contains Interpro domain(s) IPR017451 F-box associated type 1
mRNA:SL1.00sc06183_271.1.1	mRNA	SL1.00sc06183	2614011	2621243	-1	27	64	16.6	31	57	20	35	64	18	42	53	16.5	Cytochrome c biogenesis FC (AHRD V1 ***NG B9U3K4_CARPA)
mRNA:SL1.00sc07059_83.1.1	mRNA	SL1.00sc07059	1157259	1160506	-1	31	60	16.6	24	51	17.1	31	101	24	23	87	19.2	Unknown Protein (AHRD V1)
mRNA:SL1.00sc00226_156.1.1	mRNA	SL1.00sc00226	2257586	2259742	1	17	73	16.4	3	52	12.5	10	8	3.3	10	16	4.5	Unknown Protein (AHRD V1)
mRNA:SL1.00sc01435_281.1.1	mRNA	SL1.00sc01435	1917283	1924654	1	25	65	16.4	29	66	21.6	21	89	20	27	82	19	oxidoreductase 2OG-Fe II oxygenase family protein (AHRD V1 *--G AT3G55970.1)
mRNA:SL1.00sc01656_204.1.1	mRNA	SL1.00sc01656	1690899	1692710	-1	74	16	16.4	110	21	29.8	109	22	23.8	143	22	28.7	1-aminocyclopropane-1-carboxylate oxidase 1 (AHRD V1 ***NG Q00985)%3B contains Interpro domain(s) IPR005123 Oxoglutarate and iron-dependent oxygenase
mRNA:SL1.00sc02102_459.1.1	mRNA	SL1.00sc02102	3043515	3048575	-1	38	52	16.4	29	63	20.9	23	75	17.8	24	67	15.8	Leucoanthocyanidin dioxygenase-like protein (AHRD V1 ***NG Q9LY48_ARATH)
mRNA:SL1.00sc02156_87.1.1	mRNA	SL1.00sc02156	638118	643391	-1	56	34	16.4	60	17	17.5	62	20	14.9	69	24	16.2	1-aminocyclopropane-1-carboxylate oxidase 1 (AHRD V1 ***NG A2Z1W9)%3B contains Interpro domain(s) IPR005123 Oxoglutarate and iron-dependent oxygenase
mRNA:SL1.00sc02597_260.1.1	mRNA	SL1.00sc02597	2100777	2107795	1	8	82	16.4	10	12	5	4	5	1.6	6	6	2.1	AL1 ALFIN-LIKE 1 DNA binding / methylated histone residue binding (AHRD V1 *-*G AT5G05610.2)%3B contains Interpro domain(s) IPR019787 Zinc finger%2C PHD-finger
mRNA:SL1.00sc02745_100.1.1	mRNA	SL1.00sc02745	5713537	5717042	1	61	29	16.4	47	36	18.9	63	52	20.9	74	57	22.8	Rhodanese-like family protein (AHRD V1 ***NG Q8LBR6_ARATH)%3B contains Interpro domain(s) IPR001763 Rhodanese-like
mRNA:SL1.00sc04130_90.1.1	mRNA	SL1.00sc04130	1198934	1208877	-1	46	44	16.4	51	29	18.2	48	34	14.9	55	46	17.6	Phosphoinositide phospholipase C 2 (AHRD V1 ***G Q39033)%3B contains Interpro domain(s) IPR001711 Phospholipase C%2C phosphatidylinositol-specific%2C Y domain IPR018029 C2 membrane targeting protein IPR000909 Phospholipase C%2C phosphatidylinositol-specific %2C X region
mRNA:SL1.00sc04337_414.1.1	mRNA	SL1.00sc04337	4616857	4620684	1	77	13	16.4	29	11	9.1	22	25	8.6	18	32	8.7	Unknown Protein (AHRD V1)
mRNA:SL1.00sc04788_140.1.1	mRNA	SL1.00sc04788	1455694	1482867	1	25	65	16.4	19	38	13	11	43	9.8	17	40	9.9	Pectinesterase inhibitor (Fragment) (AHRD V1 ***G B3VVR0_POPTN)%3B contains Interpro domain(s) IPR006501 Pectinesterase inhibitor
mRNA:SL1.00sc04788_178.1.1	mRNA	SL1.00sc04788	2329534	2342532	-1	74	16	16.4	49	11	13.7	83	9	16.7	103	10	19.7	GDSL esterase/lipase At2g38180 (AHRD V1 ***NG O80443)%3B contains Interpro domain(s) IPR013831 Esterase%2C SGNH hydrolase-type%2C subgroup
mRNA:SL1.00sc05858_909.1.1	mRNA	SL1.00sc05858	7440632	7454657	1	8	82	16.4	12	12	5.5	3	12	2.7	4	18	3.8	yippee family protein (AHRD V1 *-*NG AT3G08990.1)%3B contains Interpro domain(s) IPR004910 Yippee-like protein
mRNA:SL1.00sc05858_1183.1.1	mRNA	SL1.00sc05858	9601483	9609199	1	30	60	16.4	17	59	17.3	39	46	15.5	17	48	11.3	Lactosylceramide 4-alpha-galactosyltransferase (AHRD V1 *-*G Q67BJ4)%3B contains Interpro domain(s) IPR007652 Alpha 1%2C4-glycosyltransferase conserved region
mRNA:SL1.00sc05948_107.1.1	mRNA	SL1.00sc05948	1319888	1323183	1	38	52	16.4	50	65	26.2	54	80	24.4	52	71	21.4	Auxin transporter-like protein 1 (AHRD V1 ***G B6U1Y3_MAIZE)%3B contains Interpro domain(s) IPR013057 Amino acid transporter%2C transmembrane
mRNA:SL1.00sc05992_153.1.1	mRNA	SL1.00sc05992	4016572	4019861	-1	5	85	16.4	3	95	22.3	0	48	8.7	2	51	9.2	Asparagine-linked glycosylation protein 11 homolog (AHRD V1 ***NG Q2TAA5)%3B contains Interpro domain(s) IPR001296 Glycosyl transferase%2C group 1
mRNA:SL1.00sc05992_159.1.1	mRNA	SL1.00sc05992	4043315	4047159	-1	15	75	16.4	20	43	14.3	8	31	7.1	10	36	8	3'-5' exonuclease domain-containing protein (AHRD V1 --*NG AT2G36110.1)
mRNA:SL1.00sc00226_183.1.1	mRNA	SL1.00sc00226	2516265	2522700	-1	32	57	16.2	32	56	20	33	55	16	48	65	19.7	myb family transcription factor (AHRD V1 *-*G AT2G38090.1)%3B contains Interpro domain(s) IPR006447 Myb-like DNA-binding region%2C SHAQKYF class
mRNA:SL1.00sc00226_207.1.1	mRNA	SL1.00sc00226	2736560	2742792	1	81	8	16.2	59	7	15	145	3	26.9	135	6	24.6	Laccase 1a (AHRD V1 ***NG B9IG56_POPTR)%3B contains Interpro domain(s) IPR017761 Laccase
mRNA:SL1.00sc01325_5.1.1	mRNA	SL1.00sc01325	10422	11591	1	2	87	16.2	0	19	4.3	1	177	32.4	1	123	21.6	1-aminocyclopropane-1-carboxylate oxidase 1 (AHRD V1 **-G P05116)%3B contains Interpro domain(s) IPR005123 Oxoglutarate and iron-dependent oxygenase
mRNA:SL1.00sc02745_51.1.1	mRNA	SL1.00sc02745	3880901	3886461	1	34	55	16.2	38	42	18.2	36	62	17.8	37	59	16.7	FIP2 protein binding / voltage-gated potassium channel (AHRD V1 *--G AT5G55000.2)%3B contains Interpro domain(s) IPR001646 Pentapeptide repeat
mRNA:SL1.00sc02749_64.1.1	mRNA	SL1.00sc02749	509492	516931	1	40	49	16.2	32	36	15.5	33	35	12.4	31	41	12.5	RNA binding protein (AHRD V1 *-*NG B6UFA0_MAIZE)%3B contains Interpro domain(s) IPR000504 RNA recognition motif%2C RNP-1
mRNA:SL1.00sc02749_69.1.1	mRNA	SL1.00sc02749	548515	559117	-1	31	58	16.2	22	51	16.6	31	51	14.9	17	85	17.8	FUNCTIONS IN molecular_function unknown INVOLVED IN response to heat LOCATED IN cellular_component unknown (AHRD V1 ***NG AT1G54400.1)%3B contains Interpro domain(s) IPR008978 HSP20-like chaperone
mRNA:SL1.00sc03823_90.1.1	mRNA	SL1.00sc03823	817813	821711	-1	50	39	16.2	70	36	24.1	65	35	18.2	62	29	15.8	Calcium dependent protein kinase 2 (AHRD V1 ***G B9H9N5_POPTR)%3B contains Interpro domain(s) IPR002290 Serine/threonine protein kinase
mRNA:SL1.00sc04337_501.1.1	mRNA	SL1.00sc04337	5299223	5302776	-1	22	67	16.2	22	76	22.3	21	61	14.9	18	52	12.2	Pre-mRNA-splicing factor ATP-dependent RNA helicase PRP16 (AHRD V1 ***G Q17R09)%3B contains Interpro domain(s) IPR007502 Helicase-associated region
mRNA:SL1.00sc04684_11.1.1	mRNA	SL1.00sc04684	241543	264182	-1	68	21	16.2	33	16	11.2	22	14	6.6	30	15	7.8	ABF3 ABSCISIC ACID RESPONSIVE ELEMENTS-BINDING FACTOR 3 DNA binding / protein binding / transcription activator/ transcription factor (AHRD V1 *-*G AT4G34000.3)%3B contains Interpro domain(s) IPR011616 bZIP transcription factor%2C bZIP-1
mRNA:SL1.00sc05103_44.1.1	mRNA	SL1.00sc05103	163903	166821	1	16	73	16.2	5	70	17.1	24	75	18	14	59	12.7	Unknown Protein (AHRD V1)
mRNA:SL1.00sc05253_4.1.1	mRNA	SL1.00sc05253	53433	56839	-1	85	4	16.2	20	1	4.8	3	2	0.9	4	2	1	ZIF1 ZINC INDUCED FACILITATOR 1 carbohydrate transmembrane transporter/ sugar hydrogen symporter/ tetracycline hydrogen antiporter (AHRD V1 *-*G AT5G13740.1)%3B contains Interpro domain(s) IPR011701 Major facilitator superfamily MFS-1
mRNA:SL1.00sc05992_12.1.1	mRNA	SL1.00sc05992	203140	208241	-1	38	51	16.2	26	36	14.1	29	41	12.7	44	48	16	Ulp1 protease family C-terminal catalytic domain containing protein (AHRD V1 *-*NG Q60D46_SOLDE)%3B contains Interpro domain(s) IPR015410 Region of unknown function DUF1985
mRNA:SL1.00sc06004_76.1.1	mRNA	SL1.00sc06004	632072	635931	1	86	3	16.2	124	1	28.5	90	1	16.6	151	3	26.8	ZIGA4 ARF GAP-like zinc finger-containing protein ZiGA4 ARF GTPase activator/ DNA binding / zinc ion binding (AHRD V1 *-*G AT1G08680.1)%3B contains Interpro domain(s) IPR001164 Arf GTPase activating protein
mRNA:SL1.00sc06498_89.1.1	mRNA	SL1.00sc06498	5199196	5203715	-1	57	32	16.2	75	25	22.8	63	12	13.7	96	23	20.7	Unknown Protein (AHRD V1)
mRNA:SL1.00sc07000_42.1.1	mRNA	SL1.00sc07000	413531	418099	-1	3	86	16.2	1	19	4.6	3	3	1.1	3	6	1.6	CAM1 CALMODULIN 1 calcium ion binding (AHRD V1 ***G AT5G37780.1)%3B contains Interpro domain(s) IPR011992 EF-Hand type
mRNA:SL1.00sc07122_90.1.1	mRNA	SL1.00sc07122	752360	754953	-1	27	62	16.2	29	29	13.2	26	45	12.9	24	41	11.3	LOCATED IN plasma membrane EXPRESSED IN 22 plant structures EXPRESSED DURING 13 growth stages (AHRD V1 ***NG AT2G40980.1)%3B contains Interpro domain(s) IPR011009 Protein kinase-like
mRNA:SL1.00sc07184_521.1.1	mRNA	SL1.00sc07184	4635951	4656777	1	30	59	16.2	9	43	11.8	10	25	6.4	9	40	8.5	Proteasome subunit alpha type (AHRD V1 ***NG Q93X34_TOBAC)%3B contains Interpro domain(s) IPR001353 Proteasome%2C subunit alpha/beta
mRNA:SL1.00sc07408_342.1.1	mRNA	SL1.00sc07408	2311477	2317921	-1	27	62	16.2	33	46	18	34	52	15.7	30	61	15.8	Magnesium-protoporphyrin IX monomethyl ester (AHRD V1 ***G B9SCF8_RICCO)%3B contains Interpro domain(s) IPR008434 Magnesium-protoporphyrin IX monomethyl ester aerobic oxidative cyclase
mRNA:SL1.00sc07408_431.1.1	mRNA	SL1.00sc07408	2996300	2998487	1	51	38	16.2	27	54	18.4	46	60	19.3	64	65	22.5	zinc finger DHHC type family protein (AHRD V1 *-*NG AT3G56930.1)%3B contains Interpro domain(s) IPR001594 Zinc finger%2C DHHC-type
mRNA:SL1.00sc00090_127.1.1	mRNA	SL1.00sc00090	939578	941711	1	73	15	16	69	14	18.9	73	18	16.6	63	7	12.2	zinc finger DHHC type family protein (AHRD V1 *-*NG AT3G56930.1)%3B contains Interpro domain(s) IPR001594 Zinc finger%2C DHHC-type
mRNA:SL1.00sc00198_34.1.1	mRNA	SL1.00sc00198	897491	898764	1	41	47	16	31	34	14.8	36	34	12.7	37	37	12.9	SUVH1 SU VAR 3-9 HOMOLOG 1 histone methyltransferase (AHRD V1 ***G AT5G04940.2)%3B contains Interpro domain(s) IPR003105 SRA-YDG
mRNA:SL1.00sc00226_126.1.1	mRNA	SL1.00sc00226	2015488	2018600	-1	15	73	16	4	56	13.7	5	73	14.2	13	56	12	ASD1 ALPHA-L-ARABINOFURANOSIDASE 1 alpha-N-arabinofuranosidase/ hydrolase acting on glycosyl bonds / xylan 1 4-beta-xylosidase (AHRD V1 ***G AT3G10740.1)%3B contains Interpro domain(s) IPR017853 Glycoside hydrolase%2C catalytic core
mRNA:SL1.00sc00226_226.1.1	mRNA	SL1.00sc00226	2869118	2877820	1	18	70	16	11	51	14.1	6	79	15.5	13	70	14.5	Unknown Protein (AHRD V1)
mRNA:SL1.00sc00530_55.1.1	mRNA	SL1.00sc00530	385809	388976	-1	69	19	16	60	19	18	58	13	12.9	60	19	13.8	ubiquitin thiolesterase (AHRD V1 ***NG AT5G45790.1)%3B contains Interpro domain(s) IPR001578 Peptidase C12%2C ubiquitin carboxyl-terminal hydrolase 1
mRNA:SL1.00sc02102_402.1.1	mRNA	SL1.00sc02102	2608968	2613351	1	40	48	16	37	45	18.7	72	52	22.6	49	54	17.9	Transcription factor IIIA (AHRD V1 ***G Q06HM7_SOLLC)%3B contains Interpro domain(s) IPR007087 Zinc finger%2C C2H2-type
mRNA:SL1.00sc02102_516.1.1	mRNA	SL1.00sc02102	3438776	3445602	-1	54	34	16	58	38	21.9	51	45	17.5	64	39	17.9	Photosystem II core complex proteins psbY%2C chloroplastic (AHRD V1 ***NG P80470)
mRNA:SL1.00sc02257_181.1.1	mRNA	SL1.00sc02257	1654886	1656533	-1	73	15	16	43	12	12.5	69	12	14.7	70	13	14.5	VQ motif-containing protein (AHRD V1 ***NG AT3G56880.1)%3B contains Interpro domain(s) IPR008889 VQ
mRNA:SL1.00sc03179_49.1.1	mRNA	SL1.00sc03179	2299505	2301309	-1	26	62	16	20	67	19.8	19	75	17.1	21	88	19	pectinesterase family protein (AHRD V1 ***G AT5G27870.1)%3B contains Interpro domain(s) IPR000070 Pectinesterase%2C catalytic
mRNA:SL1.00sc04338_103.1.1	mRNA	SL1.00sc04338	1520481	1526645	-1	21	67	16	19	44	14.3	19	83	18.6	23	67	15.7	Nascent polypeptide-associated complex subunit alpha-like protein (AHRD V1 ***NG Q9M612)%3B contains Interpro domain(s) IPR016641 Nascent polypeptide-associated complex%2C alpha subunit
mRNA:SL1.00sc04444_358.1.1	mRNA	SL1.00sc04444	3267271	3268943	-1	18	70	16	13	68	18.4	15	49	11.7	18	55	12.7	hydroxyproline-rich glycoprotein family protein (AHRD V1 *-*NG AT3G56590.1)
mRNA:SL1.00sc04788_134.1.1	mRNA	SL1.00sc04788	1398008	1400577	1	47	41	16	46	37	18.9	32	20	9.5	54	22	13.2	phosphatidylinositol 3- and 4-kinase family protein (AHRD V1 ***G AT2G40850.1)%3B contains Interpro domain(s) IPR000403 Phosphatidylinositol 3- and 4-kinase%2C catalytic
mRNA:SL1.00sc04912_11.1.1	mRNA	SL1.00sc04912	99064	101316	1	70	18	16	73	50	28	166	55	40.2	91	41	23	CYCT14 cyclin-dependent protein kinase (AHRD V1 ***G AT4G19600.1)%3B contains Interpro domain(s) IPR015429 Transcription regulator cyclin
mRNA:SL1.00sc05805_194.1.1	mRNA	SL1.00sc05805	5788599	5800401	1	39	49	16	31	38	15.7	23	25	8.7	29	26	9.6	DNA methyltransferase (AHRD V1 ***G Q76KU6_TOBAC)%3B contains Interpro domain(s) IPR015940 Ubiquitin-associated/translation elongation factor EF1B%2C N-terminal%2C eukaryote
mRNA:SL1.00sc05948_61.1.1	mRNA	SL1.00sc05948	857437	860085	-1	62	26	16	58	19	17.5	73	27	18.2	77	20	16.9	WRNEXO WERNER SYNDROME-LIKE EXONUCLEASE 3'-5' exonuclease/ nucleic acid binding / protein binding (AHRD V1 *-*G AT4G13870.2)%3B contains Interpro domain(s) IPR002562 3'-5' exonuclease
mRNA:SL1.00sc06004_284.1.1	mRNA	SL1.00sc06004	2322398	2325532	-1	46	42	16	39	25	14.6	21	16	6.7	33	44	13.4	Cytochrome P450 (AHRD V1 ***NG A9ZT63_COPJA)%3B contains Interpro domain(s) IPR002401 Cytochrome P450%2C E-class%2C group I
mRNA:SL1.00sc06118_33.1.1	mRNA	SL1.00sc06118	500450	509858	1	37	51	16	28	33	13.9	49	32	14.7	62	43	18.3	Hydroxylase-like cytochrome P450 CASS (AHRD V1 ***G Q5QIB0_CAMAC)%3B contains Interpro domain(s) IPR002401 Cytochrome P450%2C E-class%2C group I
mRNA:SL1.00sc00463_240.1.1	mRNA	SL1.00sc00463	3044331	3057715	-1	54	33	15.8	37	15	11.8	45	12	10.4	36	12	8.4	Cytochrome P450 (Fragment) (AHRD V1 *-*NG B3VJW6_POPTN)%3B contains Interpro domain(s) IPR002401 Cytochrome P450%2C E-class%2C group I
mRNA:SL1.00sc00777_379.1.1	mRNA	SL1.00sc00777	2916401	2920821	1	19	68	15.8	12	60	16.4	30	55	15.5	20	89	19	70 kDa peptidyl-prolyl isomerase (AHRD V1 ***G Q43207)%3B contains Interpro domain(s) IPR001179 Peptidyl-prolyl cis-trans isomerase%2C FKBP-type
mRNA:SL1.00sc02102_496.1.1	mRNA	SL1.00sc02102	3285403	3287141	-1	47	40	15.8	28	62	20.5	33	68	18.4	34	90	21.6	ROF1 ROTAMASE FKBP 1 FK506 binding / calmodulin binding / peptidyl-prolyl cis-trans isomerase (AHRD V1 *-*G AT3G25230.1)%3B contains Interpro domain(s) IPR001179 Peptidyl-prolyl cis-trans isomerase%2C FKBP-type
mRNA:SL1.00sc02164_201.1.1	mRNA	SL1.00sc02164	1647818	1666850	1	49	38	15.8	27	24	11.6	55	28	15.1	72	26	17.1	Nodulin-like protein (Fragment) (AHRD V1 ***NG Q5ZFS7_PLAMJ)%3B contains Interpro domain(s) IPR000620 Protein of unknown function DUF6%2C transmembrane
mRNA:SL1.00sc02257_123.1.1	mRNA	SL1.00sc02257	1170846	1174069	-1	67	20	15.8	74	22	21.9	95	21	21.1	129	18	25.6	CYP94D2 electron carrier/ heme binding / iron ion binding / monooxygenase/ oxygen binding (AHRD V1 *-*NG AT3G56630.1)%3B contains Interpro domain(s) IPR001128 Cytochrome P450
mRNA:SL1.00sc02302_90.1.1	mRNA	SL1.00sc02302	5622837	5644495	1	34	53	15.8	12	23	8	5	26	5.6	16	26	7.3	Cytochrome P450 (AHRD V1 ***NG B9HDU8_POPTR)%3B contains Interpro domain(s) IPR002401 Cytochrome P450%2C E-class%2C group I
mRNA:SL1.00sc03540_213.1.1	mRNA	SL1.00sc03540	1619782	1626492	-1	40	47	15.8	26	28	12.3	37	23	10.9	38	27	11.3	BZIP28 DNA binding / transcription factor (AHRD V1 *-*G AT3G10800.1)%3B contains Interpro domain(s) IPR011616 bZIP transcription factor%2C bZIP-1
mRNA:SL1.00sc04168_136.1.1	mRNA	SL1.00sc04168	3796710	3802160	1	39	48	15.8	56	39	21.6	62	35	17.7	68	42	19.2	nucleic acid binding (AHRD V1 *-*NG AT3G56680.1)%3B contains Interpro domain(s) IPR001374 Single-stranded nucleic acid binding R3H
mRNA:SL1.00sc04337_535.1.1	mRNA	SL1.00sc04337	5498660	5501701	1	48	39	15.8	30	38	15.5	59	40	18	46	31	13.4	ARR1 ARABIDOPSIS RESPONSE REGULATOR 1 transcription factor/ two-component response regulator (AHRD V1 *--G AT3G16857.2)%3B contains Interpro domain(s) IPR006447 Myb-like DNA-binding region%2C SHAQKYF class
mRNA:SL1.00sc04696_5.1.1	mRNA	SL1.00sc04696	74742	76556	-1	77	10	15.8	71	12	18.9	63	10	13.3	85	11	16.7	AAA family ATPase CDC48 subfamily (AHRD V1 ***G C8S8L6_FERPL)%3B contains Interpro domain(s) IPR003959 ATPase%2C AAA-type%2C core
mRNA:SL1.00sc04788_96.1.1	mRNA	SL1.00sc04788	902937	905847	-1	59	28	15.8	35	17	11.8	70	20	16.4	61	16	13.4	CYC1BAT cyclin-dependent protein kinase regulator (AHRD V1 *-*G AT5G06150.1)%3B contains Interpro domain(s) IPR014400 Cyclin%2C A/B/D/E
mRNA:SL1.00sc05805_230.1.1	mRNA	SL1.00sc05805	6107557	6110975	1	69	18	15.8	71	8	18	95	18	20.6	130	12	24.7	plectin-related (AHRD V1 ***NG AT2G26770.2)
mRNA:SL1.00sc05858_1117.1.1	mRNA	SL1.00sc05858	9124367	9134095	-1	81	6	15.8	100	7	24.4	12	4	2.9	17	2	3.3	Unknown Protein (AHRD V1)
mRNA:SL1.00sc05992_154.1.1	mRNA	SL1.00sc05992	4022454	4025719	-1	42	45	15.8	26	27	12.1	36	39	13.7	47	75	21.2	Nucleobase ascorbate transporter (AHRD V1 ***G B9I369_POPTR)%3B contains Interpro domain(s) IPR006043 Xanthine/uracil/vitamin C permease
mRNA:SL1.00sc06004_169.1.1	mRNA	SL1.00sc06004	1528926	1531964	1	58	29	15.8	56	24	18.2	82	22	18.9	65	31	16.7	Nucleobase ascorbate transporter (AHRD V1 ***G B9I369_POPTR)%3B contains Interpro domain(s) IPR006043 Xanthine/uracil/vitamin C permease
mRNA:SL1.00sc06183_296.1.1	mRNA	SL1.00sc06183	2838730	2844804	1	36	51	15.8	28	38	15	33	53	15.7	27	48	13.1	Unknown Protein (AHRD V1)
mRNA:SL1.00sc07059_19.1.1	mRNA	SL1.00sc07059	390104	392181	-1	78	9	15.8	23	4	6.1	12	12	4.4	20	4	4.2	5-azacytidine resistance protein -related (AHRD V1 *-*NG AT5G66720.1)
mRNA:SL1.00sc07059_355.1.1	mRNA	SL1.00sc07059	4013242	4018807	1	66	21	15.8	42	10	11.8	78	24	18.6	71	24	16.5	Protease Do-like 9 (AHRD V1 ***NG Q9FL12)%3B contains Interpro domain(s) IPR015724 Serine endopeptidase DegP2
mRNA:SL1.00sc07122_66.1.1	mRNA	SL1.00sc07122	561915	572181	1	34	53	15.8	28	39	15.3	29	38	12.2	46	43	15.5	Unknown Protein (AHRD V1)
mRNA:SL1.00sc00141_147.1.1	mRNA	SL1.00sc00141	1672962	1673977	-1	13	73	15.6	15	78	21.2	24	97	22	21	92	19.7	Unknown Protein (AHRD V1)
mRNA:SL1.00sc00395_555.1.1	mRNA	SL1.00sc00395	5033129	5037075	1	54	32	15.6	38	25	14.3	68	27	17.3	59	23	14.3	Unknown Protein (AHRD V1)
mRNA:SL1.00sc00510_19.1.1	mRNA	SL1.00sc00510	473874	474959	1	7	79	15.6	4	55	13.4	3	72	13.7	2	80	14.3	Dynamin-related protein 1E (AHRD V1 ***NG Q9FNX5)%3B contains Interpro domain(s) IPR001401 Dynamin%2C GTPase region
mRNA:SL1.00sc00510_122.1.1	mRNA	SL1.00sc00510	2135911	2142997	1	41	45	15.6	28	37	14.8	29	35	11.7	29	43	12.5	Heterogeneous nuclear ribonucleoprotein Q (AHRD V1 *--NG Q7TP47)%3B contains Interpro domain(s) IPR000504 RNA recognition motif%2C RNP-1
mRNA:SL1.00sc00777_286.1.1	mRNA	SL1.00sc00777	2122410	2127421	-1	45	41	15.6	40	27	15.3	42	30	13.1	35	51	15	phagocytosis and cell motility protein ELMO1-related (AHRD V1 *-*NG AT2G44770.1)%3B contains Interpro domain(s) IPR006816 Engulfment and cell motility%2C ELMO
mRNA:SL1.00sc01326_22.1.1	mRNA	SL1.00sc01326	3422107	3433366	1	67	19	15.6	12	5	3.9	9	5	2.5	32	5	6.4	Ycf1 (Fragment) (AHRD V1 ***NG A6Y9X6_HAMJA)%3B contains Interpro domain(s) IPR008896 Ycf1
mRNA:SL1.00sc01656_309.1.1	mRNA	SL1.00sc01656	2535156	2538125	-1	18	68	15.6	9	59	15.5	17	73	16.4	19	83	17.8	Unknown Protein (AHRD V1)
mRNA:SL1.00sc02164_192.1.1	mRNA	SL1.00sc02164	1595121	1597423	-1	77	9	15.6	69	9	17.8	78	23	18.4	84	11	16.5	Heterogeneous nuclear ribonucleoprotein Q (AHRD V1 *--NG Q7TP47)%3B contains Interpro domain(s) IPR000504 RNA recognition motif%2C RNP-1
mRNA:SL1.00sc02227_60.1.1	mRNA	SL1.00sc02227	425269	427958	1	58	28	15.6	30	23	12.1	50	29	14.4	55	17	12.5	Unknown Protein (AHRD V1)
mRNA:SL1.00sc02227_338.1.1	mRNA	SL1.00sc02227	2815264	2817799	-1	7	79	15.6	5	85	20.5	4	130	24.4	9	133	24.7	unknown protein (AHRD V1 *-*NG AT4G33640.1)
mRNA:SL1.00sc02257_65.1.1	mRNA	SL1.00sc02257	618832	624326	-1	45	41	15.6	49	39	20	35	45	14.6	40	44	14.6	Glutathione-regulated potassium-efflux system protein kefC (AHRD V1 ***G A8ALQ4)%3B contains Interpro domain(s) IPR006153 Cation/H+ exchanger
mRNA:SL1.00sc02302_439.1.1	mRNA	SL1.00sc02302	12896186	12904346	1	69	17	15.6	24	7	7.1	1	2	0.5	1	5	1	transporter-related (AHRD V1 *-*NG AT2G22730.1)%3B contains Interpro domain(s) IPR016196 Major facilitator superfamily%2C general substrate transporter
mRNA:SL1.00sc02618_40.1.1	mRNA	SL1.00sc02618	614272	625310	-1	17	69	15.6	5	43	10.9	14	72	15.7	14	79	16.2	transporter-related (AHRD V1 *-*NG AT2G22730.1)
mRNA:SL1.00sc03540_140.1.1	mRNA	SL1.00sc03540	922139	926984	-1	50	36	15.6	48	36	19.1	46	50	17.5	48	48	16.7	Proline iminopeptidase (AHRD V1 ***NG A7QGY3_VITVI)%3B contains Interpro domain(s) IPR005944 Peptidase S33%2C proline iminopeptidase 1
mRNA:SL1.00sc04548_68.1.1	mRNA	SL1.00sc04548	4358394	4373830	-1	50	36	15.6	42	34	17.3	44	32	13.8	56	35	15.8	Proline iminopeptidase (AHRD V1 ***NG B9GIQ0_POPTR)
mRNA:SL1.00sc05575_340.1.1	mRNA	SL1.00sc05575	5447748	5453239	1	47	39	15.6	44	26	15.9	63	45	19.7	61	41	17.8	MYB transcription factor MYB55 (AHRD V1 ***G Q0PJL7_SOYBN)%3B contains Interpro domain(s) IPR001005 SANT%2C DNA-binding
mRNA:SL1.00sc05805_73.1.1	mRNA	SL1.00sc05805	4631248	4638938	1	69	17	15.6	85	5	20.5	92	15	19.5	95	13	18.8	Zinc finger SWIM domain-containing protein 7 (AHRD V1 ***NG A4FVI0)%3B contains Interpro domain(s) IPR007527 Zinc finger%2C SWIM-type
mRNA:SL1.00sc06070_177.1.1	mRNA	SL1.00sc06070	1778198	1783170	-1	45	41	15.6	36	25	13.9	64	50	20.8	44	47	15.8	Pre-mRNA-processing factor 40 homolog A (AHRD V1 **-NG Q9R1C7)%3B contains Interpro domain(s) IPR002713 FF domain
mRNA:SL1.00sc06183_422.1.1	mRNA	SL1.00sc06183	3710144	3717519	1	43	43	15.6	22	25	10.7	19	20	7.1	11	33	7.7	Unknown Protein (AHRD V1)
mRNA:SL1.00sc06878_5.1.1	mRNA	SL1.00sc06878	188291	195144	1	79	7	15.6	96	5	23	69	7	13.8	112	6	20.5	pde191 pigment defective 191 (AHRD V1 *-*NG AT4G38160.2)%3B contains Interpro domain(s) IPR003690 Mitochodrial transcription termination factor-related
mRNA:SL1.00sc07240_30.1.1	mRNA	SL1.00sc07240	593902	604393	1	18	68	15.6	2	21	5.2	5	12	3.1	2	14	2.8	protein kinase family protein (AHRD V1 ***NG AT1G80640.1)%3B contains Interpro domain(s) IPR000719 Protein kinase%2C core
mRNA:SL1.00sc07408_245.1.1	mRNA	SL1.00sc07408	1610846	1613279	-1	15	71	15.6	17	50	15.3	25	30	10	14	69	14.5	Osmotin-like protein (AHRD V1 ***NG Q5XUH0_SOLTU)%3B contains Interpro domain(s) IPR001938 Thaumatin%2C pathogenesis-related
mRNA:SL1.00sc00395_27.1.1	mRNA	SL1.00sc00395	248505	256955	1	45	40	15.5	47	38	19.4	52	25	14	58	38	16.7	Unknown Protein (AHRD V1)
mRNA:SL1.00sc00395_195.1.1	mRNA	SL1.00sc00395	1989388	1991365	-1	58	27	15.5	51	40	20.7	69	42	20.2	69	31	17.4	DnaJ protein homolog 1 (AHRD V1 ***NG Q24133)%3B contains Interpro domain(s) IPR003095 Heat shock protein DnaJ
mRNA:SL1.00sc00510_18.1.1	mRNA	SL1.00sc00510	460547	463111	-1	29	56	15.5	18	21	8.9	13	53	12	24	58	14.3	ATPERK1 PROLINE EXTENSIN-LIKE RECEPTOR KINASE 1 ATP binding / protein kinase (AHRD V1 *-*G AT3G24550.1)%3B contains Interpro domain(s) IPR002290 Serine/threonine protein kinase
mRNA:SL1.00sc00777_648.1.1	mRNA	SL1.00sc00777	5282855	5287662	-1	8	77	15.5	3	4	1.6	2	2	0.7	8	2	1.7	RNA-binding protein 68390-68829 (AHRD V1 *-*G Q9C805_ARATH)%3B contains Interpro domain(s) IPR000504 RNA recognition motif%2C RNP-1
mRNA:SL1.00sc02227_211.1.1	mRNA	SL1.00sc02227	1701561	1711159	-1	79	6	15.5	12	0	2.7	11	0	2	19	2	3.7	Protein EFR3 homolog (AHRD V1 *--NG Q09263)%3B contains Interpro domain(s) IPR016024 Armadillo-type fold
mRNA:SL1.00sc02597_59.1.1	mRNA	SL1.00sc02597	577147	582412	-1	50	35	15.5	37	25	14.1	39	21	10.9	37	30	11.7	FUNCTIONS IN molecular_function unknown INVOLVED IN biological_process unknown LOCATED IN cellular_component unknown BEST Arabidopsis thaliana protein match is transcription factor TAIR AT2G33720.1 Has 30 Blast hits to 18 proteins in 2 species Archae - 0
mRNA:SL1.00sc03179_59.1.1	mRNA	SL1.00sc03179	2452051	2453413	1	9	76	15.5	7	44	11.6	5	53	10.6	4	95	17.2	plastid-lipid associated protein PAP / fibrillin family protein (AHRD V1 ***NG AT3G26070.1)%3B contains Interpro domain(s) IPR006843 PAP fibrillin
mRNA:SL1.00sc04089_2.1.1	mRNA	SL1.00sc04089	21563	24424	1	72	13	15.5	79	15	21.4	132	14	26.6	151	16	29.1	Na+/H+ antiporter (AHRD V1 ***NG Q70MT2_POPEU)%3B contains Interpro domain(s) IPR018390 Na+/H+ antiporter NhaD-like
mRNA:SL1.00sc04337_231.1.1	mRNA	SL1.00sc04337	2975767	2982107	-1	55	30	15.5	26	21	10.7	22	34	10.2	22	23	7.8	ATNHD1 potassium hydrogen antiporter/ sodium hydrogen antiporter (AHRD V1 ***G AT3G19490.1)%3B contains Interpro domain(s) IPR018390 Na+/H+ antiporter NhaD-like
mRNA:SL1.00sc04338_56.1.1	mRNA	SL1.00sc04338	799716	801641	-1	16	69	15.5	13	61	16.8	15	86	18.4	13	48	10.6	ATNHD1 potassium hydrogen antiporter/ sodium hydrogen antiporter (AHRD V1 *-*NG AT3G19490.1)%3B contains Interpro domain(s) IPR018390 Na+/H+ antiporter NhaD-like
mRNA:SL1.00sc04444_219.1.1	mRNA	SL1.00sc04444	1989358	1993667	-1	57	28	15.5	41	14	12.5	34	27	11.1	50	30	13.9	ABF3 ABSCISIC ACID RESPONSIVE ELEMENTS-BINDING FACTOR 3 DNA binding / protein binding / transcription activator/ transcription factor (AHRD V1 *-*G AT4G34000.2)%3B contains Interpro domain(s) IPR011700 Basic leucine zipper
mRNA:SL1.00sc04548_36.1.1	mRNA	SL1.00sc04548	2249943	2266512	-1	48	37	15.5	31	24	12.5	32	39	12.9	31	40	12.4	Calcium dependent protein kinase 12 (AHRD V1 *-*NG B9IP24_POPTR)%3B contains Interpro domain(s) IPR011992 EF-Hand type
mRNA:SL1.00sc04765_64.1.1	mRNA	SL1.00sc04765	918189	923581	1	51	34	15.5	53	42	21.6	80	38	21.5	117	45	28.2	NADH dehydrogenase subunit (Fragment) (AHRD V1 *-*G B7SRE0_9SOLA)%3B contains Interpro domain(s) IPR001750 NADH:ubiquinone/plastoquinone oxidoreductase
mRNA:SL1.00sc05253_57.1.1	mRNA	SL1.00sc05253	480300	482355	-1	23	62	15.5	20	45	14.8	18	80	17.8	22	104	21.9	NADH dehydrogenase subunit (Fragment) (AHRD V1 ***NG Q8HSB6_9SOLN)%3B contains Interpro domain(s) IPR002128 NADH:ubiquinone/plastoquinone oxidoreductase%2C chloroplast chain 5%2C C-terminal
mRNA:SL1.00sc05390_344.1.1	mRNA	SL1.00sc05390	3236790	3240474	-1	67	18	15.5	47	15	14.1	81	15	17.5	74	20	16.4	Ycf1 (Fragment) (AHRD V1 ***NG A6Y9W0_CERJA)%3B contains Interpro domain(s) IPR008896 Ycf1
mRNA:SL1.00sc06243_67.1.1	mRNA	SL1.00sc06243	1094900	1098431	-1	34	51	15.5	48	47	21.6	61	50	20.2	70	51	21.1	Ycf1 (Fragment) (AHRD V1 ***NG A6Y9X6_HAMJA)%3B contains Interpro domain(s) IPR008896 Ycf1
mRNA:SL1.00sc06303_52.1.1	mRNA	SL1.00sc06303	543946	551212	-1	6	79	15.5	1	3	0.9	4	4	1.5	6	3	1.6	Unknown Protein (AHRD V1)%3B contains Interpro domain(s) IPR008896 Ycf1
mRNA:SL1.00sc07184_265.1.1	mRNA	SL1.00sc07184	2473489	2479870	-1	45	40	15.5	30	22	11.8	54	68	22.2	38	54	16	Pollen specific LIM domain protein 1a (AHRD V1 **-G Q9SNX4_TOBAC)%3B contains Interpro domain(s) IPR001781 Zinc finger%2C LIM-type
mRNA:SL1.00sc00090_60.1.1	mRNA	SL1.00sc00090	510632	515545	-1	60	24	15.3	56	9	14.8	74	24	17.8	80	17	16.9	ATWHY2 A. THALIANA WHIRLY 2 DNA binding (AHRD V1 ***G AT1G71260.1)%3B contains Interpro domain(s) IPR013742 Plant transcription factor
mRNA:SL1.00sc00169_2.1.1	mRNA	SL1.00sc00169	259447	263797	-1	70	14	15.3	28	3	7.1	5	2	1.3	5	2	1.2	F-box protein At2g35280 (AHRD V1 ***NG Q1PEW8)
mRNA:SL1.00sc00198_3.1.1	mRNA	SL1.00sc00198	33139	86906	-1	54	30	15.3	37	10	10.7	25	26	9.3	27	14	7.1	Unknown Protein (AHRD V1)
mRNA:SL1.00sc00226_219.1.1	mRNA	SL1.00sc00226	2825560	2834676	1	35	49	15.3	43	68	25.3	38	71	19.8	27	118	25.2	Error-prone DNA polymerase (AHRD V1 *-*NG Q7TWL9)%3B contains Interpro domain(s) IPR003141 Polymerase and histidinol phosphatase%2C N-terminal
mRNA:SL1.00sc00395_213.1.1	mRNA	SL1.00sc00395	2152707	2155294	1	12	72	15.3	10	90	22.8	12	93	19.1	16	150	28.9	Flavonol synthase/flavanone 3-hydroxylase (AHRD V1 **-G Q96330)%3B contains Interpro domain(s) IPR005123 Oxoglutarate and iron-dependent oxygenase
mRNA:SL1.00sc00463_106.1.1	mRNA	SL1.00sc00463	950628	955777	1	0	84	15.3	0	30	6.8	0	5	0.9	0	10	1.7	Flavanone 3-hydroxylase (AHRD V1 ***NG C5ML37_CITMA)%3B contains Interpro domain(s) IPR005123 Oxoglutarate and iron-dependent oxygenase
mRNA:SL1.00sc00633_68.1.1	mRNA	SL1.00sc00633	6529619	6548860	1	25	59	15.3	16	65	18.4	20	68	16	12	130	24.7	AGD2 ABERRANT GROWTH AND DEATH 2 L L-diaminopimelate aminotransferase/ transaminase (AHRD V1 **-G AT4G33680.1)%3B contains Interpro domain(s) IPR019942 LL-diaminopimelate aminotransferase%2C plant-related
mRNA:SL1.00sc00777_408.1.1	mRNA	SL1.00sc00777	3125867	3128804	1	15	69	15.3	9	80	20.3	10	47	10.4	7	48	9.6	epsin N-terminal homology ENTH domain-containing protein / clathrin assembly protein-related (AHRD V1 *-*NG AT1G03050.1)%3B contains Interpro domain(s) IPR011417 ANTH
mRNA:SL1.00sc01435_121.1.1	mRNA	SL1.00sc01435	812205	826515	-1	11	73	15.3	5	31	8.2	2	26	5.1	4	62	11.5	Armadillo repeat-containing protein 6 (AHRD V1 *-*NG Q5RD03)%3B contains Interpro domain(s) IPR011989 Armadillo-like helical
mRNA:SL1.00sc01578_17.1.1	mRNA	SL1.00sc01578	148878	165148	-1	70	14	15.3	67	12	18	75	7	14.9	65	8	12.7	Kinesin motor protein 1-like (AHRD V1 *-*G Q6YZ52_ORYSJ)%3B contains Interpro domain(s) IPR001752 Kinesin%2C motor region
mRNA:SL1.00sc02156_61.1.1	mRNA	SL1.00sc02156	459941	478972	1	74	10	15.3	50	3	12.1	50	3	9.6	45	7	9.1	Ulp1 protease family C-terminal catalytic domain containing protein (AHRD V1 *-*NG Q60D46_SOLDE)
mRNA:SL1.00sc02164_446.1.1	mRNA	SL1.00sc02164	3581849	3586491	1	15	69	15.3	13	69	18.7	10	49	10.7	21	45	11.5	Poly(A) RNA polymerase protein 1 (AHRD V1 *-*NG Q9HFW3)
mRNA:SL1.00sc02257_192.1.1	mRNA	SL1.00sc02257	1783812	1788708	-1	35	49	15.3	25	49	16.8	21	34	10	21	28	8.5	Beta xylosidase (AHRD V1 ***NG Q6RXY3_FRAAN)%3B contains Interpro domain(s) IPR001764 Glycoside hydrolase%2C family 3%2C N-terminal
mRNA:SL1.00sc02793_50.1.1	mRNA	SL1.00sc02793	442288	449045	-1	79	5	15.3	45	4	11.2	43	1	8	56	4	10.4	Beta xylosidase (AHRD V1 ***G B3GPH0_CAMSI)%3B contains Interpro domain(s) IPR002772 Glycoside hydrolase%2C family 3%2C C-terminal
mRNA:SL1.00sc04857_173.1.1	mRNA	SL1.00sc04857	1406958	1409327	-1	26	58	15.3	28	41	15.7	23	51	13.5	18	52	12.2	Calmodulin-like protein (AHRD V1 ***NG Q6RZU7_MUSAC)%3B contains Interpro domain(s) IPR011992 EF-Hand type
mRNA:SL1.00sc05084_51.1.1	mRNA	SL1.00sc05084	668397	669293	-1	0	84	15.3	0	90	20.5	1	18	3.5	3	183	32.4	Unknown Protein (AHRD V1)
mRNA:SL1.00sc05103_36.1.1	mRNA	SL1.00sc05103	135398	138891	1	25	59	15.3	20	45	14.8	11	43	9.8	22	53	13.1	Serine/threonine-protein kinase-like protein ACR4 (AHRD V1 ***G Q9LX29)%3B contains Interpro domain(s) IPR002290 Serine/threonine protein kinase
mRNA:SL1.00sc05253_91.1.1	mRNA	SL1.00sc05253	682655	687830	1	78	6	15.3	63	4	15.3	43	5	8.7	51	7	10.1	protein kinase family protein (AHRD V1 *-*NG AT3G59410.1)%3B contains Interpro domain(s) IPR004154 Anticodon-binding
mRNA:SL1.00sc05253_117.1.1	mRNA	SL1.00sc05253	850494	851421	1	51	33	15.3	46	28	16.8	62	3	11.8	62	7	12	protein kinase family protein (AHRD V1 *-*NG AT3G59410.1)
mRNA:SL1.00sc05858_887.1.1	mRNA	SL1.00sc05858	7258894	7265638	1	6	78	15.3	6	105	25.3	9	113	22.2	9	164	30.1	protein kinase family protein (AHRD V1 ***NG AT3G59410.1)
mRNA:SL1.00sc06019_66.1.1	mRNA	SL1.00sc06019	443620	446077	1	18	66	15.3	18	48	15	21	65	15.7	20	49	12	protein kinase family protein (AHRD V1 *-*NG AT3G59410.1)%3B contains Interpro domain(s) IPR002290 Serine/threonine protein kinase
mRNA:SL1.00sc06019_311.1.1	mRNA	SL1.00sc06019	2439161	2444751	-1	26	58	15.3	17	41	13.2	28	63	16.6	23	67	15.7	protein kinase family protein (AHRD V1 *-*NG AT3G59410.1)
mRNA:SL1.00sc06070_322.1.1	mRNA	SL1.00sc06070	3189521	3190234	-1	6	78	15.3	9	51	13.7	8	75	15.1	14	80	16.4	protein kinase family protein (AHRD V1 ***NG AT3G59410.1)%3B contains Interpro domain(s) IPR006575 RWD
mRNA:SL1.00sc07122_130.1.1	mRNA	SL1.00sc07122	1092211	1098371	-1	40	44	15.3	28	51	18	19	27	8.4	17	48	11.3	Unknown Protein (AHRD V1)
mRNA:SL1.00sc07408_564.1.1	mRNA	SL1.00sc07408	4180592	4188916	1	33	51	15.3	16	34	11.4	24	48	13.1	25	38	11	Unknown Protein (AHRD V1)
mRNA:SL1.00sc00395_447.1.1	mRNA	SL1.00sc00395	4214955	4217046	-1	78	5	15.1	79	9	20	151	9	29.1	159	6	28.7	glycerophosphoryl diester phosphodiesterase family protein (AHRD V1 ***NG AT1G71340.1)%3B contains Interpro domain(s) IPR017946 PLC-like phosphodiesterase%2C TIM beta/alpha-barrel domain
mRNA:SL1.00sc00395_472.1.1	mRNA	SL1.00sc00395	4382179	4384919	1	48	35	15.1	29	37	15	28	49	14	32	58	15.7	glycerophosphoryl diester phosphodiesterase family protein (AHRD V1 *-*NG AT1G71340.1)%3B contains Interpro domain(s) IPR017946 PLC-like phosphodiesterase%2C TIM beta/alpha-barrel domain
mRNA:SL1.00sc00777_657.1.1	mRNA	SL1.00sc00777	5334752	5341584	1	8	75	15.1	9	117	28.7	10	111	22	6	97	17.9	FUNCTIONS IN molecular_function unknown INVOLVED IN biological_process unknown LOCATED IN cellular_component unknown BEST Arabidopsis thaliana protein match is F-box family protein TAIR AT1G67623.1 . (AHRD V1 ***NG AT1G74875.1)
mRNA:SL1.00sc00777_810.1.1	mRNA	SL1.00sc00777	6850199	6854608	1	60	23	15.1	54	25	18	72	24	17.5	55	27	14.3	FUNCTIONS IN molecular_function unknown INVOLVED IN biological_process unknown LOCATED IN cellular_component unknown EXPRESSED IN sperm cell embryo flower EXPRESSED DURING petal differentiation and expansion stage D bilateral stage BEST Arabidopsis thalia
mRNA:SL1.00sc01402_47.1.1	mRNA	SL1.00sc01402	374791	376235	-1	3	80	15.1	2	52	12.3	1	63	11.7	2	45	8.2	Sucrose-phosphate synthase 2 (AHRD V1 ***NG O04933)%3B contains Interpro domain(s) IPR006380 Sucrose-6F-phosphate phosphohydrolase%2C plant and cyanobacteria
mRNA:SL1.00sc01435_308.1.1	mRNA	SL1.00sc01435	2140708	2142595	-1	61	22	15.1	49	34	18.9	33	40	13.3	50	37	15.1	Sucrose-phosphate synthase-like protein (AHRD V1 ***NG Q9SN30_ARATH)
mRNA:SL1.00sc01435_312.1.1	mRNA	SL1.00sc01435	2173306	2176829	-1	50	33	15.1	42	22	14.6	37	26	11.5	28	20	8.4	Translation machinery-associated protein 22 (AHRD V1 *-*NG Q1E556)%3B contains Interpro domain(s) IPR001950 Translation initiation factor SUI1
mRNA:SL1.00sc01457_4.1.1	mRNA	SL1.00sc01457	38483	40173	-1	63	20	15.1	64	10	16.8	132	9	25.7	174	13	32.6	Ligatin (AHRD V1 ***NG B6U1M3_MAIZE)%3B contains Interpro domain(s) IPR002478 PUA
mRNA:SL1.00sc01651_51.1.1	mRNA	SL1.00sc01651	2617847	2652516	-1	60	23	15.1	40	11	11.6	46	12	10.6	38	6	7.7	Ccr4-NOT transcription complex protein (Fragment) (AHRD V1 *-*NG C6F951_9CONI)%3B contains Interpro domain(s) IPR006941 Ribonuclease CAF1
mRNA:SL1.00sc01656_84.1.1	mRNA	SL1.00sc01656	709958	712179	-1	36	47	15.1	48	39	19.8	36	63	18	36	91	22.1	Unknown Protein (AHRD V1)
mRNA:SL1.00sc02156_106.1.1	mRNA	SL1.00sc02156	796248	798441	-1	55	28	15.1	68	18	19.6	55	26	14.7	56	31	15.1	Unknown Protein (AHRD V1)
mRNA:SL1.00sc02164_433.1.1	mRNA	SL1.00sc02164	3494505	3498189	1	21	62	15.1	21	33	12.3	31	38	12.6	26	36	10.8	INVOLVED IN protein localization EXPRESSED IN 22 plant structures EXPRESSED DURING 13 growth stages (AHRD V1 *-*NG AT5G24740.1)
mRNA:SL1.00sc02597_103.1.1	mRNA	SL1.00sc02597	947358	951471	1	62	21	15.1	118	36	35.1	99	34	24.2	118	22	24.4	INVOLVED IN protein localization EXPRESSED IN 22 plant structures EXPRESSED DURING 13 growth stages (AHRD V1 ***NG AT5G24740.1)
mRNA:SL1.00sc02749_86.1.1	mRNA	SL1.00sc02749	682696	686846	1	43	40	15.1	52	39	20.7	66	56	22.2	82	53	23.5	FUNCTIONS IN molecular_function unknown INVOLVED IN biological_process unknown LOCATED IN cellular_component unknown (AHRD V1 **-NG AT1G36095.1)%3B contains Interpro domain(s) IPR011523 Protein of unknown function DUF1544
mRNA:SL1.00sc02749_333.1.1	mRNA	SL1.00sc02749	2646569	2651512	-1	83	0	15.1	13	1	3.2	25	0	4.6	19	0	3.3	INVOLVED IN protein localization EXPRESSED IN 22 plant structures EXPRESSED DURING 13 growth stages (AHRD V1 *--NG AT5G24740.1)
mRNA:SL1.00sc03462_26.1.1	mRNA	SL1.00sc03462	701647	711278	-1	49	34	15.1	29	23	11.8	48	30	14.2	47	33	13.9	INVOLVED IN protein localization EXPRESSED IN 22 plant structures EXPRESSED DURING 13 growth stages (AHRD V1 *-*NG AT5G24740.1)
mRNA:SL1.00sc03668_32.1.1	mRNA	SL1.00sc03668	249874	251309	1	83	0	15.1	9	0	2	1	0	0.2	2	0	0.3	DEAD-box ATP-dependent RNA helicase 50 (AHRD V1 ***NG Q8GUG7)%3B contains Interpro domain(s) IPR001650 DNA/RNA helicase%2C C-terminal
mRNA:SL1.00sc04765_219.1.1	mRNA	SL1.00sc04765	2663773	2670594	-1	46	37	15.1	51	31	18.7	49	45	17.1	38	55	16.2	DEAD-box ATP-dependent RNA helicase 50 (AHRD V1 ***G Q0DVX2)%3B contains Interpro domain(s) IPR011545 DNA/RNA helicase%2C DEAD/DEAH box type%2C N-terminal
mRNA:SL1.00sc05103_23.1.1	mRNA	SL1.00sc05103	84294	91191	-1	70	13	15.1	45	30	17.1	60	26	15.7	54	33	15.1	Unknown Protein (AHRD V1)
mRNA:SL1.00sc05390_157.1.1	mRNA	SL1.00sc05390	1652663	1660618	-1	51	32	15.1	32	37	15.7	34	22	10.2	36	15	8.9	Unknown Protein (AHRD V1)
mRNA:SL1.00sc05458_6.1.1	mRNA	SL1.00sc05458	319566	338079	1	32	51	15.1	22	56	17.8	25	38	11.5	28	43	12.4	Pentatricopeptide repeat-containing protein At3g46870 (AHRD V1 ***NG Q9STF9)%3B contains Interpro domain(s) IPR002885 Pentatricopeptide repeat
mRNA:SL1.00sc05575_603.1.1	mRNA	SL1.00sc05575	7708096	7710236	1	52	31	15.1	32	24	12.7	52	41	16.9	42	45	15.1	Histone-lysine N-methyltransferase EZA1 (AHRD V1 **-NG Q9ZSM8)
mRNA:SL1.00sc05992_447.1.1	mRNA	SL1.00sc05992	6219913	6222258	-1	63	20	15.1	55	24	18	81	27	19.7	92	29	21.1	SPX SYG1/Pho81/XPR1 domain-containing protein / zinc finger C3HC4-type RING finger protein-related (AHRD V1 *-*NG AT2G38920.1)%3B contains Interpro domain(s) IPR004331 SPX%2C N-terminal
mRNA:SL1.00sc06004_276.1.1	mRNA	SL1.00sc06004	2277516	2278276	-1	11	72	15.1	16	59	17.1	10	127	24.9	16	135	26.3	AMP1 ALTERED MERISTEM PROGRAM 1 carboxypeptidase/ dipeptidase (AHRD V1 ***NG AT3G54720.1)
mRNA:SL1.00sc06183_342.1.1	mRNA	SL1.00sc06183	3168378	3169702	1	75	8	15.1	73	2	17.1	113	4	21.3	145	2	25.6	AMP1 ALTERED MERISTEM PROGRAM 1 carboxypeptidase/ dipeptidase (AHRD V1 *-*G AT3G54720.1)%3B contains Interpro domain(s) IPR007484 Peptidase M28
mRNA:SL1.00sc06819_48.1.1	mRNA	SL1.00sc06819	1073402	1077932	1	69	14	15.1	6	27	7.5	5	12	3.1	14	14	4.9	Cytochrome c-type biogenesis protein CcmH (AHRD V1 ***NG Q7AC62_ECO57)%3B contains Interpro domain(s) IPR005616 Cytochrome C biogenesis protein CcmH
mRNA:SL1.00sc07408_552.1.1	mRNA	SL1.00sc07408	4053171	4054953	-1	65	18	15.1	145	9	35.1	129	25	28	174	11	32.2	Unknown Protein (AHRD V1)
mRNA:SL1.00sc00395_509.1.1	mRNA	SL1.00sc00395	4682916	4685831	-1	40	42	14.9	32	31	14.3	21	39	10.9	23	52	13.1	SRF7 STRUBBELIG-RECEPTOR FAMILY 7 ATP binding / protein binding / protein kinase/ protein serine/threonine kinase/ protein tyrosine kinase (AHRD V1 ***G AT3G14350.2)%3B contains Interpro domain(s) IPR002290 Serine/threonine protein kinase
mRNA:SL1.00sc00777_60.1.1	mRNA	SL1.00sc00777	385217	392128	-1	43	39	14.9	54	41	21.6	42	59	18.4	47	61	18.8	Coatomer subunit epsilon (AHRD V1 ***NG B6SZK9_MAIZE)%3B contains Interpro domain(s) IPR006822 Coatomer%2C epsilon subunit
mRNA:SL1.00sc01402_97.1.1	mRNA	SL1.00sc01402	816620	818744	1	43	39	14.9	26	28	12.3	39	27	12	34	25	10.3	Monothiol glutaredoxin-S5 (AHRD V1 ***NG O23420)%3B contains Interpro domain(s) IPR011905 Glutaredoxin-like%2C plant II
mRNA:SL1.00sc01402_133.1.1	mRNA	SL1.00sc01402	1095186	1099859	1	15	67	14.9	26	47	16.6	26	39	11.8	24	42	11.5	Unknown Protein (AHRD V1)
mRNA:SL1.00sc01402_259.1.1	mRNA	SL1.00sc01402	2069517	2069930	1	36	46	14.9	24	51	17.1	21	51	13.1	21	53	12.9	glutaredoxin family protein (AHRD V1 ***NG AT4G15700.1)%3B contains Interpro domain(s) IPR011905 Glutaredoxin-like%2C plant II
mRNA:SL1.00sc02443_1.1.1	mRNA	SL1.00sc02443	653	1327	1	76	6	14.9	54	6	13.7	94	4	17.8	98	3	17.6	Acyl-CoA-binding domain-containing protein 4 (AHRD V1 *--NG Q9MA55)%3B contains Interpro domain(s) IPR015915 Kelch-type beta propeller
mRNA:SL1.00sc02618_54.1.1	mRNA	SL1.00sc02618	981576	985405	-1	47	35	14.9	23	25	10.9	20	38	10.6	31	36	11.7	Anaphase-promoting complex subunit 7 (AHRD V1 *--NG Q54D58)%3B contains Interpro domain(s) IPR011990 Tetratricopeptide-like helical
mRNA:SL1.00sc02745_54.1.1	mRNA	SL1.00sc02745	3975447	3982535	-1	42	40	14.9	30	31	13.9	31	24	10	39	52	15.8	Anaphase-promoting complex subunit 7 (AHRD V1 ***NG Q9UJX3)%3B contains Interpro domain(s) IPR011990 Tetratricopeptide-like helical
mRNA:SL1.00sc02749_156.1.1	mRNA	SL1.00sc02749	1259743	1266660	1	57	25	14.9	27	19	10.5	29	45	13.5	43	71	19.9	Serine/threonine-protein phosphatase 2A regulatory subunit B'' subunit gamma (AHRD V1 ***G Q6AXZ3)%3B contains Interpro domain(s) IPR011992 EF-Hand type
mRNA:SL1.00sc02793_102.1.1	mRNA	SL1.00sc02793	833720	844057	1	17	65	14.9	7	62	15.7	3	50	9.6	11	60	12.4	Nodulation receptor kinase (AHRD V1 ***G Q8L4H4)%3B contains Interpro domain(s) IPR002290 Serine/threonine protein kinase
mRNA:SL1.00sc03736_90.1.1	mRNA	SL1.00sc03736	1304772	1330433	-1	47	35	14.9	28	9	8.4	10	33	7.8	15	29	7.7	Cellulose synthase D-like protein (AHRD V1 ***G Q93XQ0_NICAL)%3B contains Interpro domain(s) IPR005150 Cellulose synthase
mRNA:SL1.00sc04130_50.1.1	mRNA	SL1.00sc04130	662896	667977	1	34	48	14.9	21	44	14.8	33	40	13.3	23	45	11.8	GTPase obg (AHRD V1 *-*NG Q67SC6)%3B contains Interpro domain(s) IPR014100 GTP-binding protein Obg/CgtA
mRNA:SL1.00sc04337_118.1.1	mRNA	SL1.00sc04337	1868654	1880044	-1	51	31	14.9	43	19	14.1	46	17	11.5	47	20	11.7	Ethylene responsive transcription factor 12 (AHRD V1 *-*NG C0J9I3_9ROSA)%3B contains Interpro domain(s) IPR001471 Pathogenesis-related transcriptional factor and ERF%2C DNA-binding
mRNA:SL1.00sc04338_8.1.1	mRNA	SL1.00sc04338	119571	123387	1	80	2	14.9	20	3	5.2	8	2	1.8	16	1	3	Zinc finger CCCH domain-containing protein 58 (AHRD V1 ***NG Q6NPN3)%3B contains Interpro domain(s) IPR000571 Zinc finger%2C CCCH-type
mRNA:SL1.00sc04765_230.1.1	mRNA	SL1.00sc04765	2766577	2773935	1	53	29	14.9	42	26	15.5	44	25	12.6	53	38	15.8	Unknown Protein (AHRD V1)
mRNA:SL1.00sc05223_1.1.1	mRNA	SL1.00sc05223	12575	36823	-1	61	21	14.9	9	1	2.3	9	3	2.2	13	4	3	Lin-9 homolog (AHRD V1 *--NG Q4R8N2)%3B contains Interpro domain(s) IPR010561 DIRP
mRNA:SL1.00sc05390_109.1.1	mRNA	SL1.00sc05390	1135292	1139780	-1	37	45	14.9	32	30	14.1	19	26	8.2	21	34	9.6	zinc finger C3HC4-type RING finger family protein (AHRD V1 *-*NG AT3G15070.1)%3B contains Interpro domain(s) IPR018957 Zinc finger%2C C3HC4 RING-type
mRNA:SL1.00sc05575_204.1.1	mRNA	SL1.00sc05575	3943809	3948200	1	50	32	14.9	42	20	14.1	40	18	10.6	51	24	13.1	Unknown Protein (AHRD V1)
mRNA:SL1.00sc05805_57.1.1	mRNA	SL1.00sc05805	4432775	4440386	-1	1	81	14.9	9	4	3	7	0	1.3	10	3	2.3	5'-AMP-activated protein kinase subunit beta-1 (AHRD V1 *-*G Q9R078)%3B contains Interpro domain(s) IPR000644 Cystathionine beta-synthase%2C core
mRNA:SL1.00sc05805_222.1.1	mRNA	SL1.00sc05805	6058077	6058833	-1	80	2	14.9	66	0	15	45	3	8.7	65	1	11.5	zinc ion binding (AHRD V1 *-*NG AT4G15730.1)%3B contains Interpro domain(s) IPR011124 Zinc finger%2C CW-type
mRNA:SL1.00sc05858_346.1.1	mRNA	SL1.00sc05858	2992076	2993893	1	65	17	14.9	54	5	13.4	51	4	10	73	8	14.1	MRNA complete cds clone RAFL24-13-K22 (AHRD V1 ***NG Q67YQ9_ARATH)%3B contains Interpro domain(s) IPR016040 NAD(P)-binding domain
mRNA:SL1.00sc06004_56.1.1	mRNA	SL1.00sc06004	413166	414437	-1	71	11	14.9	62	14	17.3	95	19	20.8	211	14	39.2	protein kinase family protein (AHRD V1 *-*G AT1G54610.3)%3B contains Interpro domain(s) IPR002290 Serine/threonine protein kinase
mRNA:SL1.00sc06070_162.1.1	mRNA	SL1.00sc06070	1628518	1633586	1	1	81	14.9	4	9	3	9	7	2.9	10	7	3	Beta-amylase (AHRD V1 ***G O64407)%3B contains Interpro domain(s) IPR013781 Glycoside hydrolase%2C subgroup%2C catalytic core
mRNA:SL1.00sc06118_139.1.1	mRNA	SL1.00sc06118	1600090	1602800	-1	17	65	14.9	13	82	21.6	9	45	9.8	9	35	7.7	AtTLP3 TUBBY LIKE PROTEIN 3 phosphoric diester hydrolase/ transcription factor (AHRD V1 ***G AT2G47900.2)%3B contains Interpro domain(s) IPR000007 Tubby%2C C-terminal
mRNA:SL1.00sc06393_17.1.1	mRNA	SL1.00sc06393	75442	77940	1	48	34	14.9	25	36	13.9	45	36	14.7	46	31	13.4	Unknown Protein (AHRD V1)
mRNA:SL1.00sc07184_430.1.1	mRNA	SL1.00sc07184	3962348	3965159	-1	64	18	14.9	44	14	13.2	39	13	9.5	59	21	13.9	Sodium/hydrogen exchanger (AHRD V1 ***G Q1JRA3_SOLLC)%3B contains Interpro domain(s) IPR018407 Na+/H+ exchanger%2C isoforms 1-4%2C conserved region
mRNA:SL1.00sc07390_6.1.1	mRNA	SL1.00sc07390	131832	157993	-1	60	22	14.9	23	20	9.8	18	15	6	22	1	4	VAP27-2 VAMP/SYNAPTOBREVIN-ASSOCIATED PROTEIN 27-2 structural molecule (AHRD V1 *-*NG AT1G08820.2)
mRNA:SL1.00sc07408_87.1.1	mRNA	SL1.00sc07408	619480	620532	-1	32	50	14.9	51	39	20.5	79	57	24.8	43	43	15	Acyl carrier protein 1%2C chloroplastic (AHRD V1 ***G P93092)%3B contains Interpro domain(s) IPR003231 Acyl carrier protein (ACP)
mRNA:SL1.00sc07408_480.1.1	mRNA	SL1.00sc07408	3357962	3364598	-1	36	46	14.9	43	34	17.5	27	57	15.3	31	54	14.8	Superoxide dismutase (AHRD V1 ***G B1Q475_CAPCH)%3B contains Interpro domain(s) IPR001424 Superoxide dismutase%2C copper/zinc binding
mRNA:SL1.00sc00226_293.1.1	mRNA	SL1.00sc00226	3389865	3393820	-1	30	51	14.7	16	28	10	28	33	11.1	23	33	9.8	Dehydroquinate dehydratase/shikimate NADP oxidoreductase (AHRD V1 ***NG O65917_SOLLC)%3B contains Interpro domain(s) IPR001381 Dehydroquinase class I
mRNA:SL1.00sc00463_151.1.1	mRNA	SL1.00sc00463	1460593	1466552	1	51	30	14.7	39	20	13.4	76	31	19.5	81	31	19.5	Photosystem I reaction center subunit IX (AHRD V1 *-*NG C7BF92_9POAL)%3B contains Interpro domain(s) IPR002615 Photosystem I reaction centre%2C subunit IX / PsaJ
mRNA:SL1.00sc00463_235.1.1	mRNA	SL1.00sc00463	2973676	2974972	-1	69	12	14.7	60	21	18.4	60	13	13.3	77	16	16.2	FUNCTIONS IN molecular_function unknown INVOLVED IN biological_process unknown LOCATED IN cellular_component unknown (AHRD V1 *--NG AT5G18730.1)%3B contains Interpro domain(s) IPR015609 Molecular chaperone%2C heat shock protein%2C Hsp40%2C DnaJ
mRNA:SL1.00sc00510_51.1.1	mRNA	SL1.00sc00510	1006691	1010052	1	24	57	14.7	27	63	20.5	23	50	13.3	16	44	10.4	DNAJ heat shock N-terminal domain-containing protein (AHRD V1 *-*NG AT5G18750.1)%3B contains Interpro domain(s) IPR015609 Molecular chaperone%2C heat shock protein%2C Hsp40%2C DnaJ
mRNA:SL1.00sc00530_15.1.1	mRNA	SL1.00sc00530	114973	120955	-1	53	28	14.7	48	8	12.7	32	7	7.1	42	19	10.6	Mediator of DNA damage checkpoint protein 1 (AHRD V1 *--NG Q767L8)%3B contains Interpro domain(s) IPR001357 BRCT
mRNA:SL1.00sc01402_71.1.1	mRNA	SL1.00sc01402	581210	581980	1	21	60	14.7	11	62	16.6	9	48	10.4	13	67	13.9	zinc finger C3HC4-type RING finger family protein (AHRD V1 *-*NG AT3G06330.1)%3B contains Interpro domain(s) IPR011016 Zinc finger%2C RING-CH-type
mRNA:SL1.00sc01457_68.1.1	mRNA	SL1.00sc01457	853781	863881	-1	58	23	14.7	62	14	17.3	157	10	30.4	154	8	28.2	Unknown Protein (AHRD V1)
mRNA:SL1.00sc02102_92.1.1	mRNA	SL1.00sc02102	558562	562588	-1	39	42	14.7	26	22	10.9	31	33	11.7	39	36	13.1	U1 small nuclear ribonucleoprotein C (AHRD V1 *-*NG Q03369)%3B contains Interpro domain(s) IPR013085 Zinc finger%2C U1-C type
mRNA:SL1.00sc02102_350.1.1	mRNA	SL1.00sc02102	2244299	2249228	-1	77	4	14.7	119	1	27.3	119	2	22	159	3	28.2	Peroxidase 3 (AHRD V1 ***G O23044)%3B contains Interpro domain(s) IPR000823 Plant peroxidase
mRNA:SL1.00sc02127_1.1.1	mRNA	SL1.00sc02127	2438	4332	1	50	31	14.7	51	21	16.4	43	30	13.3	51	43	16.4	Cationic peroxidase isozyme (AHRD V1 ***G Q40487_TOBAC)%3B contains Interpro domain(s) IPR000823 Plant peroxidase
mRNA:SL1.00sc02484_161.1.1	mRNA	SL1.00sc02484	9803644	9816412	1	13	68	14.7	11	40	11.6	9	23	5.8	7	15	3.8	Cationic peroxidase isozyme (AHRD V1 ***G Q40487_TOBAC)%3B contains Interpro domain(s) IPR000823 Plant peroxidase
mRNA:SL1.00sc02560_8.1.1	mRNA	SL1.00sc02560	616740	621288	-1	69	12	14.7	27	7	7.7	52	8	10.9	36	9	7.8	Peroxidase 24 (AHRD V1 ***G Q9ZV04)%3B contains Interpro domain(s) IPR000823 Plant peroxidase
mRNA:SL1.00sc02597_355.1.1	mRNA	SL1.00sc02597	2891357	2894085	1	18	63	14.7	36	63	22.5	23	149	31.3	25	105	22.6	1-deoxy-D-xylulose-5-phosphate synthase (AHRD V1 *-*G AT3G21500.2)%3B contains Interpro domain(s) IPR005474 Transketolase%2C N-terminal IPR005475 Transketolase%2C central region IPR005477 Deoxyxylulose-5-phosphate synthase
mRNA:SL1.00sc02606_42.1.1	mRNA	SL1.00sc02606	452951	456909	-1	53	28	14.7	37	2	8.9	27	7	6.2	39	6	7.8	Unknown Protein (AHRD V1)
mRNA:SL1.00sc02618_32.1.1	mRNA	SL1.00sc02618	458185	462143	-1	16	65	14.7	14	62	17.3	20	113	24.2	23	85	18.8	Rapid alkalinization factor 2 (AHRD V1 **-NG Q84UC8_9ROSI)%3B contains Interpro domain(s) IPR008801 Rapid ALkalinization Factor
mRNA:SL1.00sc02706_15.1.1	mRNA	SL1.00sc02706	440780	442246	-1	1	80	14.7	0	1	0.2	1	8	1.6	0	9	1.6	FUNCTIONS IN molecular_function unknown INVOLVED IN biological_process unknown LOCATED IN cellular_component unknown (AHRD V1 *-*NG AT4G15802.1)%3B contains Interpro domain(s) IPR009643 Heat shock factor binding 1
mRNA:SL1.00sc02749_114.1.1	mRNA	SL1.00sc02749	912962	914198	-1	49	32	14.7	36	55	20.7	47	32	14.4	42	37	13.8	XT1 XYLOSYLTRANSFERASE 1 UDP-xylosyltransferase/ transferase/ transferase transferring glycosyl groups / xyloglucan 6-xylosyltransferase (AHRD V1 ***NG AT3G62720.2)
mRNA:SL1.00sc03179_104.1.1	mRNA	SL1.00sc03179	3461887	3466167	-1	9	72	14.7	7	17	5.5	4	20	4.4	1	20	3.7	XT1 XYLOSYLTRANSFERASE 1 UDP-xylosyltransferase/ transferase/ transferase transferring glycosyl groups / xyloglucan 6-xylosyltransferase (AHRD V1 ***G AT3G62720.2)%3B contains Interpro domain(s) IPR008630 Galactosyl transferase
mRNA:SL1.00sc03187_11.1.1	mRNA	SL1.00sc03187	184558	197167	1	32	49	14.7	42	26	15.5	29	46	13.7	30	40	12.2	Unknown Protein (AHRD V1)
mRNA:SL1.00sc03187_47.1.1	mRNA	SL1.00sc03187	556361	559136	-1	54	27	14.7	47	33	18.2	63	34	17.7	47	39	15	transducin family protein / WD-40 repeat family protein (AHRD V1 *-*NG AT4G34280.1)
mRNA:SL1.00sc03496_3.1.1	mRNA	SL1.00sc03496	15374	18637	-1	73	8	14.7	64	10	16.8	53	6	10.7	75	5	13.9	Protein phosphatase-2C (AHRD V1 ***G O82469_MESCR)%3B contains Interpro domain(s) IPR015655 Protein phosphatase 2C
mRNA:SL1.00sc03540_38.1.1	mRNA	SL1.00sc03540	223183	226201	-1	18	63	14.7	15	46	13.9	12	71	15.1	19	65	14.6	Unknown Protein (AHRD V1)
mRNA:SL1.00sc03736_28.1.1	mRNA	SL1.00sc03736	527488	537644	1	9	72	14.7	7	64	16.2	11	77	16	6	66	12.5	FUNCTIONS IN molecular_function unknown INVOLVED IN biological_process unknown LOCATED IN chloroplast EXPRESSED IN 22 plant structures EXPRESSED DURING 13 growth stages (AHRD V1 ***NG AT1G02475.1)%3B contains Interpro domain(s) IPR005031 Streptomyces cyclase/dehydrase
mRNA:SL1.00sc04121_104.1.1	mRNA	SL1.00sc04121	7237779	7238969	-1	78	3	14.7	5	0	1.1	1	1	0.4	2	1	0.5	FUNCTIONS IN molecular_function unknown INVOLVED IN biological_process unknown LOCATED IN chloroplast EXPRESSED IN 22 plant structures EXPRESSED DURING 13 growth stages (AHRD V1 ***NG AT1G02475.1)%3B contains Interpro domain(s) IPR005031 Streptomyces cyclase/dehydrase
mRNA:SL1.00sc04337_471.1.1	mRNA	SL1.00sc04337	5015865	5017989	1	34	47	14.7	29	53	18.7	31	50	14.7	33	58	15.8	tRNA guanosine-2'-O-methyltransferase TRM13 (AHRD V1 ***G Q6C4F8)%3B contains Interpro domain(s) IPR007871 Methyltransferase TRM13
mRNA:SL1.00sc04604_7.1.1	mRNA	SL1.00sc04604	32113	41248	1	63	18	14.7	60	11	16.2	97	8	19.1	90	17	18.6	APG8H AUTOPHAGY 8H APG8 activating enzyme/ APG8-specific protease/ Atg8 ligase/ microtubule binding (AHRD V1 ***G AT3G15580.1)%3B contains Interpro domain(s) IPR004241 Light chain 3 (LC3)
mRNA:SL1.00sc04684_19.1.1	mRNA	SL1.00sc04684	553411	560645	-1	35	46	14.7	17	46	14.3	26	46	13.1	39	38	13.4	transducin family protein / WD-40 repeat family protein (AHRD V1 *-*NG AT4G01860.2)%3B contains Interpro domain(s) IPR017986 WD40 repeat%2C region
mRNA:SL1.00sc05805_120.1.1	mRNA	SL1.00sc05805	5084955	5091039	1	13	68	14.7	18	43	13.9	20	36	10.2	9	34	7.5	Dihydroflavonol-4-reductase (AHRD V1 ***G P51102)%3B contains Interpro domain(s) IPR016040 NAD(P)-binding domain
mRNA:SL1.00sc05858_21.1.1	mRNA	SL1.00sc05858	178150	203130	1	52	29	14.7	22	6	6.4	25	10	6.4	33	2	6.1	Squamosa promoter-binding protein (AHRD V1 *-*NG B8Y9B2_PONTR)%3B contains Interpro domain(s) IPR004333 Transcription factor%2C SBP-box
mRNA:SL1.00sc05858_215.1.1	mRNA	SL1.00sc05858	1948305	1951009	1	16	65	14.7	13	39	11.8	16	59	13.7	15	64	13.8	pectinesterase family protein (AHRD V1 ***G AT4G33230.1)%3B contains Interpro domain(s) IPR000070 Pectinesterase%2C catalytic
mRNA:SL1.00sc05997_1.1.1	mRNA	SL1.00sc05997	109	1918	-1	48	33	14.7	24	20	10	35	14	8.9	33	22	9.6	Unknown Protein (AHRD V1)
mRNA:SL1.00sc06004_194.1.1	mRNA	SL1.00sc06004	1736008	1739357	-1	65	16	14.7	38	8	10.5	40	5	8.2	47	4	8.9	Taxadien-5-alpha-ol O-acetyltransferase (AHRD V1 ***NG Q8S9G6)%3B contains Interpro domain(s) IPR003480 Transferase
mRNA:SL1.00sc06019_97.1.1	mRNA	SL1.00sc06019	692368	700465	1	55	26	14.7	44	21	14.8	51	22	13.3	73	16	15.5	Unknown Protein (AHRD V1)
mRNA:SL1.00sc06118_37.1.1	mRNA	SL1.00sc06118	547291	558928	-1	58	23	14.7	33	25	13.2	31	16	8.6	29	12	7.1	Cysteine desulfurase (AHRD V1 *--NG B1JJ48)%3B contains Interpro domain(s) IPR015424 Pyridoxal phosphate-dependent transferase%2C major region
mRNA:SL1.00sc06723_19.1.1	mRNA	SL1.00sc06723	528981	534617	1	19	62	14.7	9	15	5.5	13	28	7.5	7	31	6.6	Unknown Protein (AHRD V1)
mRNA:SL1.00sc07059_321.1.1	mRNA	SL1.00sc07059	3649747	3658305	1	46	35	14.7	29	52	18.4	19	48	12.2	33	49	14.3	Pentatricopeptide repeat-containing protein At4g20740 (AHRD V1 ***NG Q9SVH3)%3B contains Interpro domain(s) IPR002885 Pentatricopeptide repeat
mRNA:SL1.00sc07309_44.1.1	mRNA	SL1.00sc07309	2309875	2321545	-1	41	40	14.7	30	30	13.7	30	39	12.6	24	33	9.9	HCF153 (AHRD V1 ***NG AT4G31560.1)
mRNA:SL1.00sc07408_558.1.1	mRNA	SL1.00sc07408	4097141	4105114	-1	45	36	14.7	35	23	13.2	42	30	13.1	49	30	13.8	Unknown Protein (AHRD V1)
mRNA:SL1.00sc00090_300.1.1	mRNA	SL1.00sc00090	2404155	2406034	1	77	3	14.6	27	2	6.6	28	1	5.3	22	0	3.8	NADP-specific glutamate dehydrogenase (AHRD V1 *-*NG P28724)%3B contains Interpro domain(s) IPR006095 Glutamate/phenylalanine/leucine/valine dehydrogenase
mRNA:SL1.00sc00226_143.1.1	mRNA	SL1.00sc00226	2143191	2145092	-1	44	36	14.6	49	19	15.5	74	32	19.3	95	39	23.3	Glutamate dehydrogenase (AHRD V1 ***NG P94598)%3B contains Interpro domain(s) IPR006096 Glutamate/phenylalanine/leucine/valine dehydrogenase%2C C-terminal
mRNA:SL1.00sc00226_740.1.1	mRNA	SL1.00sc00226	6918950	6922962	-1	44	36	14.6	29	30	13.4	42	36	14.2	71	30	17.6	Ulp1 protease family C-terminal catalytic domain containing protein (AHRD V1 *-*NG Q60D46_SOLDE)
mRNA:SL1.00sc01435_340.1.1	mRNA	SL1.00sc01435	2413619	2419175	1	45	35	14.6	43	36	18	22	31	9.6	28	37	11.3	Ubiquitin carboxyl-terminal hydrolase (AHRD V1 ***G A7Q1X4_VITVI)%3B contains Interpro domain(s) IPR001394 Peptidase C19%2C ubiquitin carboxyl-terminal hydrolase 2
mRNA:SL1.00sc01457_46.1.1	mRNA	SL1.00sc01457	585135	587776	-1	44	36	14.6	23	55	17.8	51	51	18.6	50	50	17.4	WD repeat-containing protein 48 (AHRD V1 *-*NG Q6PFM9)%3B contains Interpro domain(s) IPR017986 WD40 repeat%2C region
mRNA:SL1.00sc02102_319.1.1	mRNA	SL1.00sc02102	1994893	1997565	1	29	51	14.6	31	31	14.1	51	58	19.8	47	77	21.6	MEI1 meiosis defective 1 transcription coactivator (AHRD V1 *--NG AT1G77320.1)%3B contains Interpro domain(s) IPR001357 BRCT
mRNA:SL1.00sc02164_48.1.1	mRNA	SL1.00sc02164	480980	485032	-1	5	75	14.6	0	7	1.6	0	5	0.9	4	2	1	protein kinase family protein (AHRD V1 *-*G AT5G63940.1)%3B contains Interpro domain(s) IPR002290 Serine/threonine protein kinase
mRNA:SL1.00sc02164_104.1.1	mRNA	SL1.00sc02164	928144	930525	1	30	50	14.6	36	31	15.3	71	53	22.6	44	50	16.4	DNA excision repair protein ERCC-6-like (AHRD V1 *--G A2BGR3)%3B contains Interpro domain(s) IPR000330 SNF2-related
mRNA:SL1.00sc02597_248.1.1	mRNA	SL1.00sc02597	2037639	2043003	1	50	30	14.6	36	14	11.4	33	26	10.7	40	18	10.1	tRNA uridine 5-carboxymethylaminomethyl modification enzyme mnmG (AHRD V1 ***NG Q55694)%3B contains Interpro domain(s) IPR004416 Glucose-inhibited division protein A
mRNA:SL1.00sc02963_1.1.1	mRNA	SL1.00sc02963	2862	5591	-1	13	67	14.6	12	98	25	7	72	14.4	12	98	19.2	Chromodomain-helicase-DNA-binding protein 8 (AHRD V1 *--G B0R0I6)%3B contains Interpro domain(s) IPR014001 DEAD-like helicase%2C N-terminal
mRNA:SL1.00sc03540_135.1.1	mRNA	SL1.00sc03540	884142	884942	1	27	53	14.6	34	61	21.6	19	84	18.8	28	88	20.2	DNA repair protein RAD5 (AHRD V1 *-*NG Q753V5)%3B contains Interpro domain(s) IPR014001 DEAD-like helicase%2C N-terminal
mRNA:SL1.00sc04130_48.1.1	mRNA	SL1.00sc04130	610978	615785	-1	53	27	14.6	57	9	15	92	13	19.1	88	14	17.8	Chromodomain-helicase-DNA-binding protein 8 (AHRD V1 *--G B5DE69)%3B contains Interpro domain(s) IPR014001 DEAD-like helicase%2C N-terminal
mRNA:SL1.00sc04337_274.1.1	mRNA	SL1.00sc04337	3379414	3385324	-1	37	43	14.6	29	22	11.6	25	20	8.2	33	22	9.6	Transitional endoplasmic reticulum ATPase homolog 2 (AHRD V1 **-G P54812)%3B contains Interpro domain(s) IPR003959 ATPase%2C AAA-type%2C core
mRNA:SL1.00sc04337_382.1.1	mRNA	SL1.00sc04337	4341726	4352990	1	34	46	14.6	32	42	16.8	54	47	18.4	35	48	14.5	MUS81 MMS AND UV SENSITIVE 81 endonuclease/ nucleic acid binding (AHRD V1 *-*G AT4G30870.1)
mRNA:SL1.00sc04687_39.1.1	mRNA	SL1.00sc04687	758115	761085	1	45	35	14.6	40	27	15.3	40	30	12.7	43	33	13.2	Endonuclease (AHRD V1 ***NG Q5W9E7_ARATH)
mRNA:SL1.00sc04788_121.1.1	mRNA	SL1.00sc04788	1170940	1187577	1	38	42	14.6	29	14	9.8	31	31	11.3	58	37	16.5	LRR receptor-like serine/threonine-protein kinase RCH1 (AHRD V1 *-*G C0LGV1)%3B contains Interpro domain(s) IPR002290 Serine/threonine protein kinase
mRNA:SL1.00sc05189_73.1.1	mRNA	SL1.00sc05189	766103	773422	1	73	7	14.6	10	1	2.5	3	1	0.7	11	1	2.1	PAP27 PURPLE ACID PHOSPHATASE 27 acid phosphatase/ protein serine/threonine phosphatase (AHRD V1 *--G AT5G50400.1)%3B contains Interpro domain(s) IPR001214 SET
mRNA:SL1.00sc05477_65.1.1	mRNA	SL1.00sc05477	486111	489690	1	42	38	14.6	48	35	18.9	152	21	31.5	190	39	39.9	nucleic acid binding / protein binding / zinc ion binding (AHRD V1 *-*G AT2G47090.1)%3B contains Interpro domain(s) IPR001841 Zinc finger%2C RING-type
mRNA:SL1.00sc05575_211.1.1	mRNA	SL1.00sc05575	4058572	4061427	-1	34	46	14.6	21	49	15.9	34	72	19.3	40	105	25.2	Tubulin-specific chaperone A (AHRD V1 ***G O04350)%3B contains Interpro domain(s) IPR004226 Tubulin binding cofactor A
mRNA:SL1.00sc05858_1165.1.1	mRNA	SL1.00sc05858	9485965	9487337	-1	41	39	14.6	41	41	18.7	37	46	15.1	45	58	17.9	PIN7 PIN-FORMED 7 auxin efflux transmembrane transporter/ auxin hydrogen symporter/ transporter (AHRD V1 *-*G AT1G23080.3)%3B contains Interpro domain(s) IPR004776 Auxin efflux carrier
mRNA:SL1.00sc05933_1.1.1	mRNA	SL1.00sc05933	302	1446	-1	69	11	14.6	69	6	17.1	116	4	21.8	94	2	16.7	Unknown Protein (AHRD V1)%3B contains Interpro domain(s) IPR004253 Protein of unknown function DUF231%2C plant
mRNA:SL1.00sc06004_269.1.1	mRNA	SL1.00sc06004	2244010	2251831	-1	65	15	14.6	43	17	13.7	71	4	13.7	60	5	11.3	Unknown Protein (AHRD V1)%3B contains Interpro domain(s) IPR004253 Protein of unknown function DUF231%2C plant
mRNA:SL1.00sc06070_242.1.1	mRNA	SL1.00sc06070	2414198	2416765	-1	27	53	14.6	27	55	18.7	27	56	15.1	20	52	12.5	Unknown Protein (AHRD V1)%3B contains Interpro domain(s) IPR004253 Protein of unknown function DUF231%2C plant
mRNA:SL1.00sc06070_252.1.1	mRNA	SL1.00sc06070	2479817	2482008	-1	46	34	14.6	40	27	15.3	45	38	15.1	28	34	10.8	Unknown Protein (AHRD V1)%3B contains Interpro domain(s) IPR019191 Essential protein Yae1%2C N-terminal
mRNA:SL1.00sc06118_5.1.1	mRNA	SL1.00sc06118	98805	99670	-1	79	1	14.6	9	1	2.3	3	0	0.5	2	0	0.3	calmodulin-binding protein-related (AHRD V1 *-*NG AT2G38800.1)%3B contains Interpro domain(s) IPR012417 Calmodulin-binding%2C plant
mRNA:SL1.00sc07000_31.1.1	mRNA	SL1.00sc07000	275647	282103	-1	7	73	14.6	9	62	16.2	6	40	8.4	12	65	13.4	Unknown Protein (AHRD V1)
mRNA:SL1.00sc00395_37.1.1	mRNA	SL1.00sc00395	392364	397227	-1	14	65	14.4	10	41	11.6	11	40	9.3	20	38	10.1	Intron-binding protein aquarius (AHRD V1 ***NG O60306)
mRNA:SL1.00sc00395_256.1.1	mRNA	SL1.00sc00395	2473064	2474614	1	61	18	14.4	74	8	18.7	99	19	21.5	135	9	25.1	early-responsive to dehydration protein-related / ERD protein-related (AHRD V1 *--NG AT3G54510.2)%3B contains Interpro domain(s) IPR003864 Protein of unknown function DUF221
mRNA:SL1.00sc00510_146.1.1	mRNA	SL1.00sc00510	2520124	2523723	-1	53	26	14.4	46	22	15.5	76	20	17.5	95	23	20.5	Unknown Protein (AHRD V1)
mRNA:SL1.00sc00777_159.1.1	mRNA	SL1.00sc00777	1136707	1140769	1	37	42	14.4	25	33	13.2	32	26	10.6	36	27	11	Unknown Protein (AHRD V1)
mRNA:SL1.00sc01104_17.1.1	mRNA	SL1.00sc01104	62118	63371	1	9	70	14.4	2	1	0.7	3	2	0.9	4	1	0.9	40S ribosomal protein S16 (AHRD V1 ***NG O22647)%3B contains Interpro domain(s) IPR000754 Ribosomal protein S9
mRNA:SL1.00sc01578_51.1.1	mRNA	SL1.00sc01578	407633	410487	-1	42	37	14.4	50	24	16.8	44	26	12.7	47	32	13.8	DNA binding (AHRD V1 *-*NG AT3G53440.2)
mRNA:SL1.00sc02164_403.1.1	mRNA	SL1.00sc02164	3199475	3200251	-1	42	37	14.4	42	26	15.5	55	38	16.9	64	37	17.6	DNA binding (AHRD V1 *-*NG AT3G53440.2)
mRNA:SL1.00sc02227_103.1.1	mRNA	SL1.00sc02227	743137	745391	-1	29	50	14.4	13	32	10.2	22	57	14.4	19	52	12.4	O-methyltransferase family 2 protein (AHRD V1 ***NG AT4G35160.1)%3B contains Interpro domain(s) IPR016461 O-methyltransferase%2C COMT%2C eukaryota
mRNA:SL1.00sc02257_23.1.1	mRNA	SL1.00sc02257	184278	189867	1	20	59	14.4	17	40	13	23	44	12.2	21	52	12.7	Unknown Protein (AHRD V1)
mRNA:SL1.00sc02618_152.1.1	mRNA	SL1.00sc02618	3076846	3092144	-1	59	20	14.4	52	42	21.4	63	52	20.9	57	42	17.2	FUNCTIONS IN molecular_function unknown INVOLVED IN biological_process unknown LOCATED IN cellular_component unknown EXPRESSED IN 23 plant structures EXPRESSED DURING 15 growth stages (AHRD V1 ***NG AT1G02330.1)%3B contains Interpro domain(s) IPR010756 Hepatocellular carcinoma-associated antigen 59
mRNA:SL1.00sc03001_37.1.1	mRNA	SL1.00sc03001	272915	282992	1	2	77	14.4	6	28	7.7	4	127	23.8	3	54	9.9	Unknown Protein (AHRD V1)
mRNA:SL1.00sc03179_48.1.1	mRNA	SL1.00sc03179	2283491	2287078	1	40	39	14.4	32	36	15.5	32	34	12	40	19	10.3	Paladin (AHRD V1 *-*NG Q9ULE6)
mRNA:SL1.00sc03187_284.1.1	mRNA	SL1.00sc03187	2628468	2634013	1	39	40	14.4	40	34	16.8	40	32	13.1	31	46	13.4	FUNCTIONS IN molecular_function unknown INVOLVED IN biological_process unknown LOCATED IN chloroplast EXPRESSED IN 21 plant structures EXPRESSED DURING 13 growth stages (AHRD V1 *-*NG AT4G01650.1)%3B contains Interpro domain(s) IPR005031 Streptomyces cyclase/dehydrase
mRNA:SL1.00sc03587_25.1.1	mRNA	SL1.00sc03587	922698	934400	1	15	64	14.4	13	58	16.2	16	92	19.7	13	101	19.9	catalytic/ hydrolase (AHRD V1 **-G AT3G62040.1)%3B contains Interpro domain(s) IPR010237 Pyrimidine 5-nucleotidase
mRNA:SL1.00sc03823_120.1.1	mRNA	SL1.00sc03823	1046812	1053525	-1	60	19	14.4	43	19	14.1	49	26	13.7	67	18	14.8	Chaperone activity of bc1 complex-like%2C mitochondrial (AHRD V1 **-NG Q29RI0)%3B contains Interpro domain(s) IPR004147 ABC-1
mRNA:SL1.00sc04007_65.1.1	mRNA	SL1.00sc04007	440718	455243	-1	58	21	14.4	38	14	11.8	36	32	12.4	29	15	7.7	Unknown Protein (AHRD V1)
mRNA:SL1.00sc04007_89.1.1	mRNA	SL1.00sc04007	637708	641477	-1	7	72	14.4	15	84	22.5	12	84	17.5	14	82	16.7	Charged multivesicular body protein 7 (AHRD V1 ***NG Q6PBQ2)
mRNA:SL1.00sc04403_129.1.1	mRNA	SL1.00sc04403	3299027	3303069	-1	65	14	14.4	79	13	20.9	115	15	23.7	128	20	25.8	SNF7 family protein (AHRD V1 *-*NG AT3G62080.2)%3B contains Interpro domain(s) IPR005024 Snf7
mRNA:SL1.00sc04765_145.1.1	mRNA	SL1.00sc04765	1978508	1983669	1	36	43	14.4	27	46	16.6	59	71	23.7	37	51	15.3	Unknown Protein (AHRD V1)
mRNA:SL1.00sc04788_214.1.1	mRNA	SL1.00sc04788	2811319	2816800	-1	76	3	14.4	13	6	4.3	49	4	9.6	42	1	7.5	Protoporphyrinogen oxidase (AHRD V1 ***G O64384_SOLTU)%3B contains Interpro domain(s) IPR004572 Protoporphyrinogen oxidase
mRNA:SL1.00sc05390_4.1.1	mRNA	SL1.00sc05390	87302	90282	1	15	64	14.4	11	52	14.3	16	65	14.7	13	94	18.6	zinc finger DHHC type family protein (AHRD V1 *--NG AT3G22180.1)%3B contains Interpro domain(s) IPR001594 Zinc finger%2C DHHC-type
mRNA:SL1.00sc05407_1.1.1	mRNA	SL1.00sc05407	6516	7530	1	10	69	14.4	8	115	28	2	1	0.5	2	1	0.5	histone H3 (AHRD V1 *-*NG AT5G65360.1)%3B contains Interpro domain(s) IPR000164 Histone H3
mRNA:SL1.00sc05477_8.1.1	mRNA	SL1.00sc05477	46283	50314	-1	50	29	14.4	31	11	9.6	38	22	10.9	36	18	9.4	Unknown Protein (AHRD V1)
mRNA:SL1.00sc05575_210.1.1	mRNA	SL1.00sc05575	4037601	4049824	-1	75	4	14.4	13	3	3.6	13	3	2.9	9	1	1.7	glycoside hydrolase family 28 protein / polygalacturonase pectinase family protein (AHRD V1 ***G AT1G02460.1)%3B contains Interpro domain(s) IPR012334 Pectin lyase fold
mRNA:SL1.00sc05575_315.1.1	mRNA	SL1.00sc05575	5092236	5097571	-1	58	21	14.4	40	15	12.5	56	19	13.7	57	15	12.5	BOR1 REQUIRES HIGH BORON 1 anion exchanger/ boron transporter (AHRD V1 ***G AT2G47160.1)%3B contains Interpro domain(s) IPR003020 Bicarbonate transporter%2C eukaryotic
mRNA:SL1.00sc05948_130.1.1	mRNA	SL1.00sc05948	1540693	1544217	-1	50	29	14.4	57	29	19.6	45	28	13.3	43	25	11.8	GDSL esterase/lipase At1g09390 (AHRD V1 ***NG O80522)%3B contains Interpro domain(s) IPR001087 Lipase%2C GDSL
mRNA:SL1.00sc05992_403.1.1	mRNA	SL1.00sc05992	5890928	5901237	-1	29	50	14.4	23	20	9.8	17	28	8.2	24	41	11.3	AtGolS1 Arabidopsis thaliana galactinol synthase 1 transferase transferring glycosyl groups / transferase transferring hexosyl groups (AHRD V1 ***G AT2G47180.1)%3B contains Interpro domain(s) IPR002495 Glycosyl transferase%2C family 8
mRNA:SL1.00sc06070_354.1.1	mRNA	SL1.00sc06070	3518583	3527077	1	10	69	14.4	2	96	22.3	2	111	20.6	6	99	18.3	pectinesterase family protein (AHRD V1 ***G AT5G19730.1)%3B contains Interpro domain(s) IPR000070 Pectinesterase%2C catalytic
mRNA:SL1.00sc06904_23.1.1	mRNA	SL1.00sc06904	414199	417252	-1	44	35	14.4	26	31	13	24	32	10.2	21	42	11	GA2OX6 GIBBERELLIN 2-OXIDASE 6 gibberellin 2-beta-dioxygenase (AHRD V1 ***G AT1G02400.1)%3B contains Interpro domain(s) IPR005123 Oxoglutarate and iron-dependent oxygenase
mRNA:SL1.00sc07184_375.1.1	mRNA	SL1.00sc07184	3504757	3507616	1	44	35	14.4	54	20	16.8	77	21	17.8	76	35	19.3	myb family transcription factor (AHRD V1 *--G AT2G47210.1)%3B contains Interpro domain(s) IPR001005 SANT%2C DNA-binding
mRNA:SL1.00sc00633_159.1.1	mRNA	SL1.00sc00633	13277392	13285657	-1	64	14	14.2	43	14	13	38	6	8	41	14	9.6	NFU2 NIFU-LIKE PROTEIN 2 structural molecule (AHRD V1 ***G AT5G49940.1)%3B contains Interpro domain(s) IPR001075 NIF system FeS cluster assembly%2C NifU%2C C-terminal
mRNA:SL1.00sc01167_49.1.1	mRNA	SL1.00sc01167	2039150	2047389	1	40	38	14.2	31	42	16.6	45	36	14.7	50	43	16.2	agenet domain-containing protein (AHRD V1 *-*NG AT3G62300.1)%3B contains Interpro domain(s) IPR007930 Protein of unknown function DUF724
mRNA:SL1.00sc01435_80.1.1	mRNA	SL1.00sc01435	546516	549957	-1	39	39	14.2	46	44	20.5	50	36	15.7	56	62	20.5	Long-chain-fatty-acid--CoA ligase 5 (AHRD V1 ***G Q8JZR0)%3B contains Interpro domain(s) IPR000873 AMP-dependent synthetase and ligase
mRNA:SL1.00sc01656_57.1.1	mRNA	SL1.00sc01656	438164	439966	-1	22	56	14.2	28	33	13.9	12	17	5.3	27	16	7.5	ATP-dependent RNA helicase-like protein (AHRD V1 ***NG Q9LZQ9_ARATH)%3B contains Interpro domain(s) IPR011709 Region of unknown function DUF1605
mRNA:SL1.00sc02164_44.1.1	mRNA	SL1.00sc02164	415109	431487	1	42	36	14.2	27	24	11.6	27	26	9.6	34	31	11.3	ATP-dependent RNA helicase-like protein (AHRD V1 ***G Q9LZQ9_ARATH)%3B contains Interpro domain(s) IPR014001 DEAD-like helicase%2C N-terminal
mRNA:SL1.00sc02745_143.1.1	mRNA	SL1.00sc02745	6762820	6765989	-1	53	25	14.2	61	33	21.4	67	32	18	67	32	17.2	WRKY transcription factor 4 (AHRD V1 ***G A7UGD1_SOLTU)%3B contains Interpro domain(s) IPR003657 DNA-binding WRKY
mRNA:SL1.00sc03668_96.1.1	mRNA	SL1.00sc03668	817384	820985	-1	57	21	14.2	13	18	7.1	11	30	7.5	12	25	6.4	ubiquitin-conjugating enzyme family protein (AHRD V1 *-*G AT3G12775.1)%3B contains Interpro domain(s) IPR000608 Ubiquitin-conjugating enzyme%2C E2
mRNA:SL1.00sc03668_108.1.1	mRNA	SL1.00sc03668	921230	927600	-1	16	62	14.2	12	24	8.2	11	59	12.7	26	52	13.6	AtSTS Arabidopsis thaliana stachyose synthase galactinol-raffinose galactosyltransferase/ hydrolase hydrolyzing O-glycosyl compounds (AHRD V1 ***G AT4G01970.1)%3B contains Interpro domain(s) IPR008811 Raffinose synthase
mRNA:SL1.00sc03897_112.1.1	mRNA	SL1.00sc03897	3229850	3231722	1	72	6	14.2	63	6	15.7	57	10	12.2	73	6	13.8	TBC domain-containing protein C1952.17c (AHRD V1 *-*NG Q9URY3)%3B contains Interpro domain(s) IPR000195 RabGAP/TBC
mRNA:SL1.00sc03966_42.1.1	mRNA	SL1.00sc03966	478337	486433	-1	72	6	14.2	46	2	10.9	54	8	11.3	74	2	13.2	oxidoreductase 2OG-Fe II oxygenase family protein (AHRD V1 ***NG AT1G17010.1)%3B contains Interpro domain(s) IPR005123 Oxoglutarate and iron-dependent oxygenase
mRNA:SL1.00sc04007_133.1.1	mRNA	SL1.00sc04007	959368	963563	1	15	63	14.2	7	37	10	11	36	8.6	16	30	8	SRG1 SENESCENCE-RELATED GENE 1 oxidoreductase acting on diphenols and related substances as donors oxygen as acceptor / oxidoreductase acting on paired donors with incorporation or reduction of molecular oxygen 2-oxoglutarate as one donor and inc (AHRD V1%3B contains Interpro domain(s) IPR005123 Oxoglutarate and iron-dependent oxygenase
mRNA:SL1.00sc04168_293.1.1	mRNA	SL1.00sc04168	10542664	10545199	1	20	58	14.2	35	61	21.9	22	65	15.8	30	86	20.2	SRG1 SENESCENCE-RELATED GENE 1 oxidoreductase acting on diphenols and related substances as donors oxygen as acceptor / oxidoreductase acting on paired donors with incorporation or reduction of molecular oxygen 2-oxoglutarate as one donor and inc (AHRD V1%3B contains Interpro domain(s) IPR005123 Oxoglutarate and iron-dependent oxygenase
mRNA:SL1.00sc04361_33.1.1	mRNA	SL1.00sc04361	509839	513459	1	50	28	14.2	36	19	12.5	49	16	11.8	39	18	9.9	SRG1 SENESCENCE-RELATED GENE 1 oxidoreductase acting on diphenols and related substances as donors oxygen as acceptor / oxidoreductase acting on paired donors with incorporation or reduction of molecular oxygen 2-oxoglutarate as one donor and inc (AHRD V1%3B contains Interpro domain(s) IPR005123 Oxoglutarate and iron-dependent oxygenase
mRNA:SL1.00sc04857_170.1.1	mRNA	SL1.00sc04857	1345586	1368094	-1	52	26	14.2	15	18	7.5	15	21	6.6	22	20	7.3	oxidoreductase 2OG-Fe II oxygenase family protein (AHRD V1 ***NG AT4G25310.1)%3B contains Interpro domain(s) IPR005123 Oxoglutarate and iron-dependent oxygenase
mRNA:SL1.00sc05382_17.1.1	mRNA	SL1.00sc05382	203128	206981	1	49	29	14.2	39	27	15	73	25	17.8	77	25	17.8	Bromodomain-containing protein C1450.02 (AHRD V1 *--NG Q9Y7N0)%3B contains Interpro domain(s) IPR005123 Oxoglutarate and iron-dependent oxygenase
mRNA:SL1.00sc05992_200.1.1	mRNA	SL1.00sc05992	4342768	4346150	-1	52	26	14.2	26	22	10.9	38	21	10.7	36	29	11.3	Protein RUPTURED POLLEN GRAIN 1 (AHRD V1 **-NG Q8LFH5)%3B contains Interpro domain(s) IPR018179 RAG1-activating protein 1 homologue
mRNA:SL1.00sc06004_332.1.1	mRNA	SL1.00sc06004	2807415	2817533	1	31	47	14.2	19	39	13.2	6	44	9.1	20	45	11.3	Exonuclease (AHRD V1 ***NG A5Y728_CUCME)%3B contains Interpro domain(s) IPR006084 DNA repair protein (XPGC)/yeast Rad
mRNA:SL1.00sc06183_62.1.1	mRNA	SL1.00sc06183	681052	685384	1	33	45	14.2	26	23	11.2	22	36	10.6	17	42	10.3	Exonuclease (AHRD V1 *-*NG B0F6T2_CUCSA)%3B contains Interpro domain(s) IPR006084 DNA repair protein (XPGC)/yeast Rad
mRNA:SL1.00sc07184_434.1.1	mRNA	SL1.00sc07184	3983134	3994384	-1	68	10	14.2	8	3	2.5	2	2	0.7	6	1	1.2	Unknown Protein (AHRD V1)%3B contains Interpro domain(s) IPR007608 Protein of unknown function DUF584
mRNA:SL1.00sc07408_448.1.1	mRNA	SL1.00sc07408	3127444	3130488	1	19	59	14.2	22	65	19.8	25	71	17.5	24	90	19.9	Unknown Protein (AHRD V1)
mRNA:SL1.00sc00082_10.1.1	mRNA	SL1.00sc00082	190407	206570	1	17	60	14	13	33	10.5	13	16	5.3	17	24	7.1	Subtilisin-like serine protease-like protein (AHRD V1 *--G Q1PFP8_ARATH)%3B contains Interpro domain(s) IPR015500 Peptidase S8%2C subtilisin-related
mRNA:SL1.00sc00198_41.1.1	mRNA	SL1.00sc00198	1002014	1007906	-1	41	36	14	38	22	13.7	66	30	17.5	59	35	16.4	pentatricopeptide PPR repeat-containing protein (AHRD V1 ***NG AT4G18975.3)
mRNA:SL1.00sc00226_12.1.1	mRNA	SL1.00sc00226	254761	266787	1	25	52	14	37	45	18.7	30	28	10.6	41	38	13.8	Subtilisin-like protease (AHRD V1 **-G O65351)%3B contains Interpro domain(s) IPR015500 Peptidase S8%2C subtilisin-related
mRNA:SL1.00sc00331_11.1.1	mRNA	SL1.00sc00331	201414	205642	1	33	44	14	22	47	15.7	53	55	19.7	69	35	18.1	ATTPS1 TREHALOSE-6-PHOSPHATE SYNTHASE alpha alpha-trehalose-phosphate synthase UDP-forming / transferase transferring glycosyl groups (AHRD V1 ***G AT1G78580.1)%3B contains Interpro domain(s) IPR012766 Alpha%2Calpha-trehalose-phosphate synthase
mRNA:SL1.00sc00494_37.1.1	mRNA	SL1.00sc00494	808227	813352	-1	51	26	14	13	10	5.2	17	12	5.3	18	17	6.1	Unknown Protein (AHRD V1)
mRNA:SL1.00sc02156_90.1.1	mRNA	SL1.00sc02156	665023	668473	1	29	48	14	26	44	15.9	43	49	16.7	34	46	13.9	GDSL-lipase protein (AHRD V1 ***NG Q08ET5_CAPAN)%3B contains Interpro domain(s) IPR001087 Lipase%2C GDSL
mRNA:SL1.00sc02257_174.1.1	mRNA	SL1.00sc02257	1593272	1600127	1	39	38	14	33	32	14.8	27	29	10.2	44	32	13.2	GDSL-lipase protein (AHRD V1 ***NG Q08ET5_CAPAN)%3B contains Interpro domain(s) IPR001087 Lipase%2C GDSL
mRNA:SL1.00sc02280_24.1.1	mRNA	SL1.00sc02280	63755	66274	1	9	68	14	1	3	0.9	1	4	0.9	2	1	0.5	GDSL esterase/lipase At1g29670 (AHRD V1 ***NG Q9C7N4)%3B contains Interpro domain(s) IPR001087 Lipase%2C GDSL
mRNA:SL1.00sc02484_110.1.1	mRNA	SL1.00sc02484	6110768	6113505	-1	71	6	14	65	5	15.9	118	7	22.8	110	2	19.5	GDSL esterase/lipase At1g29660 (AHRD V1 ***G Q9C7N5)
mRNA:SL1.00sc02793_127.1.1	mRNA	SL1.00sc02793	1054392	1055883	-1	75	2	14	83	1	19.1	27	1	5.1	60	0	10.4	Unknown Protein (AHRD V1)
mRNA:SL1.00sc03736_39.1.1	mRNA	SL1.00sc03736	730356	736040	-1	30	47	14	25	52	17.5	35	51	15.7	36	70	18.5	GDSL-motif lipase/hydrolase family protein (AHRD V1 ***NG AT1G29670.1)%3B contains Interpro domain(s) IPR001087 Lipase%2C GDSL
mRNA:SL1.00sc04007_338.1.1	mRNA	SL1.00sc04007	2491958	2506522	-1	12	65	14	21	3	5.5	17	5	4	31	7	6.6	GDSL-lipase protein (AHRD V1 ***NG Q08ET5_CAPAN)%3B contains Interpro domain(s) IPR001087 Lipase%2C GDSL
mRNA:SL1.00sc04337_187.1.1	mRNA	SL1.00sc04337	2669139	2674016	-1	30	47	14	30	41	16.2	50	54	18.9	27	44	12.4	GDSL-motif lipase/hydrolase family protein (AHRD V1 ***NG AT1G29670.1)%3B contains Interpro domain(s) IPR001087 Lipase%2C GDSL
mRNA:SL1.00sc04337_196.1.1	mRNA	SL1.00sc04337	2716149	2718429	-1	32	45	14	39	39	17.8	45	30	13.7	51	45	16.7	GDSL-lipase protein (AHRD V1 ***G Q08ET5_CAPAN)%3B contains Interpro domain(s) IPR001087 Lipase%2C GDSL
mRNA:SL1.00sc04337_321.1.1	mRNA	SL1.00sc04337	3846340	3853114	-1	32	45	14	35	35	15.9	48	63	20.2	45	62	18.6	AG AGAMOUS DNA binding / transcription factor (AHRD V1 **-G AT4G18960.1)%3B contains Interpro domain(s) IPR002100 Transcription factor%2C MADS-box IPR002487 Transcription factor%2C K-box
mRNA:SL1.00sc04337_515.1.1	mRNA	SL1.00sc04337	5368212	5371170	-1	30	47	14	26	28	12.3	35	32	12.2	35	31	11.5	Serine/threonine-protein kinase TNNI3K (AHRD V1 ***G Q5GIG6)%3B contains Interpro domain(s) IPR016253 Integrin-linked protein kinase
mRNA:SL1.00sc04361_60.1.1	mRNA	SL1.00sc04361	1182429	1183261	1	67	10	14	25	7	7.3	64	6	12.7	57	5	10.8	cyclic phosphodiesterase (AHRD V1 ***G AT4G18930.1)%3B contains Interpro domain(s) IPR012386 2 %2C 3 cyclic phosphodiesterase%2C plant
mRNA:SL1.00sc04788_51.1.1	mRNA	SL1.00sc04788	491730	497391	1	51	26	14	39	28	15.3	59	41	18.2	70	28	17.1	Unknown Protein (AHRD V1)%3B contains Interpro domain(s) IPR010686 Protein of unknown function DUF1264
mRNA:SL1.00sc04918_1.1.1	mRNA	SL1.00sc04918	564	5055	-1	51	26	14	31	6	8.4	39	16	10	35	14	8.5	Unknown Protein (AHRD V1)%3B contains Interpro domain(s) IPR010686 Protein of unknown function DUF1264
mRNA:SL1.00sc05390_169.1.1	mRNA	SL1.00sc05390	1771777	1776195	-1	30	47	14	30	30	13.7	41	43	15.3	55	44	17.2	CAD1 constitutively activated cell death 1 (AHRD V1 *-*NG AT1G29690.1)%3B contains Interpro domain(s) IPR001862 Membrane attack complex component/perforin/complement C9
mRNA:SL1.00sc05477_185.1.1	mRNA	SL1.00sc05477	1475936	1479000	1	35	42	14	21	36	13	13	19	5.8	20	14	5.9	Receptor-like serine/threonine kinase (AHRD V1 ***G C6FF81_SOYBN)%3B contains Interpro domain(s) IPR002290 Serine/threonine protein kinase
mRNA:SL1.00sc05575_331.1.1	mRNA	SL1.00sc05575	5336153	5349136	1	27	50	14	15	30	10.2	22	43	11.8	27	53	13.9	Cysteine-rich receptor-like protein kinase 10 (AHRD V1 *-*G Q8GYA4)%3B contains Interpro domain(s) IPR002290 Serine/threonine protein kinase
mRNA:SL1.00sc05858_408.1.1	mRNA	SL1.00sc05858	3507580	3513852	-1	19	58	14	19	62	18.4	19	93	20.4	26	121	25.6	serine/threonine protein kinase-related (AHRD V1 *-*G AT1G53420.1)%3B contains Interpro domain(s) IPR002290 Serine/threonine protein kinase
mRNA:SL1.00sc05858_517.1.1	mRNA	SL1.00sc05858	4356083	4363140	1	22	55	14	16	51	15.3	20	69	16.2	28	56	14.6	FUNCTIONS IN molecular_function unknown INVOLVED IN biological_process unknown LOCATED IN cellular_component unknown EXPRESSED IN 22 plant structures EXPRESSED DURING 13 growth stages (AHRD V1 **-NG AT5G06970.1)%3B contains Interpro domain(s) IPR008528 Protein of unknown function DUF810
mRNA:SL1.00sc06019_289.1.1	mRNA	SL1.00sc06019	2263236	2263808	-1	0	77	14	0	55	12.5	0	110	20	0	134	23.3	Unknown Protein (AHRD V1)%3B contains Interpro domain(s) IPR008528 Protein of unknown function DUF810
mRNA:SL1.00sc06019_431.1.1	mRNA	SL1.00sc06019	3256961	3262629	-1	56	21	14	43	21	14.6	49	19	12.4	55	27	14.3	Unknown Protein (AHRD V1)
mRNA:SL1.00sc06183_208.1.1	mRNA	SL1.00sc06183	1965970	1969308	-1	73	4	14	36	1	8.4	14	0	2.5	16	0	2.8	Unknown Protein (AHRD V1)
mRNA:SL1.00sc07122_157.1.1	mRNA	SL1.00sc07122	1314878	1319354	1	7	70	14	1	81	18.7	1	87	16	3	106	19	ATP binding / kinase/ protein binding / protein kinase/ protein serine/threonine kinase/ protein tyrosine kinase (AHRD V1 *-*G AT1G29730.1)%3B contains Interpro domain(s) IPR002290 Serine/threonine protein kinase
mRNA:SL1.00sc07122_169.1.1	mRNA	SL1.00sc07122	1392250	1395463	-1	25	52	14	33	41	16.8	27	36	11.5	34	41	13.1	SERK4 SOMATIC EMBRYOGENESIS RECEPTOR-LIKE KINASE 4 protein binding / protein kinase/ transmembrane receptor protein serine/threonine kinase (AHRD V1 *-*G AT2G13790.1)
mRNA:SL1.00sc07184_70.1.1	mRNA	SL1.00sc07184	625060	626847	-1	23	54	14	19	41	13.7	45	49	17.1	38	67	18.3	RKF1 RECEPTOR-LIKE KINASE IN FLOWERS 1 ATP binding / kinase/ protein serine/threonine kinase/ receptor signaling protein serine/threonine kinase (AHRD V1 *-*G AT1G29750.2)%3B contains Interpro domain(s) IPR002290 Serine/threonine protein kinase
mRNA:SL1.00sc07408_95.1.1	mRNA	SL1.00sc07408	649150	654816	1	39	38	14	25	52	17.5	27	78	19.1	20	77	16.9	RKF1 RECEPTOR-LIKE KINASE IN FLOWERS 1 ATP binding / kinase/ protein serine/threonine kinase/ receptor signaling protein serine/threonine kinase (AHRD V1 *-*G AT1G29750.2)%3B contains Interpro domain(s) IPR002290 Serine/threonine protein kinase
mRNA:SL1.00sc00090_411.1.1	mRNA	SL1.00sc00090	3320150	3321891	-1	47	29	13.8	34	16	11.4	35	14	8.9	50	16	11.5	Histidinol dehydrogenase (AHRD V1 ***G B9GH07_POPTR)%3B contains Interpro domain(s) IPR012131 Histidinol dehydrogenase%2C prokaryotic-type
mRNA:SL1.00sc00198_61.1.1	mRNA	SL1.00sc00198	1404630	1413026	-1	74	2	13.8	16	5	4.8	10	8	3.3	17	3	3.5	FUNCTIONS IN molecular_function unknown INVOLVED IN biological_process unknown LOCATED IN cellular_component unknown EXPRESSED IN 24 plant structures EXPRESSED DURING 15 growth stages (AHRD V1 *-*NG AT1G29760.1)%3B contains Interpro domain(s) IPR009617 Adipose-regulatory protein%2C Seipin
mRNA:SL1.00sc00463_211.1.1	mRNA	SL1.00sc00463	2612118	2612442	1	76	0	13.8	1	0	0.2	0	0	0	3	0	0.5	Aquaporin NIP1-1 (AHRD V1 *-*NG Q40746)%3B contains Interpro domain(s) IPR012269 Aquaporin
mRNA:SL1.00sc00463_269.1.1	mRNA	SL1.00sc00463	3702673	3706061	1	36	40	13.8	28	36	14.6	40	34	13.5	22	28	8.7	CTD small phosphatase-like protein (AHRD V1 *--G Q9PTJ6)%3B contains Interpro domain(s) IPR011948 Dullard-like phosphatase domain
mRNA:SL1.00sc00494_50.1.1	mRNA	SL1.00sc00494	1030856	1042123	-1	62	14	13.8	20	6	5.9	34	16	9.1	34	5	6.8	Unknown Protein (AHRD V1)
mRNA:SL1.00sc01402_80.1.1	mRNA	SL1.00sc01402	654471	660188	-1	46	30	13.8	32	12	10	28	18	8.4	37	21	10.1	Unknown Protein (AHRD V1)
mRNA:SL1.00sc01435_102.1.1	mRNA	SL1.00sc01435	693903	696531	-1	59	17	13.8	57	18	17.1	67	12	14.4	99	18	20.4	Unknown Protein (AHRD V1)
mRNA:SL1.00sc01482_17.1.1	mRNA	SL1.00sc01482	55956	69509	-1	23	53	13.8	7	11	4.1	5	3	1.5	8	3	1.9	phosphoinositide binding / zinc ion binding (AHRD V1 *--G AT1G29800.1)%3B contains Interpro domain(s) IPR007461 Ysc84 actin-binding domain
mRNA:SL1.00sc01556_31.1.1	mRNA	SL1.00sc01556	4493397	4498841	-1	13	63	13.8	4	17	4.8	3	15	3.3	5	26	5.4	brassinosteroid signalling positive regulator-related (AHRD V1 *-*G AT1G78700.1)%3B contains Interpro domain(s) IPR008540 BZR1%2C transcriptional repressor
mRNA:SL1.00sc01634_1.1.1	mRNA	SL1.00sc01634	405	6243	-1	76	0	13.8	19	0	4.3	38	0	6.9	36	1	6.4	Heat stress transcription factor A-4a (AHRD V1 ***G O49403)%3B contains Interpro domain(s) IPR000232 Heat shock factor (HSF)-type%2C DNA-binding
mRNA:SL1.00sc01652_12.1.1	mRNA	SL1.00sc01652	586233	610847	-1	46	30	13.8	17	17	7.7	26	21	8.6	19	33	9.1	Pentatricopeptide repeat protein (Fragment) (AHRD V1 *-*NG B3U1U4_ISOEN)%3B contains Interpro domain(s) IPR002885 Pentatricopeptide repeat
mRNA:SL1.00sc01656_140.1.1	mRNA	SL1.00sc01656	1125360	1134906	1	52	24	13.8	20	22	9.6	45	26	12.9	35	30	11.3	Unknown Protein (AHRD V1)
mRNA:SL1.00sc01656_292.1.1	mRNA	SL1.00sc01656	2378468	2400960	-1	56	20	13.8	31	6	8.4	30	4	6.2	42	5	8.2	Heat stress transcription factor A-2 (AHRD V1 *-*NG O80982)%3B contains Interpro domain(s) IPR000232 Heat shock factor (HSF)-type%2C DNA-binding
mRNA:SL1.00sc02102_297.1.1	mRNA	SL1.00sc02102	1857772	1861010	-1	30	46	13.8	43	36	18	29	75	18.9	33	60	16.2	RLK1 RECEPTOR-LIKE PROTEIN KINASE 1 ATP binding / carbohydrate binding / kinase/ protein kinase/ protein serine/threonine kinase/ protein tyrosine kinase/ sugar binding (AHRD V1 *-*G AT5G60900.1)%3B contains Interpro domain(s) IPR002290 Serine/threonine protein kinase
mRNA:SL1.00sc02164_145.1.1	mRNA	SL1.00sc02164	1288053	1290569	1	15	61	13.8	9	76	19.4	8	158	30.2	6	111	20.4	U-box domain-containing protein (AHRD V1 *-*NG AT1G66160.1)%3B contains Interpro domain(s) IPR011989 Armadillo-like helical
mRNA:SL1.00sc02257_154.1.1	mRNA	SL1.00sc02257	1427820	1433294	-1	75	1	13.8	9	4	3	10	2	2.2	10	1	1.9	DNA polymerase III subunit tau (AHRD V1 *-*NG P06710)%3B contains Interpro domain(s) IPR012763 DNA polymerase III%2C subunit gamma/ tau
mRNA:SL1.00sc02370_1.1.1	mRNA	SL1.00sc02370	1290	3542	1	48	28	13.8	51	35	19.6	101	43	26.2	80	50	22.6	Ubiquitin domain-containing protein 1 (AHRD V1 ***NG Q4V8W7)
mRNA:SL1.00sc02606_40.1.1	mRNA	SL1.00sc02606	430400	432254	1	30	46	13.8	38	50	20	18	42	10.9	21	34	9.6	Mitochondrial dihydroorotase (AHRD V1 ***G A5JJV1_BRANA)%3B contains Interpro domain(s) IPR004721 Dihydroorotase homodimeric type
mRNA:SL1.00sc02618_124.1.1	mRNA	SL1.00sc02618	2321662	2331137	-1	25	51	13.8	22	35	13	12	36	8.7	35	52	15.1	ER lumen protein retaining receptor (AHRD V1 ***NG A7QDG3_VITVI)%3B contains Interpro domain(s) IPR000133 ER lumen protein retaining receptor
mRNA:SL1.00sc03540_133.1.1	mRNA	SL1.00sc03540	876749	879424	-1	48	28	13.8	30	23	12.1	58	20	14.2	56	34	15.7	Protein transport protein Sec61 subunit alpha (AHRD V1 ***NG Q54XK2)%3B contains Interpro domain(s) IPR002208 SecY protein
mRNA:SL1.00sc04444_231.1.1	mRNA	SL1.00sc04444	2135408	2139696	-1	53	23	13.8	28	17	10.2	17	16	6	16	14	5.2	UNE1-like protein (AHRD V1 ***NG B2ZAQ7_GOSRA)%3B contains Interpro domain(s) IPR006943 Protein of unknown function DUF641%2C plant
mRNA:SL1.00sc04765_43.1.1	mRNA	SL1.00sc04765	553799	560189	1	54	22	13.8	45	18	14.3	38	25	11.5	44	47	15.8	ATTPS7 alpha alpha-trehalose-phosphate synthase UDP-forming / transferase transferring glycosyl groups / trehalose-phosphatase (AHRD V1 *-*G AT1G06410.1)%3B contains Interpro domain(s) IPR001830 Glycosyl transferase%2C family 20
mRNA:SL1.00sc04765_151.1.1	mRNA	SL1.00sc04765	2044063	2051879	-1	68	8	13.8	11	3	3.2	7	6	2.4	8	4	2.1	Unknown Protein (AHRD V1)
mRNA:SL1.00sc05290_125.1.1	mRNA	SL1.00sc05290	16500698	16501969	-1	5	71	13.8	1	43	10	0	9	1.6	1	19	3.5	binding / catalytic/ transcription repressor (AHRD V1 *-*NG AT4G18810.1)%3B contains Interpro domain(s) IPR013857 NADH:ubiquinone oxidoreductase intermediate-associated protein 30
mRNA:SL1.00sc05477_278.1.1	mRNA	SL1.00sc05477	2150347	2159260	1	3	73	13.8	0	11	2.5	7	10	3.1	0	4	0.7	Ras-like GTP-binding protein (AHRD V1 ***G Q9SN35_ARATH)%3B contains Interpro domain(s) IPR015595 Rab11-related
mRNA:SL1.00sc05858_79.1.1	mRNA	SL1.00sc05858	754679	767229	-1	68	8	13.8	50	9	13.4	70	4	13.5	99	5	18.1	WRKY transcription factor 5 (AHRD V1 ***G A7UGD2_SOLTU)%3B contains Interpro domain(s) IPR003657 DNA-binding WRKY
mRNA:SL1.00sc06070_24.1.1	mRNA	SL1.00sc06070	321273	322491	1	62	14	13.8	64	13	17.5	56	17	13.3	47	16	11	Unknown Protein (AHRD V1)
mRNA:SL1.00sc06205_10.1.1	mRNA	SL1.00sc06205	1369506	1375153	1	33	43	13.8	23	27	11.4	35	29	11.7	35	40	13.1	Unknown Protein (AHRD V1)
mRNA:SL1.00sc06255_55.1.1	mRNA	SL1.00sc06255	388203	400244	1	45	31	13.8	28	22	11.4	34	17	9.3	47	24	12.4	Unknown Protein (AHRD V1)
mRNA:SL1.00sc06498_78.1.1	mRNA	SL1.00sc06498	4455345	4456516	1	4	72	13.8	2	42	10	5	59	11.7	3	110	19.7	WD repeat-containing protein 53 (AHRD V1 *-*NG Q9DB94)%3B contains Interpro domain(s) IPR017986 WD40 repeat%2C region
mRNA:SL1.00sc06741_10.1.1	mRNA	SL1.00sc06741	65234	65779	-1	6	70	13.8	4	61	14.8	5	65	12.7	4	67	12.4	Cellulose synthase (AHRD V1 ***G Q6J8W9_9ROSI)%3B contains Interpro domain(s) IPR005150 Cellulose synthase
mRNA:SL1.00sc06819_57.1.1	mRNA	SL1.00sc06819	1327011	1332895	-1	71	5	13.8	52	9	13.9	71	14	15.5	48	9	9.9	Receptor-like protein kinase 2 (AHRD V1 *-*G Q9LHP4)%3B contains Interpro domain(s) IPR001611 Leucine-rich repeat
mRNA:SL1.00sc07059_289.1.1	mRNA	SL1.00sc07059	3333827	3337203	-1	39	37	13.8	38	43	18.4	28	67	17.3	31	68	17.2	Unknown Protein (AHRD V1)%3B contains Interpro domain(s) IPR011112 Rho termination factor%2C N-terminal
mRNA:SL1.00sc07266_6.1.1	mRNA	SL1.00sc07266	93526	99622	-1	38	38	13.8	31	33	14.6	42	11	9.6	53	16	12	zinc finger C3HC4-type RING finger family protein (AHRD V1 *-*G AT5G01070.2)%3B contains Interpro domain(s) IPR011016 Zinc finger%2C RING-CH-type
mRNA:SL1.00sc07408_169.1.1	mRNA	SL1.00sc07408	1145307	1149168	1	12	64	13.8	20	61	18.4	14	78	16.7	20	96	20.2	subtilase family protein (AHRD V1 *--G AT2G05920.1)%3B contains Interpro domain(s) IPR015500 Peptidase S8%2C subtilisin-related
mRNA:SL1.00sc00226_6.1.1	mRNA	SL1.00sc00226	160334	172582	1	42	33	13.6	26	15	9.3	22	34	10.2	36	16	9.1	Subtilisin-like protease (AHRD V1 **-G Q9LWA3_SOLLC)%3B contains Interpro domain(s) IPR015500 Peptidase S8%2C subtilisin-related
mRNA:SL1.00sc00226_255.1.1	mRNA	SL1.00sc00226	3097381	3106757	1	56	19	13.6	48	3	11.6	69	2	12.9	81	4	14.8	Shaggy-related protein kinase 2 (AHRD V1 ***G Q6VM08_PHYPA)%3B contains Interpro domain(s) IPR002290 Serine/threonine protein kinase
mRNA:SL1.00sc00395_143.1.1	mRNA	SL1.00sc00395	1496983	1498835	1	11	64	13.6	9	57	15	5	70	13.7	5	77	14.3	Somatic embryogenesis receptor kinase 5 (AHRD V1 ***G Q8LPS5)%3B contains Interpro domain(s) IPR002290 Serine/threonine protein kinase
mRNA:SL1.00sc00463_101.1.1	mRNA	SL1.00sc00463	926841	931760	1	48	27	13.6	24	18	9.6	34	24	10.6	39	35	12.9	subtilase family protein (AHRD V1 **-NG AT3G14067.1)%3B contains Interpro domain(s) IPR015500 Peptidase S8%2C subtilisin-related
mRNA:SL1.00sc01402_140.1.1	mRNA	SL1.00sc01402	1137544	1139846	-1	59	16	13.6	71	0	16.2	64	9	13.3	94	7	17.6	Serine protease (AHRD V1 **-NG C3PTS6_TOBAC)%3B contains Interpro domain(s) IPR015500 Peptidase S8%2C subtilisin-related
mRNA:SL1.00sc01881_64.1.1	mRNA	SL1.00sc01881	1251918	1254707	-1	60	15	13.6	80	12	20.9	146	8	28	262	10	47.4	SERK1 SOMATIC EMBRYOGENESIS RECEPTOR-LIKE KINASE inase/ transmembrane receptor protein serine/threonine kinase (AHRD V1 *-*G AT1G71830.1)%3B contains Interpro domain(s) IPR017442 Serine/threonine protein kinase-related
mRNA:SL1.00sc02033_1.1.1	mRNA	SL1.00sc02033	127	3473	-1	43	32	13.6	25	46	16.2	27	27	9.8	32	38	12.2	BRL2 BRI1-LIKE 2 ATP binding / protein serine/threonine kinase/ transmembrane receptor protein serine/threonine kinase (AHRD V1 *-*G AT2G01950.1)%3B contains Interpro domain(s) IPR002290 Serine/threonine protein kinase
mRNA:SL1.00sc02102_247.1.1	mRNA	SL1.00sc02102	1527394	1531317	-1	50	25	13.6	36	25	13.9	52	21	13.3	42	28	12.2	Unknown Protein (AHRD V1)
mRNA:SL1.00sc02257_141.1.1	mRNA	SL1.00sc02257	1322665	1325843	1	24	51	13.6	13	30	9.8	23	30	9.6	21	25	8	SERK1 SOMATIC EMBRYOGENESIS RECEPTOR-LIKE KINASE inase/ transmembrane receptor protein serine/threonine kinase (AHRD V1 *--G AT1G71830.1)%3B contains Interpro domain(s) IPR013210 Leucine-rich repeat%2C N-terminal
mRNA:SL1.00sc02749_39.1.1	mRNA	SL1.00sc02749	291712	292684	-1	0	75	13.6	0	54	12.3	0	58	10.6	0	52	9.1	EFR EF-TU RECEPTOR ATP binding / kinase/ protein serine/threonine kinase (AHRD V1 *-*G AT5G20480.1)%3B contains Interpro domain(s) IPR002290 Serine/threonine protein kinase
mRNA:SL1.00sc02895_148.1.1	mRNA	SL1.00sc02895	7261480	7271453	1	31	44	13.6	13	31	10	18	39	10.4	21	46	11.7	EFR EF-TU RECEPTOR ATP binding / kinase/ protein serine/threonine kinase (AHRD V1 *-*G AT5G20480.1)%3B contains Interpro domain(s) IPR002290 Serine/threonine protein kinase
mRNA:SL1.00sc03587_75.1.1	mRNA	SL1.00sc03587	3075583	3079369	-1	37	38	13.6	30	42	16.4	42	48	16.4	29	55	14.6	Ycf20-like protein (AHRD V1 **-NG P72983)%3B contains Interpro domain(s) IPR007572 Protein of unknown function DUF565
mRNA:SL1.00sc03736_34.1.1	mRNA	SL1.00sc03736	667566	670443	1	31	44	13.6	26	23	11.2	24	24	8.7	26	25	8.9	EFR EF-TU RECEPTOR ATP binding / kinase/ protein serine/threonine kinase (AHRD V1 *-*G AT5G20480.1)%3B contains Interpro domain(s) IPR002290 Serine/threonine protein kinase
mRNA:SL1.00sc04337_277.1.1	mRNA	SL1.00sc04337	3429614	3432921	1	43	32	13.6	24	16	9.1	38	17	10	44	20	11.1	ATP binding / kinase/ protein serine/threonine kinase (AHRD V1 *-*G AT5G01950.1)%3B contains Interpro domain(s) IPR002290 Serine/threonine protein kinase
mRNA:SL1.00sc04337_636.1.1	mRNA	SL1.00sc04337	6219116	6249620	1	24	51	13.6	17	29	10.5	12	25	6.7	22	26	8.4	Unknown Protein (AHRD V1)%3B contains Interpro domain(s) IPR004348 Protein of unknown function DUF246%2C plant
mRNA:SL1.00sc04343_3.1.1	mRNA	SL1.00sc04343	15825	17282	-1	68	7	13.6	55	9	14.6	91	9	18.2	105	14	20.7	Nucleobase ascorbate transporter (AHRD V1 ***G B9I1J7_POPTR)%3B contains Interpro domain(s) IPR006043 Xanthine/uracil/vitamin C permease
mRNA:SL1.00sc04684_58.1.1	mRNA	SL1.00sc04684	1299277	1304041	1	46	29	13.6	39	22	13.9	60	35	17.3	55	17	12.5	SAP30-binding protein (AHRD V1 *-*NG Q9UHR5)%3B contains Interpro domain(s) IPR012479 HCNGP-like
mRNA:SL1.00sc05390_148.1.1	mRNA	SL1.00sc05390	1575440	1578831	-1	68	7	13.6	4	6	2.3	6	8	2.5	7	13	3.5	RLK Receptor-like kinase ATP binding / kinase/ protein serine/threonine kinase (AHRD V1 *-*G AT5G67280.1)%3B contains Interpro domain(s) IPR002290 Serine/threonine protein kinase
mRNA:SL1.00sc05477_255.1.1	mRNA	SL1.00sc05477	1981507	1999735	1	58	17	13.6	37	3	9.1	38	14	9.5	36	21	9.9	CBL-interacting serine/threonine-protein kinase 12 (AHRD V1 ***G Q9SN43)%3B contains Interpro domain(s) IPR002290 Serine/threonine protein kinase
mRNA:SL1.00sc05858_616.1.1	mRNA	SL1.00sc05858	5069253	5073680	-1	22	53	13.6	8	24	7.3	10	40	9.1	15	28	7.5	CBL-interacting protein kinase 16 (AHRD V1 ***NG A7QDI8_VITVI)
mRNA:SL1.00sc06004_227.1.1	mRNA	SL1.00sc06004	1960738	1966488	1	40	35	13.6	28	23	11.6	58	38	17.5	87	40	22.1	Unknown Protein (AHRD V1)
mRNA:SL1.00sc06070_170.1.1	mRNA	SL1.00sc06070	1699553	1700850	-1	53	22	13.6	32	16	10.9	52	8	10.9	107	24	22.8	Transcription factor TGA2 (AHRD V1 **-NG P43273)
mRNA:SL1.00sc07059_317.1.1	mRNA	SL1.00sc07059	3597507	3598296	-1	29	46	13.6	12	43	12.5	16	90	19.3	6	88	16.4	Unknown Protein (AHRD V1)
mRNA:SL1.00sc00056_3.1.1	mRNA	SL1.00sc00056	200849	202930	1	4	70	13.5	4	77	18.4	3	77	14.6	2	77	13.8	transcription factor-related (AHRD V1 ***NG AT4G18650.1)
mRNA:SL1.00sc00090_113.1.1	mRNA	SL1.00sc00090	838728	842546	1	46	28	13.5	16	31	10.7	12	23	6.4	23	15	6.6	Unknown Protein (AHRD V1)
mRNA:SL1.00sc00090_302.1.1	mRNA	SL1.00sc00090	2414858	2416201	1	4	70	13.5	2	52	12.3	6	114	21.8	9	152	28	ATP binding / kinase/ protein serine/threonine kinase (AHRD V1 *-*G AT5G49780.1)%3B contains Interpro domain(s) IPR002290 Serine/threonine protein kinase
mRNA:SL1.00sc00395_158.1.1	mRNA	SL1.00sc00395	1695287	1697975	1	63	11	13.5	36	8	10	100	4	18.9	137	13	26.1	myb family transcription factor (AHRD V1 *-*NG AT2G42660.1)%3B contains Interpro domain(s) IPR006447 Myb-like DNA-binding region%2C SHAQKYF class
mRNA:SL1.00sc00463_13.1.1	mRNA	SL1.00sc00463	112779	126008	-1	34	40	13.5	27	44	16.2	27	56	15.1	34	52	15	Unknown Protein (AHRD V1)%3B contains Interpro domain(s) IPR007789 Protein of unknown function DUF688
mRNA:SL1.00sc00777_189.1.1	mRNA	SL1.00sc00777	1335592	1336809	-1	27	47	13.5	26	39	14.8	32	38	12.7	27	29	9.8	Cysteine protease (AHRD V1 ***NG Q7XYU8_ANTAD)%3B contains Interpro domain(s) IPR000118 Granulin
mRNA:SL1.00sc01435_127.1.1	mRNA	SL1.00sc01435	854208	856318	-1	59	15	13.5	30	10	9.1	13	7	3.6	17	4	3.7	Cysteine protease (Fragment) (AHRD V1 ***NG B8QW28_ZEAMP)%3B contains Interpro domain(s) IPR013128 Peptidase C1A%2C papain
mRNA:SL1.00sc01435_323.1.1	mRNA	SL1.00sc01435	2262984	2264466	-1	5	69	13.5	3	104	24.4	4	58	11.3	2	76	13.6	Pentatricopeptide repeat-containing protein (AHRD V1 ***NG Q3LAF9_HORVU)%3B contains Interpro domain(s) IPR002885 Pentatricopeptide repeat
mRNA:SL1.00sc02060_16.1.1	mRNA	SL1.00sc02060	744868	753319	1	34	40	13.5	27	22	11.2	0	1	0.2	1	3	0.7	Cysteine proteinase (AHRD V1 ***NG Q9LT78_ARATH)%3B contains Interpro domain(s) IPR013128 Peptidase C1A%2C papain
mRNA:SL1.00sc02156_123.1.1	mRNA	SL1.00sc02156	923395	928954	-1	11	63	13.5	16	77	21.2	10	93	18.8	10	101	19.3	Phosphoribosylformylglycinamidine synthase (AHRD V1 ***G A9Y5J1_ARATH)%3B contains Interpro domain(s) IPR010073 Phosphoribosylformylglycinamidine synthase%2C eukaryotes and proteobacteria
mRNA:SL1.00sc02227_119.1.1	mRNA	SL1.00sc02227	855829	858584	-1	23	51	13.5	3	33	8.2	19	36	10	13	32	7.8	Unknown Protein (AHRD V1)
mRNA:SL1.00sc02484_40.1.1	mRNA	SL1.00sc02484	1273573	1276227	-1	11	63	13.5	5	49	12.3	9	55	11.7	2	108	19.2	N-(5'-phosphoribosyl)anthranilate isomerase (AHRD V1 ***G A7Q3I9_VITVI)%3B contains Interpro domain(s) IPR011060 Ribulose-phosphate binding barrel
mRNA:SL1.00sc02494_19.1.1	mRNA	SL1.00sc02494	1445374	1462667	-1	52	22	13.5	23	6	6.6	8	6	2.5	16	5	3.7	Bet v I domain-containing protein (Fragment) (AHRD V1 *-*NG C6F677_9CONI)%3B contains Interpro domain(s) IPR000916 Bet v I allergen
mRNA:SL1.00sc02597_123.1.1	mRNA	SL1.00sc02597	1136348	1137687	1	73	1	13.5	15	0	3.4	1	1	0.4	9	0	1.6	protein kinase family protein (AHRD V1 ***NG AT3G58640.2)
mRNA:SL1.00sc03179_73.1.1	mRNA	SL1.00sc03179	2709263	2711181	-1	51	23	13.5	45	20	14.8	44	37	14.7	49	20	12	protein kinase family protein (AHRD V1 *-*NG AT3G58640.2)%3B contains Interpro domain(s) IPR001245 Tyrosine protein kinase
mRNA:SL1.00sc03587_74.1.1	mRNA	SL1.00sc03587	3048643	3050989	-1	18	56	13.5	21	39	13.7	42	70	20.4	40	46	15	protein kinase family protein (AHRD V1 *-*NG AT2G31010.1)%3B contains Interpro domain(s) IPR002290 Serine/threonine protein kinase
mRNA:SL1.00sc04550_4.1.1	mRNA	SL1.00sc04550	35382	39154	1	54	20	13.5	18	19	8.4	32	38	12.7	33	47	13.9	binding (AHRD V1 ***NG AT3G56210.4)%3B contains Interpro domain(s) IPR016024 Armadillo-type fold
mRNA:SL1.00sc04857_49.1.1	mRNA	SL1.00sc04857	495492	496587	-1	2	72	13.5	2	59	13.9	2	164	30.2	0	100	17.4	Unknown Protein (AHRD V1)
mRNA:SL1.00sc05189_153.1.1	mRNA	SL1.00sc05189	1742884	1752445	-1	56	18	13.5	43	7	11.4	37	14	9.3	42	10	9.1	transcription factor (AHRD V1 *-*G AT3G58630.1)%3B contains Interpro domain(s) IPR006578 MADF domain
mRNA:SL1.00sc05253_97.1.1	mRNA	SL1.00sc05253	721516	724106	1	61	13	13.5	65	9	16.8	45	6	9.3	59	10	12	Unknown Protein (AHRD V1)
mRNA:SL1.00sc05390_118.1.1	mRNA	SL1.00sc05390	1276661	1284279	-1	37	37	13.5	40	34	16.8	40	22	11.3	24	42	11.5	curculin-like mannose-binding lectin family protein (AHRD V1 ***G AT1G78830.1)%3B contains Interpro domain(s) IPR001480 Curculin-like (mannose-binding) lectin
mRNA:SL1.00sc05390_201.1.1	mRNA	SL1.00sc05390	2067240	2087903	-1	67	7	13.5	12	8	4.6	12	1	2.4	13	2	2.6	SCAR-like protein 2 (AHRD V1 *--NG Q5QNA6)
mRNA:SL1.00sc05409_57.1.1	mRNA	SL1.00sc05409	2264556	2295605	-1	49	25	13.5	28	16	10	23	14	6.7	31	18	8.5	Dof zinc finger protein (Fragment) (AHRD V1 *-*NG Q8L5E6_HORVU)%3B contains Interpro domain(s) IPR003851 Zinc finger%2C Dof-type
mRNA:SL1.00sc05477_116.1.1	mRNA	SL1.00sc05477	867779	874110	1	61	13	13.5	51	8	13.4	26	9	6.4	30	6	6.3	Pollen allergen-like protein (AHRD V1 ***NG Q9LX15_ARATH)%3B contains Interpro domain(s) IPR006041 Pollen Ole e 1 allergen and extensin
mRNA:SL1.00sc05858_220.1.1	mRNA	SL1.00sc05858	1993008	1999640	-1	61	13	13.5	7	15	5	10	10	3.6	25	15	7	pollen Ole e 1 allergen and extensin family protein (AHRD V1 ***NG AT4G18596.1)%3B contains Interpro domain(s) IPR006041 Pollen Ole e 1 allergen and extensin
mRNA:SL1.00sc05948_106.1.1	mRNA	SL1.00sc05948	1315170	1318866	1	22	52	13.5	16	33	11.2	18	35	9.6	29	48	13.4	Unknown Protein (AHRD V1)%3B contains Interpro domain(s) IPR007751 Protein of unknown function DUF676%2C hydrolase-like
mRNA:SL1.00sc06019_421.1.1	mRNA	SL1.00sc06019	3179069	3182791	-1	72	2	13.5	2	1	0.7	1	2	0.5	5	0	0.9	copper-binding family protein (AHRD V1 ***G AT1G06330.1)%3B contains Interpro domain(s) IPR006121 Heavy metal transport/detoxification protein
mRNA:SL1.00sc06070_59.1.1	mRNA	SL1.00sc06070	626912	637469	-1	45	29	13.5	27	17	10	39	12	9.3	43	16	10.3	Unknown Protein (AHRD V1)%3B contains Interpro domain(s) IPR007493 Protein of unknown function DUF538
mRNA:SL1.00sc06070_342.1.1	mRNA	SL1.00sc06070	3368722	3382481	1	30	44	13.5	24	39	14.3	40	59	18	34	51	14.8	Cysteine proteinase 2 (AHRD V1 ***NG P04989)%3B contains Interpro domain(s) IPR013128 Peptidase C1A%2C papain
mRNA:SL1.00sc06183_377.1.1	mRNA	SL1.00sc06183	3396616	3404491	-1	24	50	13.5	25	36	13.9	23	39	11.3	31	56	15.1	BHLH32 BASIC HELIX-LOOP-HELIX 32 DNA binding / transcription factor (AHRD V1 *-*G AT3G25710.1)%3B contains Interpro domain(s) IPR001092 Basic helix-loop-helix dimerisation region bHLH
mRNA:SL1.00sc06303_53.1.1	mRNA	SL1.00sc06303	556391	563949	1	6	68	13.5	0	1	0.2	0	4	0.7	1	4	0.9	U-box domain-containing protein 45 (AHRD V1 ***NG Q9C7G1)%3B contains Interpro domain(s) IPR011989 Armadillo-like helical
mRNA:SL1.00sc07184_261.1.1	mRNA	SL1.00sc07184	2440232	2443062	1	54	20	13.5	43	20	14.3	61	7	12.4	72	18	15.7	Unknown Protein (AHRD V1)
mRNA:SL1.00sc00090_323.1.1	mRNA	SL1.00sc00090	2550474	2551505	1	54	19	13.3	42	25	15.3	107	18	22.8	86	20	18.5	MEE18 maternal effect embryo arrest 18 (AHRD V1 *-*NG AT2G34090.2)%3B contains Interpro domain(s) IPR002882 LPPG:FO 2-phospho-L-lactate transferase CofD/UPF0052
mRNA:SL1.00sc00777_112.1.1	mRNA	SL1.00sc00777	738935	743898	1	62	11	13.3	48	22	15.9	84	22	19.3	80	26	18.5	MEE18 maternal effect embryo arrest 18 (AHRD V1 *-*NG AT2G34090.2)%3B contains Interpro domain(s) IPR002882 LPPG:FO 2-phospho-L-lactate transferase CofD/UPF0052
mRNA:SL1.00sc00777_540.1.1	mRNA	SL1.00sc00777	4128361	4134635	1	55	18	13.3	52	15	15.3	37	17	9.8	43	20	11	MEE18 maternal effect embryo arrest 18 (AHRD V1 ***NG AT2G34090.1)%3B contains Interpro domain(s) IPR002882 LPPG:FO 2-phospho-L-lactate transferase CofD/UPF0052
mRNA:SL1.00sc00996_1.1.1	mRNA	SL1.00sc00996	80	1528	-1	5	68	13.3	0	50	11.4	0	30	5.5	0	16	2.8	Cysteine proteinase-like protein (AHRD V1 ***NG Q9AUC7_IPOBA)%3B contains Interpro domain(s) IPR013128 Peptidase C1A%2C papain
mRNA:SL1.00sc01402_131.1.1	mRNA	SL1.00sc01402	1044493	1078152	-1	45	28	13.3	19	19	8.7	23	21	8	15	19	5.9	Cysteine proteinase EP-B 1 (AHRD V1 ***NG P25249)%3B contains Interpro domain(s) IPR013128 Peptidase C1A%2C papain IPR000169 Peptidase%2C cysteine peptidase active site
mRNA:SL1.00sc01402_243.1.1	mRNA	SL1.00sc01402	1953478	1957761	-1	28	45	13.3	21	30	11.6	33	63	17.5	51	56	18.6	Mono- and diacylglycerol lipase (AHRD V1 *-*G P61869)%3B contains Interpro domain(s) IPR002921 Lipase%2C class 3
mRNA:SL1.00sc01457_49.1.1	mRNA	SL1.00sc01457	619955	624616	-1	52	21	13.3	22	16	8.7	6	12	3.3	7	11	3.1	Lipase (AHRD V1 *-*G O59952)%3B contains Interpro domain(s) IPR002921 Lipase%2C class 3
mRNA:SL1.00sc01556_19.1.1	mRNA	SL1.00sc01556	3198153	3236788	1	33	40	13.3	24	40	14.6	29	37	12	25	47	12.5	Lipase (AHRD V1 *--G O59952)%3B contains Interpro domain(s) IPR002921 Lipase%2C class 3
mRNA:SL1.00sc01651_44.1.1	mRNA	SL1.00sc01651	2098590	2140305	1	15	58	13.3	14	19	7.5	23	18	7.5	22	24	8	Lipase (AHRD V1 *-*G P19515)%3B contains Interpro domain(s) IPR002921 Lipase%2C class 3
mRNA:SL1.00sc01881_131.1.1	mRNA	SL1.00sc01881	2026206	2028329	1	24	49	13.3	12	64	17.3	24	29	9.6	34	44	13.6	Lipase (AHRD V1 *-*G O59952)%3B contains Interpro domain(s) IPR002921 Lipase%2C class 3
mRNA:SL1.00sc02156_11.1.1	mRNA	SL1.00sc02156	102272	107005	-1	36	37	13.3	40	37	17.5	36	28	11.7	33	25	10.1	Cysteine proteinase EP-B 2 (AHRD V1 **-NG P25250)%3B contains Interpro domain(s) IPR013128 Peptidase C1A%2C papain
mRNA:SL1.00sc02156_86.1.1	mRNA	SL1.00sc02156	627347	628743	-1	58	15	13.3	44	11	12.5	54	6	10.9	60	15	13.1	Cysteine proteinase (AHRD V1 ***NG A4PIZ4_LOTJA)%3B contains Interpro domain(s) IPR013128 Peptidase C1A%2C papain
mRNA:SL1.00sc02706_287.1.1	mRNA	SL1.00sc02706	17002414	17012092	1	51	22	13.3	46	15	13.9	41	14	10	57	14	12.4	HR2 HOMOLOG OF RPW8 2 (AHRD V1 **-NG AT3G50460.1)%3B contains Interpro domain(s) IPR008808 Mildew-resistance%2C broad-spectrum
mRNA:SL1.00sc03001_175.1.1	mRNA	SL1.00sc03001	4688238	4689655	1	6	67	13.3	2	53	12.5	6	100	19.3	11	142	26.6	Unknown Protein (AHRD V1)%3B contains Interpro domain(s) IPR004253 Protein of unknown function DUF231%2C plant
mRNA:SL1.00sc03823_123.1.1	mRNA	SL1.00sc03823	1077836	1083536	-1	37	36	13.3	15	24	8.9	22	46	12.4	27	24	8.9	Protein CHUP1%2C chloroplastic (AHRD V1 *--NG Q9LI74)
mRNA:SL1.00sc04089_58.1.1	mRNA	SL1.00sc04089	2050522	2060965	1	58	15	13.3	34	7	9.3	58	7	11.8	51	7	10.1	lipase class 3 family protein (AHRD V1 *-*G AT4G18550.1)%3B contains Interpro domain(s) IPR002921 Lipase%2C class 3
mRNA:SL1.00sc04295_75.1.1	mRNA	SL1.00sc04295	7238122	7245257	-1	60	13	13.3	28	5	7.5	29	7	6.6	30	11	7.1	Lipase ZK262.3 (AHRD V1 *-*G Q9XTR8)%3B contains Interpro domain(s) IPR002921 Lipase%2C class 3
mRNA:SL1.00sc04337_38.1.1	mRNA	SL1.00sc04337	738562	746128	1	37	36	13.3	20	21	9.3	32	27	10.7	29	28	9.9	GDSL esterase/lipase At1g28610 (AHRD V1 ***NG Q9SHP6)%3B contains Interpro domain(s) IPR001087 Lipase%2C GDSL
mRNA:SL1.00sc04337_238.1.1	mRNA	SL1.00sc04337	3038887	3047482	-1	44	29	13.3	21	44	14.8	62	34	17.5	60	39	17.2	GDSL esterase/lipase At1g28580 (AHRD V1 *-*G Q9FXJ2)%3B contains Interpro domain(s) IPR002921 Lipase%2C class 3
mRNA:SL1.00sc04337_432.1.1	mRNA	SL1.00sc04337	4746745	4749867	1	46	27	13.3	25	23	10.9	22	46	12.4	32	32	11.1	Lipase (AHRD V1 *-*G P19515)%3B contains Interpro domain(s) IPR002921 Lipase%2C class 3
mRNA:SL1.00sc04548_63.1.1	mRNA	SL1.00sc04548	4180164	4182373	-1	52	21	13.3	40	16	12.7	34	27	11.1	27	31	10.1	Lipase ZK262.3 (AHRD V1 *-*NG Q9XTR8)%3B contains Interpro domain(s) IPR002921 Lipase%2C class 3
mRNA:SL1.00sc04765_110.1.1	mRNA	SL1.00sc04765	1589597	1592980	1	7	66	13.3	6	67	16.6	10	88	17.8	8	79	15.1	lipase class 3 family protein (AHRD V1 ***NG AT4G18550.1)%3B contains Interpro domain(s) IPR002921 Lipase%2C class 3
mRNA:SL1.00sc04765_179.1.1	mRNA	SL1.00sc04765	2359011	2367055	1	37	36	13.3	14	18	7.3	13	25	6.9	36	18	9.4	DNA-binding protein-related (AHRD V1 *--NG AT1G23750.1)%3B contains Interpro domain(s) IPR005379 Region of unknown function XH
mRNA:SL1.00sc04788_159.1.1	mRNA	SL1.00sc04788	1952787	1955899	1	6	67	13.3	0	61	13.9	3	2	0.9	9	3	2.1	Unknown Protein (AHRD V1)
mRNA:SL1.00sc04956_26.1.1	mRNA	SL1.00sc04956	294582	297864	1	45	28	13.3	27	24	11.6	38	31	12.6	19	39	10.1	Unknown Protein (AHRD V1)
mRNA:SL1.00sc05382_100.1.1	mRNA	SL1.00sc05382	852240	857268	1	18	55	13.3	22	32	12.3	26	81	19.5	24	98	21.2	CLE5 CLAVATA3/ESR-RELATED 5 protein binding / receptor binding (AHRD V1 --*G AT2G31083.1)
mRNA:SL1.00sc05858_333.1.1	mRNA	SL1.00sc05858	2859304	2862549	1	9	64	13.3	5	17	5	3	4	1.3	5	7	2.1	carboxylesterase/ hydrolase/ hydrolase acting on ester bonds (AHRD V1 **-G AT5G45920.1)%3B contains Interpro domain(s) IPR001087 Lipase%2C GDSL
mRNA:SL1.00sc05858_661.1.1	mRNA	SL1.00sc05858	5447969	5453421	1	2	71	13.3	1	3	0.9	1	3	0.7	0	8	1.4	Unknown Protein (AHRD V1)
mRNA:SL1.00sc05992_441.1.1	mRNA	SL1.00sc05992	6173219	6174353	1	68	5	13.3	59	3	14.1	149	10	28.9	167	11	31	Unknown Protein (AHRD V1)
mRNA:SL1.00sc06097_1.1.1	mRNA	SL1.00sc06097	183830	187070	1	3	70	13.3	2	35	8.4	0	129	23.5	1	58	10.3	Unknown Protein (AHRD V1)
mRNA:SL1.00sc06243_10.1.1	mRNA	SL1.00sc06243	120450	122906	-1	37	36	13.3	29	26	12.5	31	41	13.1	29	26	9.6	Pyruvate decarboxylase isozyme 1 (AHRD V1 ***G Q684K0_LOTJA)%3B contains Interpro domain(s) IPR012110 Pyruvate decarboxylase/indolepyruvate decarboxylase
mRNA:SL1.00sc07167_3.1.1	mRNA	SL1.00sc07167	20293	31439	-1	67	6	13.3	42	0	9.6	27	2	5.3	30	5	6.1	Transcription factor PCF8-like (AHRD V1 *-*NG Q6ZE14_ORYSJ)%3B contains Interpro domain(s) IPR005333 Transcription factor%2C TCP
mRNA:SL1.00sc07408_295.1.1	mRNA	SL1.00sc07408	1985831	1987084	-1	33	40	13.3	32	37	15.7	16	38	9.8	20	40	10.4	IQD10 IQ-domain 10 calmodulin binding (AHRD V1 ***G AT3G15050.1)%3B contains Interpro domain(s) IPR000048 IQ calmodulin-binding region
mRNA:SL1.00sc07408_572.1.1	mRNA	SL1.00sc07408	4235626	4265540	-1	47	26	13.3	55	4	13.4	28	10	6.9	26	3	5	calcium-binding EF hand family protein (AHRD V1 *-*G AT1G29020.1)%3B contains Interpro domain(s) IPR011992 EF-Hand type
mRNA:SL1.00sc00082_37.1.1	mRNA	SL1.00sc00082	566426	569712	-1	39	33	13.1	35	21	12.7	46	20	12	41	20	10.6	GTP-binding protein era homolog (AHRD V1 ***G B3ETC6)%3B contains Interpro domain(s) IPR005662 GTP-binding protein Era
mRNA:SL1.00sc00226_441.1.1	mRNA	SL1.00sc00226	4533418	4538345	-1	15	57	13.1	14	0	3.2	4	1	0.9	19	2	3.7	ATGLR3.6 GLUTAMATE RECEPTOR 3.6 intracellular ligand-gated ion channel (AHRD V1 ***G AT3G51480.1)%3B contains Interpro domain(s) IPR015683 Glutamate receptor-related
mRNA:SL1.00sc00395_73.1.1	mRNA	SL1.00sc00395	733592	734008	1	35	37	13.1	36	39	17.1	51	30	14.7	43	40	14.5	Peroxidase (Fragment) (AHRD V1 *-*G O82477_MANES)%3B contains Interpro domain(s) IPR000823 Plant peroxidase
mRNA:SL1.00sc00395_253.1.1	mRNA	SL1.00sc00395	2444556	2448344	1	40	32	13.1	33	37	15.9	64	47	20.2	93	69	28.2	D-tyrosyl-tRNA(Tyr) deacylase (AHRD V1 ***NG B9N9M7_POPTR)%3B contains Interpro domain(s) IPR003732 D-tyrosyl-tRNA(Tyr) deacylase
mRNA:SL1.00sc00463_51.1.1	mRNA	SL1.00sc00463	544048	548902	1	67	5	13.1	44	0	10	25	2	4.9	23	3	4.5	SNI1 transcription repressor (AHRD V1 ***G AT4G18470.1)
mRNA:SL1.00sc00633_94.1.1	mRNA	SL1.00sc00633	8899417	8902125	-1	50	22	13.1	21	15	8.2	36	18	9.8	56	29	14.8	GDSL esterase/lipase At5g45950 (AHRD V1 ***G Q9FJ41)%3B contains Interpro domain(s) IPR001087 Lipase%2C GDSL
mRNA:SL1.00sc01435_240.1.1	mRNA	SL1.00sc01435	1602151	1612625	-1	42	30	13.1	30	34	14.6	34	42	13.8	34	69	17.9	GDSL esterase/lipase At5g45960 (AHRD V1 ***G Q9FJ40)%3B contains Interpro domain(s) IPR001087 Lipase%2C GDSL
mRNA:SL1.00sc01848_1.1.1	mRNA	SL1.00sc01848	159	2849	1	23	49	13.1	10	40	11.4	11	41	9.5	10	53	11	Unknown Protein (AHRD V1)
mRNA:SL1.00sc02102_174.1.1	mRNA	SL1.00sc02102	1100341	1102420	-1	32	40	13.1	22	32	12.3	46	59	19.1	32	54	15	Unknown Protein (AHRD V1)
mRNA:SL1.00sc02102_211.1.1	mRNA	SL1.00sc02102	1331695	1334382	1	37	35	13.1	44	28	16.4	41	27	12.4	52	40	16	Ethylene responsive transcription factor 1a (AHRD V1 ***NG C0J9I9_9ROSA)%3B contains Interpro domain(s) IPR001471 Pathogenesis-related transcriptional factor and ERF%2C DNA-binding
mRNA:SL1.00sc02102_268.1.1	mRNA	SL1.00sc02102	1674640	1679261	1	30	42	13.1	37	30	15.3	60	33	16.9	53	31	14.6	LOB domain-containing protein 2 (AHRD V1 *-*NG Q9LNB9)%3B contains Interpro domain(s) IPR004883 Lateral organ boundaries%2C LOB
mRNA:SL1.00sc02164_268.1.1	mRNA	SL1.00sc02164	2147861	2153354	-1	35	37	13.1	33	42	17.1	73	40	20.6	48	37	14.8	WUSCHEL-related homeobox 9 (AHRD V1 *--NG Q6X7J4)%3B contains Interpro domain(s) IPR001356 Homeobox
mRNA:SL1.00sc02164_443.1.1	mRNA	SL1.00sc02164	3545614	3556709	-1	35	37	13.1	30	39	15.7	33	26	10.7	36	29	11.3	Rac-like GTP binding protein (AHRD V1 ***G Q9S821_PHYPA)%3B contains Interpro domain(s) IPR003578 Ras small GTPase%2C Rho type
mRNA:SL1.00sc02257_26.1.1	mRNA	SL1.00sc02257	217145	243653	-1	56	16	13.1	39	13	11.8	36	12	8.7	50	7	9.9	28 kDa heat- and acid-stable phosphoprotein (AHRD V1 *-*NG Q62785)%3B contains Interpro domain(s) IPR019380 Casein kinase substrate%2C phosphoprotein PP28
mRNA:SL1.00sc02302_19.1.1	mRNA	SL1.00sc02302	1671509	1674972	-1	31	41	13.1	11	6	3.9	15	21	6.6	21	12	5.7	Lipase (AHRD V1 *-*G P19515)%3B contains Interpro domain(s) IPR002921 Lipase%2C class 3
mRNA:SL1.00sc03187_277.1.1	mRNA	SL1.00sc03187	2563369	2572920	-1	39	33	13.1	29	16	10.2	26	21	8.6	27	19	8	Lipase (AHRD V1 *-*G O59952)%3B contains Interpro domain(s) IPR002921 Lipase%2C class 3
mRNA:SL1.00sc04130_6.1.1	mRNA	SL1.00sc04130	92432	97122	1	68	4	13.1	4	2	1.4	4	3	1.3	7	1	1.4	Transcription elongation factor 1 homolog (AHRD V1 ***G Q8LHP0)%3B contains Interpro domain(s) IPR007808 Protein of unknown function DUF701%2C zinc-binding putative
mRNA:SL1.00sc04168_65.1.1	mRNA	SL1.00sc04168	1273408	1277455	1	40	32	13.1	33	18	11.6	56	21	14	57	20	13.4	VOZ1 VASCULAR PLANT ONE ZINC FINGER PROTEIN transcription activator (AHRD V1 *-*NG AT1G28520.2)
mRNA:SL1.00sc04765_68.1.1	mRNA	SL1.00sc04765	974271	976804	-1	46	26	13.1	27	31	13.2	37	85	22.2	45	101	25.4	LIP2 LIPOYLTRANSFERASE 2 lipoyltransferase (AHRD V1 ***G AT1G04640.2)%3B contains Interpro domain(s) IPR000544 Lipoate-protein ligase B
mRNA:SL1.00sc04788_125.1.1	mRNA	SL1.00sc04788	1236404	1244088	1	29	43	13.1	17	37	12.3	14	35	8.9	14	33	8.2	FUNCTIONS IN molecular_function unknown INVOLVED IN biological_process unknown LOCATED IN cellular_component unknown EXPRESSED IN 23 plant structures EXPRESSED DURING 13 growth stages (AHRD V1 **-NG AT1G28510.1)%3B contains Interpro domain(s) IPR010754 Optic atrophy 3-like
mRNA:SL1.00sc04956_41.1.1	mRNA	SL1.00sc04956	492128	493634	1	6	66	13.1	8	125	30.3	8	178	33.9	5	208	37.1	histone H3 (AHRD V1 *-*NG AT5G65360.1)%3B contains Interpro domain(s) IPR000164 Histone H3
mRNA:SL1.00sc05126_15.1.1	mRNA	SL1.00sc05126	452551	454841	1	44	28	13.1	13	16	6.6	12	5	3.1	13	10	4	O-methyltransferase family 2 protein (AHRD V1 *-*NG AT4G35160.1)%3B contains Interpro domain(s) IPR001077 O-methyltransferase%2C family 2
mRNA:SL1.00sc05477_16.1.1	mRNA	SL1.00sc05477	108062	111736	-1	72	0	13.1	28	0	6.4	23	2	4.6	18	1	3.3	O-methyltransferase family 2 protein (AHRD V1 ***NG AT4G35160.1)%3B contains Interpro domain(s) IPR016461 O-methyltransferase%2C COMT%2C eukaryota
mRNA:SL1.00sc05575_482.1.1	mRNA	SL1.00sc05575	6819544	6820971	-1	32	40	13.1	23	50	16.6	25	45	12.7	23	58	14.1	O-methyltransferase family 2 protein (AHRD V1 ***NG AT4G35160.1)%3B contains Interpro domain(s) IPR016461 O-methyltransferase%2C COMT%2C eukaryota
mRNA:SL1.00sc05575_551.1.1	mRNA	SL1.00sc05575	7313451	7315167	-1	46	26	13.1	37	38	17.1	55	37	16.7	45	41	15	Unknown Protein (AHRD V1)%3B contains Interpro domain(s) IPR006747 Protein of unknown function DUF599
mRNA:SL1.00sc05858_446.1.1	mRNA	SL1.00sc05858	3864169	3870497	1	20	52	13.1	9	18	6.1	6	34	7.3	8	47	9.6	Unknown Protein (AHRD V1)%3B contains Interpro domain(s) IPR006747 Protein of unknown function DUF599
mRNA:SL1.00sc05992_285.1.1	mRNA	SL1.00sc05992	4972799	4974134	-1	15	57	13.1	18	28	10.5	18	33	9.3	32	20	9.1	Auxin response factor 3 (AHRD V1 ***G Q2LAJ4_SOLLC)%3B contains Interpro domain(s) IPR010525 Auxin response factor
mRNA:SL1.00sc06070_99.1.1	mRNA	SL1.00sc06070	1035736	1038844	-1	48	24	13.1	40	24	14.6	42	32	13.5	37	32	12	MLO2 MILDEW RESISTANCE LOCUS O 2 calmodulin binding (AHRD V1 *-*G AT1G11310.1)%3B contains Interpro domain(s) IPR004326 Mlo-related protein
mRNA:SL1.00sc07059_172.1.1	mRNA	SL1.00sc07059	2306185	2312250	1	67	5	13.1	13	2	3.4	5	3	1.5	11	0	1.9	Glutaredoxin (AHRD V1 ***G B9HGW6_POPTR)%3B contains Interpro domain(s) IPR012335 Thioredoxin fold
mRNA:SL1.00sc07085_137.1.1	mRNA	SL1.00sc07085	11040798	11044810	1	21	51	13.1	16	46	14.1	24	65	16.2	16	83	17.2	Homeobox-leucine zipper protein ATHB-52 (AHRD V1 *-*NG Q9FN29)%3B contains Interpro domain(s) IPR000047 Helix-turn-helix motif%2C lambda-like repressor
mRNA:SL1.00sc07184_43.1.1	mRNA	SL1.00sc07184	406590	412148	-1	71	1	13.1	7	0	1.6	4	0	0.7	2	0	0.3	Guanylate-binding protein 4 (AHRD V1 *-*NG Q61107)%3B contains Interpro domain(s) IPR015894 Guanylate-binding protein%2C N-terminal
mRNA:SL1.00sc00141_2.1.1	mRNA	SL1.00sc00141	26818	32455	-1	65	6	12.9	30	6	8.2	46	4	9.1	40	8	8.4	anac075 Arabidopsis NAC domain containing protein 75 transcription factor (AHRD V1 ***G AT4G29230.1)%3B contains Interpro domain(s) IPR003441 No apical meristem (NAM) protein
mRNA:SL1.00sc00226_529.1.1	mRNA	SL1.00sc00226	5260651	5268320	1	37	34	12.9	22	33	12.5	35	23	10.6	41	35	13.2	Unknown Protein (AHRD V1)
mRNA:SL1.00sc00510_92.1.1	mRNA	SL1.00sc00510	1695043	1698223	1	67	4	12.9	2	0	0.5	1	2	0.5	4	1	0.9	HSL1 HAESA-Like 1 ATP binding / kinase/ protein serine/threonine kinase (AHRD V1 ***G AT1G28440.1)%3B contains Interpro domain(s) IPR002290 Serine/threonine protein kinase
mRNA:SL1.00sc00777_708.1.1	mRNA	SL1.00sc00777	5805447	5809455	-1	37	34	12.9	15	13	6.4	15	15	5.5	15	26	7.1	Unknown Protein (AHRD V1)%3B contains Interpro domain(s) IPR007770 Protein of unknown function DUF679
mRNA:SL1.00sc01402_210.1.1	mRNA	SL1.00sc01402	1710518	1717273	1	18	53	12.9	21	52	16.6	25	88	20.6	20	89	19	Pentatricopeptide repeat-containing protein At5g46100 (AHRD V1 ***NG Q9FNL2)%3B contains Interpro domain(s) IPR002885 Pentatricopeptide repeat
mRNA:SL1.00sc01402_277.1.1	mRNA	SL1.00sc01402	2187969	2189486	1	46	25	12.9	40	30	15.9	39	40	14.4	76	30	18.5	Homeobox transcription factor Hox7 (Fragment) (AHRD V1 *--G Q40238_SOLPE)%3B contains Interpro domain(s) IPR018500 DDT subgroup
mRNA:SL1.00sc01402_294.1.1	mRNA	SL1.00sc01402	2299097	2303157	1	45	26	12.9	47	28	17.1	39	34	13.3	38	46	14.6	Chaperone protein dnaJ (AHRD V1 ***NG B6IVA5)%3B contains Interpro domain(s) IPR003095 Heat shock protein DnaJ
mRNA:SL1.00sc01956_68.1.1	mRNA	SL1.00sc01956	640068	655134	-1	21	50	12.9	12	14	5.9	5	6	2	8	11	3.3	Glycogen phosphorylase 1 (AHRD V1 ***G Q00766)%3B contains Interpro domain(s) IPR011833 Glycogen/starch/alpha-glucan phosphorylase
mRNA:SL1.00sc02164_75.1.1	mRNA	SL1.00sc02164	709495	712304	-1	37	34	12.9	27	26	12.1	49	44	16.9	48	42	15.7	FUNCTIONS IN molecular_function unknown INVOLVED IN biological_process unknown LOCATED IN endomembrane system EXPRESSED IN 23 plant structures EXPRESSED DURING 15 growth stages BEST Arabidopsis thaliana protein match is myosin heavy chain-related TAIR AT4
mRNA:SL1.00sc02164_225.1.1	mRNA	SL1.00sc02164	1838335	1841539	1	38	33	12.9	34	31	14.8	29	31	10.9	30	34	11.1	Unknown Protein (AHRD V1)
mRNA:SL1.00sc02227_149.1.1	mRNA	SL1.00sc02227	1105426	1115273	1	27	44	12.9	20	44	14.6	30	64	17.1	26	62	15.3	Unknown Protein (AHRD V1)
mRNA:SL1.00sc02597_185.1.1	mRNA	SL1.00sc02597	1624761	1627789	1	29	42	12.9	39	28	15.3	51	26	14	41	23	11.1	Unknown Protein (AHRD V1)
mRNA:SL1.00sc02745_53.1.1	mRNA	SL1.00sc02745	3946440	3950500	-1	41	30	12.9	28	13	9.3	27	10	6.7	49	20	12	Unknown Protein (AHRD V1)
mRNA:SL1.00sc02793_188.1.1	mRNA	SL1.00sc02793	1486281	1490942	1	28	43	12.9	23	22	10.2	19	32	9.3	25	20	7.8	DNA-binding protein-related (AHRD V1 ***NG AT4G28440.1)%3B contains Interpro domain(s) IPR012340 Nucleic acid-binding%2C OB-fold
mRNA:SL1.00sc03001_118.1.1	mRNA	SL1.00sc03001	2850806	2851120	-1	64	7	12.9	34	3	8.4	28	4	5.8	47	4	8.9	Protein DEHYDRATION-INDUCED 19 homolog 4 (AHRD V1 **-NG Q6H6E6)%3B contains Interpro domain(s) IPR008598 Drought induced 19
mRNA:SL1.00sc03494_46.1.1	mRNA	SL1.00sc03494	597390	599282	1	58	13	12.9	33	9	9.6	68	13	14.7	59	5	11.1	Unknown Protein (AHRD V1)
mRNA:SL1.00sc03540_208.1.1	mRNA	SL1.00sc03540	1573646	1577200	1	40	31	12.9	24	31	12.5	28	41	12.6	17	41	10.1	Unknown Protein (AHRD V1)
mRNA:SL1.00sc03736_230.1.1	mRNA	SL1.00sc03736	2732708	2733809	1	5	66	12.9	3	48	11.6	5	76	14.7	9	76	14.8	Necrotic spotted lesions 1 (Fragment) (AHRD V1 *-*NG B6ZA38_HELPE)%3B contains Interpro domain(s) IPR001862 Membrane attack complex component/perforin/complement C9
mRNA:SL1.00sc03897_107.1.1	mRNA	SL1.00sc03897	3096794	3100182	-1	26	45	12.9	24	40	14.6	30	49	14.4	31	35	11.5	Unknown Protein (AHRD V1)%3B contains Interpro domain(s) IPR016177 DNA-binding%2C integrase-type
mRNA:SL1.00sc04168_58.1.1	mRNA	SL1.00sc04168	1154405	1159182	1	27	44	12.9	34	22	12.7	38	40	14.2	45	57	17.8	Unknown Protein (AHRD V1)
mRNA:SL1.00sc04295_10.1.1	mRNA	SL1.00sc04295	559630	563156	1	30	41	12.9	12	26	8.7	8	39	8.6	13	27	7	Unknown Protein (AHRD V1)%3B contains Interpro domain(s) IPR001878 Zinc finger%2C CCHC-type
mRNA:SL1.00sc04444_200.1.1	mRNA	SL1.00sc04444	1781555	1800633	-1	42	29	12.9	31	34	14.8	30	38	12.4	26	54	13.9	Ethylene-responsive transcription factor 4 (AHRD V1 *-*NG B6SU49_MAIZE)%3B contains Interpro domain(s) IPR001471 Pathogenesis-related transcriptional factor and ERF%2C DNA-binding
mRNA:SL1.00sc04444_230.1.1	mRNA	SL1.00sc04444	2116551	2119196	-1	58	13	12.9	58	14	16.4	101	15	21.1	119	14	23.2	Ethylene responsive transcription factor 12 (AHRD V1 ***G C0J9I3_9ROSA)%3B contains Interpro domain(s) IPR001471 Pathogenesis-related transcriptional factor and ERF%2C DNA-binding
mRNA:SL1.00sc04765_196.1.1	mRNA	SL1.00sc04765	2482657	2485031	-1	54	17	12.9	48	30	17.8	131	24	28.2	129	29	27.5	Receptor-like protein kinase At5g59670 (AHRD V1 ***NG Q9FN94)%3B contains Interpro domain(s) IPR001611 Leucine-rich repeat
mRNA:SL1.00sc05477_290.1.1	mRNA	SL1.00sc05477	2246278	2250780	-1	53	18	12.9	48	13	13.9	54	27	14.7	83	30	19.7	Ribulose bisphosphate carboxylase large chain (Fragment) (AHRD V1 *-*NG C7A608_9ROSI)%3B contains Interpro domain(s) IPR000685 Ribulose bisphosphate carboxylase%2C large subunit%2C C-terminal
mRNA:SL1.00sc06019_524.1.1	mRNA	SL1.00sc06019	3837103	3838871	-1	49	22	12.9	31	27	13.2	33	18	9.3	32	21	9.2	Auxin repressed/dormancy associated protein (AHRD V1 ***NG Q0PY39_SOLLC)%3B contains Interpro domain(s) IPR008406 Dormancyauxin associated
mRNA:SL1.00sc06070_179.1.1	mRNA	SL1.00sc06070	1800328	1802073	1	35	36	12.9	29	20	11.2	40	29	12.6	22	30	9.1	E3 ubiquitin-protein ligase RING1 (AHRD V1 *-*NG O35730)%3B contains Interpro domain(s) IPR018957 Zinc finger%2C C3HC4 RING-type
mRNA:SL1.00sc06070_237.1.1	mRNA	SL1.00sc06070	2355951	2359874	-1	9	62	12.9	8	58	15	13	67	14.6	11	41	9.1	Peroxisomal leader peptide-processing protease (AHRD V1 *-*NG Q2T9J0)%3B contains Interpro domain(s) IPR009003 Peptidase%2C trypsin-like serine and cysteine
mRNA:SL1.00sc06129_3.1.1	mRNA	SL1.00sc06129	109253	118240	1	35	36	12.9	22	25	10.7	27	33	10.9	31	28	10.3	Mitochondrial carnitine carrier (AHRD V1 ***NG Q12289)%3B contains Interpro domain(s) IPR018108 Mitochondrial substrate/solute carrier
mRNA:SL1.00sc06300_4.1.1	mRNA	SL1.00sc06300	38356	41911	-1	26	45	12.9	9	28	8.4	18	47	11.8	15	44	10.3	Squamosa promoter binding-like protein (AHRD V1 ***NG Q0PY35_SOLLC)%3B contains Interpro domain(s) IPR004333 Transcription factor%2C SBP-box
mRNA:SL1.00sc06741_46.1.1	mRNA	SL1.00sc06741	364728	367027	1	15	56	12.9	6	21	6.1	17	17	6.2	14	19	5.7	Unknown Protein (AHRD V1)
mRNA:SL1.00sc07059_263.1.1	mRNA	SL1.00sc07059	3090811	3095085	-1	43	28	12.9	33	28	13.9	40	22	11.3	47	25	12.5	Dof zinc finger protein (AHRD V1 ***NG Q0PY33_SOLLC)%3B contains Interpro domain(s) IPR003851 Zinc finger%2C Dof-type
mRNA:SL1.00sc07122_206.1.1	mRNA	SL1.00sc07122	1717740	1721627	-1	28	43	12.9	8	25	7.5	14	17	5.6	12	17	5	Dof zinc finger protein (AHRD V1 *-*NG Q0PY33_SOLLC)%3B contains Interpro domain(s) IPR003851 Zinc finger%2C Dof-type
mRNA:SL1.00sc00090_452.1.1	mRNA	SL1.00sc00090	3593391	3599501	1	23	47	12.7	19	60	18	23	48	12.9	23	37	10.4	late embryogenesis abundant domain-containing protein / LEA domain-containing protein (AHRD V1 *-*NG AT5G44310.2)
mRNA:SL1.00sc00226_93.1.1	mRNA	SL1.00sc00226	1669512	1673267	1	37	33	12.7	33	27	13.7	32	29	11.1	40	24	11.1	Unknown Protein (AHRD V1)
mRNA:SL1.00sc00226_250.1.1	mRNA	SL1.00sc00226	3053419	3058237	-1	70	0	12.7	257	2	59	129	4	24.2	26	2	4.9	30S ribosomal protein S5 (AHRD V1 *-*NG Q56ZQ4_ARATH)%3B contains Interpro domain(s) IPR005712 Ribosomal protein S5%2C bacterial-type
mRNA:SL1.00sc00226_443.1.1	mRNA	SL1.00sc00226	4558649	4563509	-1	19	51	12.7	15	46	13.9	21	66	15.8	16	63	13.8	WD-40 repeat family protein (AHRD V1 *-*NG AT2G32700.6)%3B contains Interpro domain(s) IPR017986 WD40 repeat%2C region
mRNA:SL1.00sc00226_525.1.1	mRNA	SL1.00sc00226	5230569	5233015	-1	53	17	12.7	44	25	15.7	44	22	12	48	15	11	Unknown Protein (AHRD V1)
mRNA:SL1.00sc00226_726.1.1	mRNA	SL1.00sc00226	6808798	6816341	-1	53	17	12.7	56	18	16.8	74	13	15.8	75	15	15.7	INVOLVED IN biological_process unknown LOCATED IN cellular_component unknown EXPRESSED IN 21 plant structures EXPRESSED DURING 13 growth stages BEST Arabidopsis thaliana protein match is SMG7 TAIR AT5G19400.1 Has 341 Blast hits to 340 proteins in 87 speci%3B contains Interpro domain(s) IPR019458 Telomerase activating protein Est1
mRNA:SL1.00sc00395_28.1.1	mRNA	SL1.00sc00395	258349	265919	-1	38	32	12.7	24	42	15	20	31	9.3	19	33	9.1	VQ motif-containing protein (AHRD V1 ***NG AT1G28280.2)%3B contains Interpro domain(s) IPR008889 VQ
mRNA:SL1.00sc00463_6.1.1	mRNA	SL1.00sc00463	68369	70665	-1	46	24	12.7	35	26	13.9	49	29	14.2	54	16	12.2	Pistil-specific extensin-like protein (AHRD V1 *-*NG Q03211)%3B contains Interpro domain(s) IPR006041 Pollen Ole e 1 allergen and extensin
mRNA:SL1.00sc01391_2.1.1	mRNA	SL1.00sc01391	2469	3223	-1	56	14	12.7	78	8	19.6	60	6	12	75	5	13.9	pistil extensin-like protein (Fragment) (AHRD V1 *-*NG Q49I33_NICPL)%3B contains Interpro domain(s) IPR006041 Pollen Ole e 1 allergen and extensin
mRNA:SL1.00sc01402_46.1.1	mRNA	SL1.00sc01402	368474	372744	-1	36	34	12.7	33	7	9.1	31	16	8.6	29	10	6.8	Pistil extensin-like protein (AHRD V1 *-*NG Q40385_NICAL)%3B contains Interpro domain(s) IPR006041 Pollen Ole e 1 allergen and extensin
mRNA:SL1.00sc01457_28.1.1	mRNA	SL1.00sc01457	389927	393374	-1	68	2	12.7	61	0	13.9	53	0	9.6	84	0	14.6	Unknown Protein (AHRD V1)%3B contains Interpro domain(s) IPR006030 Molluscan rhodopsin C-terminal tail
mRNA:SL1.00sc01457_70.1.1	mRNA	SL1.00sc01457	877337	890144	1	39	31	12.7	39	25	14.6	117	44	29.3	134	51	32.2	Pistil-specific extensin-like protein (AHRD V1 *-*NG Q03211)%3B contains Interpro domain(s) IPR006041 Pollen Ole e 1 allergen and extensin
mRNA:SL1.00sc01702_1.1.1	mRNA	SL1.00sc01702	66870	93987	-1	65	5	12.7	23	6	6.6	21	12	6	28	8	6.3	Unknown Protein (AHRD V1)
mRNA:SL1.00sc01890_11.1.1	mRNA	SL1.00sc01890	25094	33993	-1	46	24	12.7	13	18	7.1	12	8	3.6	10	2	2.1	Eukaryotic translation initiation factor 3 subunit 7 (AHRD V1 ***G Q9FKV6_ARATH)%3B contains Interpro domain(s) IPR007783 Eukaryotic translation initiation factor 3%2C subunit 7
mRNA:SL1.00sc01945_101.1.1	mRNA	SL1.00sc01945	9365256	9371226	-1	59	11	12.7	74	7	18.4	76	18	17.1	106	8	19.9	basic helix-loop-helix bHLH family protein (AHRD V1 ***NG AT4G20970.1)%3B contains Interpro domain(s) IPR011598 Helix-loop-helix DNA-binding
mRNA:SL1.00sc02102_535.1.1	mRNA	SL1.00sc02102	3595391	3600270	1	37	33	12.7	31	37	15.5	33	43	13.8	45	47	16	Serine/threonine-protein kinase 38-like (AHRD V1 *-*G Q9NBK5)%3B contains Interpro domain(s) IPR002290 Serine/threonine protein kinase
mRNA:SL1.00sc02102_550.1.1	mRNA	SL1.00sc02102	3753287	3766143	1	35	35	12.7	32	21	12.1	59	28	15.8	39	33	12.5	Unknown Protein (AHRD V1)%3B contains Interpro domain(s) IPR006502 Protein of unknown function DUF506%2C plant
mRNA:SL1.00sc02164_376.1.1	mRNA	SL1.00sc02164	2967200	2968837	-1	49	21	12.7	44	12	12.7	59	30	16.2	54	29	14.5	Unknown Protein (AHRD V1)%3B contains Interpro domain(s) IPR006502 Protein of unknown function DUF506%2C plant
mRNA:SL1.00sc02618_5.1.1	mRNA	SL1.00sc02618	128700	132664	1	47	23	12.7	25	23	10.9	31	24	10	43	15	10.1	Cysteine-rich receptor-like protein kinase 41 (AHRD V1 *-*G O23081)%3B contains Interpro domain(s) IPR001220 Legume lectin%2C beta chain
mRNA:SL1.00sc02717_11.1.1	mRNA	SL1.00sc02717	96478	97565	1	64	6	12.7	55	4	13.4	46	3	8.9	60	8	11.8	Unknown Protein (AHRD V1)%3B contains Interpro domain(s) IPR006852 Protein of unknown function DUF616
mRNA:SL1.00sc03494_5.1.1	mRNA	SL1.00sc03494	73284	77740	1	40	30	12.7	27	28	12.5	42	28	12.7	36	21	9.9	VMA10 VACUOLAR MEMBRANE ATPASE 10 hydrogen ion transporting ATP synthase rotational mechanism (AHRD V1 ***G AT3G01390.2)%3B contains Interpro domain(s) IPR005124 Vacuolar (H+)-ATPase G subunit
mRNA:SL1.00sc03642_24.1.1	mRNA	SL1.00sc03642	58580	63123	-1	4	66	12.7	0	7	1.6	0	3	0.5	3	5	1.4	50S ribosomal protein L21 (AHRD V1 ***NG B9RZ99_RICCO)%3B contains Interpro domain(s) IPR001787 Ribosomal protein L21
mRNA:SL1.00sc03736_82.1.1	mRNA	SL1.00sc03736	1210727	1213716	1	43	27	12.7	40	26	15	80	33	20.6	65	28	16.2	UBC26 UBIQUITIN-CONJUGATING ENZYME 26 ubiquitin-protein ligase (AHRD V1 *-*NG AT1G53020.1)%3B contains Interpro domain(s) IPR000608 Ubiquitin-conjugating enzyme%2C E2
mRNA:SL1.00sc03736_122.1.1	mRNA	SL1.00sc03736	1665805	1668035	1	4	66	12.7	3	55	13.2	2	105	19.5	5	97	17.8	GSL1 GLUCAN SYNTHASE-LIKE 1 1 3-beta-glucan synthase/ transferase transferring glycosyl groups (AHRD V1 ***G AT4G04970.1)%3B contains Interpro domain(s) IPR003440 Glycosyl transferase%2C family 48
mRNA:SL1.00sc03966_12.1.1	mRNA	SL1.00sc03966	132594	133950	-1	42	28	12.7	53	36	20.3	51	33	15.3	73	36	19	phosphoglycerate/bisphosphoglycerate mutase family protein (AHRD V1 *-*NG AT5G22620.2)%3B contains Interpro domain(s) IPR013078 Phosphoglycerate mutase
mRNA:SL1.00sc04002_1.1.1	mRNA	SL1.00sc04002	7	3014	1	17	53	12.7	17	49	15	12	87	18	19	76	16.5	UPF0497 membrane protein 1 (AHRD V1 ***NG B9RZ92)%3B contains Interpro domain(s) IPR006459 Uncharacterised protein family UPF0497%2C trans-membrane plant subgroup
mRNA:SL1.00sc04337_257.1.1	mRNA	SL1.00sc04337	3229538	3234863	-1	15	55	12.7	10	9	4.3	8	12	3.6	10	8	3.1	DNA-directed RNA polymerase (Fragment) (AHRD V1 ***G Q1L5Z0_NICSY)%3B contains Interpro domain(s) IPR007121 RNA polymerase%2C beta subunit%2C conserved site IPR007120 DNA-directed RNA polymerase%2C subunit 2%2C domain 6 IPR015712 DNA-directed RNA polymerase%2C subunit 2
mRNA:SL1.00sc04444_341.1.1	mRNA	SL1.00sc04444	3122852	3136639	1	37	33	12.7	35	23	13.2	30	35	11.8	27	33	10.4	Unknown Protein (AHRD V1)
mRNA:SL1.00sc04668_17.1.1	mRNA	SL1.00sc04668	425699	429567	-1	44	26	12.7	36	18	12.3	46	23	12.6	39	26	11.3	Unknown Protein (AHRD V1)
mRNA:SL1.00sc04719_19.1.1	mRNA	SL1.00sc04719	2643799	2662040	-1	44	26	12.7	7	8	3.4	12	6	3.3	16	8	4.2	zinc finger C3HC4-type RING finger family protein (AHRD V1 *-*G AT4G27470.1)%3B contains Interpro domain(s) IPR018957 Zinc finger%2C C3HC4 RING-type
mRNA:SL1.00sc05189_50.1.1	mRNA	SL1.00sc05189	542956	548649	-1	60	10	12.7	123	1	28.2	14	3	3.1	27	1	4.9	pentatricopeptide PPR repeat-containing protein (AHRD V1 ***NG AT2G20710.1)%3B contains Interpro domain(s) IPR002885 Pentatricopeptide repeat
mRNA:SL1.00sc05390_2.1.1	mRNA	SL1.00sc05390	34455	47266	-1	53	17	12.7	34	17	11.6	54	29	15.1	67	26	16.2	Heat stress transcription factor B-2a (AHRD V1 ***G Q9SCW4)%3B contains Interpro domain(s) IPR000232 Heat shock factor (HSF)-type%2C DNA-binding
mRNA:SL1.00sc05390_122.1.1	mRNA	SL1.00sc05390	1321470	1336990	-1	47	23	12.7	39	36	17.1	28	16	8	29	18	8.2	Pentatricopeptide repeat-containing protein At4g21705%2C mitochondrial (AHRD V1 ***NG Q84JR3)%3B contains Interpro domain(s) IPR002885 Pentatricopeptide repeat
mRNA:SL1.00sc05390_226.1.1	mRNA	SL1.00sc05390	2275286	2276458	-1	69	1	12.7	215	2	49.4	22	0	4	79	1	13.9	Glutaredoxin S17 (AHRD V1 ***NG B9H2W2_POPTR)%3B contains Interpro domain(s) IPR004480 Glutaredoxin-related protein
mRNA:SL1.00sc05390_345.1.1	mRNA	SL1.00sc05390	3241683	3245261	-1	25	45	12.7	22	43	14.8	40	80	21.8	31	81	19.5	Anther-specific protein TA-29 (AHRD V1 ***NG P24804)
mRNA:SL1.00sc05477_19.1.1	mRNA	SL1.00sc05477	135027	137729	1	44	26	12.7	25	18	9.8	24	11	6.4	22	6	4.9	unknown protein (AHRD V1 *-*NG AT4G27450.1)
mRNA:SL1.00sc05575_136.1.1	mRNA	SL1.00sc05575	3099492	3101094	-1	27	43	12.7	39	34	16.6	32	20	9.5	33	23	9.8	MutS2 protein (AHRD V1 ***NG P73625)%3B contains Interpro domain(s) IPR005747 DNA mismatch repair protein MutS%2C type 2
mRNA:SL1.00sc05858_214.1.1	mRNA	SL1.00sc05858	1934321	1943733	-1	31	39	12.7	20	33	12.1	24	41	11.8	29	55	14.6	Allantoinase (AHRD V1 ***G Q6S4R9_ROBPS)%3B contains Interpro domain(s) IPR017593 Allantoinase
mRNA:SL1.00sc05948_34.1.1	mRNA	SL1.00sc05948	545978	548996	-1	21	49	12.7	12	29	9.3	17	34	9.3	20	35	9.6	thioesterase family protein (AHRD V1 ***G AT1G48320.1)%3B contains Interpro domain(s) IPR003736 Phenylacetic acid degradation-related protein
mRNA:SL1.00sc06019_349.1.1	mRNA	SL1.00sc06019	2682719	2685668	1	15	55	12.7	5	37	9.6	6	45	9.3	16	57	12.7	Ycf2 (AHRD V1 ***NG A6Y9Y0_HEUMI)%3B contains Interpro domain(s) IPR008543 Chloroplast Ycf2
mRNA:SL1.00sc06070_93.1.1	mRNA	SL1.00sc06070	997932	1001861	1	15	55	12.7	12	43	12.5	9	105	20.8	7	46	9.2	Unknown Protein (AHRD V1)
mRNA:SL1.00sc06070_133.1.1	mRNA	SL1.00sc06070	1394691	1406487	-1	32	38	12.7	18	37	12.5	14	31	8.2	14	46	10.4	RNA polymerase II transcription factor B subunit 2 (AHRD V1 ***G Q75B51)%3B contains Interpro domain(s) IPR004598 Transcription factor Tfb2
mRNA:SL1.00sc06303_13.1.1	mRNA	SL1.00sc06303	151166	168502	1	45	25	12.7	32	14	10.5	54	23	14	65	24	15.5	Unknown Protein (AHRD V1)%3B contains Interpro domain(s) IPR000301 Tetraspanin%2C subgroup
mRNA:SL1.00sc06723_22.1.1	mRNA	SL1.00sc06723	558127	571949	-1	60	10	12.7	69	12	18.4	71	8	14.4	84	5	15.5	Zinc finger RING-type (AHRD V1 ***G A2Q4Q8_MEDTR)%3B contains Interpro domain(s) IPR018957 Zinc finger%2C C3HC4 RING-type
mRNA:SL1.00sc06904_5.1.1	mRNA	SL1.00sc06904	102874	104222	-1	45	25	12.7	27	17	10	41	15	10.2	36	13	8.5	FUNCTIONS IN molecular_function unknown INVOLVED IN response to wounding LOCATED IN cellular_component unknown EXPRESSED IN male gametophyte pollen tube EXPRESSED DURING L mature pollen stage (AHRD V1 *-*NG AT5G53750.1)%3B contains Interpro domain(s) IPR000644 Cystathionine beta-synthase%2C core
mRNA:SL1.00sc06904_34.1.1	mRNA	SL1.00sc06904	657546	665077	-1	63	7	12.7	57	1	13.2	13	1	2.5	24	1	4.4	Unknown Protein (AHRD V1)
mRNA:SL1.00sc07000_40.1.1	mRNA	SL1.00sc07000	376107	377684	-1	62	8	12.7	98	2	22.8	20	0	3.6	91	4	16.5	Unknown Protein (AHRD V1)
mRNA:SL1.00sc07059_301.1.1	mRNA	SL1.00sc07059	3489471	3491890	-1	68	2	12.7	67	2	15.7	61	4	11.8	52	5	9.9	Acyltransferase (Fragment) (AHRD V1 ***NG C1JZ77_9SOLA)%3B contains Interpro domain(s) IPR003480 Transferase
mRNA:SL1.00sc07122_103.1.1	mRNA	SL1.00sc07122	854495	860665	-1	44	26	12.7	25	19	10	38	12	9.1	19	10	5	SFR6 SENSITIVE TO FREEZING 6 (AHRD V1 *-*NG AT4G04920.1)
mRNA:SL1.00sc07408_45.1.1	mRNA	SL1.00sc07408	327519	335326	1	44	26	12.7	35	19	12.3	28	15	7.8	18	12	5.2	SFR6 SENSITIVE TO FREEZING 6 (AHRD V1 *-*NG AT4G04920.1)
mRNA:SL1.00sc07408_234.1.1	mRNA	SL1.00sc07408	1544767	1550590	-1	34	36	12.7	28	15	9.8	26	29	10	21	31	9.1	protein kinase family protein (AHRD V1 ***G AT3G09010.1)%3B contains Interpro domain(s) IPR002290 Serine/threonine protein kinase
mRNA:SL1.00sc07408_329.1.1	mRNA	SL1.00sc07408	2220352	2222817	-1	57	13	12.7	46	10	12.7	52	10	11.3	44	14	10.1	protein binding / structural molecule (AHRD V1 *-*NG AT2G20760.1)%3B contains Interpro domain(s) IPR000996 Clathrin light chain
mRNA:SL1.00sc00395_117.1.1	mRNA	SL1.00sc00395	1156059	1158897	1	42	27	12.6	18	25	9.8	27	22	8.9	18	23	7.1	CPL1 C-TERMINAL DOMAIN PHOSPHATASE-LIKE 1 double-stranded RNA binding / nucleotide phosphatase (AHRD V1 ***G AT4G21670.1)%3B contains Interpro domain(s) IPR004274 NLI interacting factor
mRNA:SL1.00sc00530_26.1.1	mRNA	SL1.00sc00530	194507	196085	1	53	16	12.6	48	4	11.8	45	10	10	52	9	10.6	Unknown Protein (AHRD V1)
mRNA:SL1.00sc00777_366.1.1	mRNA	SL1.00sc00777	2781289	2783872	1	16	53	12.6	9	58	15.3	14	94	19.7	16	68	14.6	Epoxide hydrolase (AHRD V1 ***G Q9ZP87_TOBAC)%3B contains Interpro domain(s) IPR000639 Epoxide hydrolase-like
mRNA:SL1.00sc01402_248.1.1	mRNA	SL1.00sc01402	1986581	1997244	-1	25	44	12.6	26	37	14.3	13	43	10.2	8	42	8.7	RNA polymerase-associated protein RTF1 homolog (AHRD V1 *--NG Q92541)%3B contains Interpro domain(s) IPR018144 Plus-3 domain%2C subgroup
mRNA:SL1.00sc01556_36.1.1	mRNA	SL1.00sc01556	4986744	5018953	-1	40	29	12.6	24	14	8.7	22	28	9.1	29	24	9.2	alpha 1 4-glycosyltransferase family protein / glycosyltransferase sugar-binding DXD motif-containing protein (AHRD V1 *-*NG AT1G61050.1)%3B contains Interpro domain(s) IPR007652 Alpha 1%2C4-glycosyltransferase conserved region
mRNA:SL1.00sc01629_8.1.1	mRNA	SL1.00sc01629	9711	20474	-1	16	53	12.6	6	20	5.9	3	63	12	5	35	7	General substrate transporter (AHRD V1 ***NG A2Q208_MEDTR)%3B contains Interpro domain(s) IPR003663 Sugar/inositol transporter
mRNA:SL1.00sc01881_58.1.1	mRNA	SL1.00sc01881	1174268	1179584	1	36	33	12.6	20	2	5	6	5	2	11	12	4	proline-rich spliceosome-associated PSP family protein (AHRD V1 *-*NG AT4G21660.1)%3B contains Interpro domain(s) IPR007180 Protein of unknown function DUF382
mRNA:SL1.00sc01956_22.1.1	mRNA	SL1.00sc01956	244177	248601	1	6	63	12.6	9	57	15	25	57	14.9	19	111	22.6	Dof zinc finger protein 6 (AHRD V1 *-*NG A5HWF5_HORVD)%3B contains Interpro domain(s) IPR003851 Zinc finger%2C Dof-type
mRNA:SL1.00sc02102_70.1.1	mRNA	SL1.00sc02102	433544	435051	1	11	58	12.6	4	56	13.7	5	106	20.2	4	140	25.1	COSII_At1g13380 (Fragment) (AHRD V1 *-*NG C0KEY3_SOLDU)%3B contains Interpro domain(s) IPR009606 Protein of unknown function DUF1218
mRNA:SL1.00sc02102_395.1.1	mRNA	SL1.00sc02102	2554569	2555898	1	58	11	12.6	38	14	11.8	37	3	7.3	33	10	7.5	MOR1 MICROTUBULE ORGANIZATION 1 microtubule binding (AHRD V1 *-*G AT2G35630.1)%3B contains Interpro domain(s) IPR011989 Armadillo-like helical
mRNA:SL1.00sc02164_244.1.1	mRNA	SL1.00sc02164	1946164	1950333	1	29	40	12.6	25	45	15.9	30	51	14.7	26	47	12.7	Polyphenol oxidase (AHRD V1 ***NG B3WFP2_TAROF)%3B contains Interpro domain(s) IPR016213 Polyphenol oxidase%2C plant
mRNA:SL1.00sc02164_440.1.1	mRNA	SL1.00sc02164	3530945	3536095	1	52	17	12.6	23	15	8.7	46	7	9.6	47	15	10.8	FUNCTIONS IN molecular_function unknown INVOLVED IN biological_process unknown EXPRESSED IN leaf whorl male gametophyte sepal flower pollen tube EXPRESSED DURING L mature pollen stage M germinated pollen stage 4 anthesis BEST Arabidopsis thaliana protein
mRNA:SL1.00sc02164_502.1.1	mRNA	SL1.00sc02164	3922062	3924672	1	65	4	12.6	5	1	1.4	6	0	1.1	2	1	0.5	CIP7 COP1-INTERACTING PROTEIN 7 transcription activator (AHRD V1 *-*G AT4G27430.2)
mRNA:SL1.00sc02164_509.1.1	mRNA	SL1.00sc02164	3996748	3999077	-1	48	21	12.6	45	28	16.6	70	28	17.8	34	17	8.9	disease resistance protein-related (AHRD V1 *--NG AT1G61105.1)%3B contains Interpro domain(s) IPR000157 Toll-Interleukin receptor
mRNA:SL1.00sc02227_127.1.1	mRNA	SL1.00sc02227	903574	912662	1	37	32	12.6	36	31	15.3	42	27	12.6	51	55	18.5	Serine carboxypeptidase-like 31 (AHRD V1 ***G O04084)%3B contains Interpro domain(s) IPR001563 Peptidase S10%2C serine carboxypeptidase
mRNA:SL1.00sc02257_112.1.1	mRNA	SL1.00sc02257	1062673	1073011	-1	26	43	12.6	15	28	9.8	19	16	6.4	20	20	7	FUNCTIONS IN molecular_function unknown INVOLVED IN biological_process unknown LOCATED IN cellular_component unknown EXPRESSED IN 23 plant structures EXPRESSED DURING 13 growth stages (AHRD V1 ***NG AT1G61150.7)%3B contains Interpro domain(s) IPR019589 Ran binding protein%2C CRA domain
mRNA:SL1.00sc02302_128.1.1	mRNA	SL1.00sc02302	6922395	6927817	1	11	58	12.6	9	78	19.8	3	58	11.1	6	88	16.4	kelch repeat-containing F-box family protein (AHRD V1 *-*NG AT1G16250.1)%3B contains Interpro domain(s) IPR015915 Kelch-type beta propeller
mRNA:SL1.00sc02706_105.1.1	mRNA	SL1.00sc02706	4894954	4898114	1	19	50	12.6	15	23	8.7	14	28	7.6	24	27	8.9	Unknown Protein (AHRD V1)
mRNA:SL1.00sc03032_22.1.1	mRNA	SL1.00sc03032	803294	807987	1	27	42	12.6	12	34	10.5	20	40	10.9	22	47	12	ATP binding / kinase/ protein kinase/ protein serine/threonine kinase/ protein tyrosine kinase/ sugar binding (AHRD V1 *-*G AT4G03230.1)%3B contains Interpro domain(s) IPR002290 Serine/threonine protein kinase
mRNA:SL1.00sc03668_29.1.1	mRNA	SL1.00sc03668	213670	214617	-1	63	6	12.6	69	8	17.5	85	3	16	103	0	17.9	Unknown Protein (AHRD V1)
mRNA:SL1.00sc03897_118.1.1	mRNA	SL1.00sc03897	3409511	3413707	-1	66	3	12.6	1	2	0.7	1	0	0.2	1	3	0.7	SRF3 STRUBBELIG-RECEPTOR FAMILY 3 ATP binding / kinase/ protein serine/threonine kinase (AHRD V1 *-*G AT4G03390.1)%3B contains Interpro domain(s) IPR002290 Serine/threonine protein kinase
mRNA:SL1.00sc04007_420.1.1	mRNA	SL1.00sc04007	3128986	3134192	1	34	35	12.6	36	56	20.9	35	24	10.7	34	17	8.9	transcription factor jumonji jmjC domain-containing protein (AHRD V1 *-*NG AT1G09060.2)%3B contains Interpro domain(s) IPR014977 WRC
mRNA:SL1.00sc04130_13.1.1	mRNA	SL1.00sc04130	194570	198229	-1	20	49	12.6	24	32	12.7	14	42	10.2	12	39	8.9	transcription factor jumonji jmjC domain-containing protein (AHRD V1 *-*G AT1G09060.3)%3B contains Interpro domain(s) IPR013129 Transcription factor jumonji
mRNA:SL1.00sc04130_67.1.1	mRNA	SL1.00sc04130	885406	886171	1	17	52	12.6	8	27	8	5	14	3.5	4	24	4.9	Katanin p80 WD40-containing subunit B1 (AHRD V1 *-*NG Q6NVM2)%3B contains Interpro domain(s) IPR020472 G-protein beta WD-40 repeat%2C region
mRNA:SL1.00sc04444_57.1.1	mRNA	SL1.00sc04444	522749	527703	1	24	45	12.6	20	34	12.3	21	29	9.1	18	35	9.2	BRD4 BROMODOMAIN 4 DNA binding (AHRD V1 *-*G AT1G61215.1)%3B contains Interpro domain(s) IPR001487 Bromodomain
mRNA:SL1.00sc04444_156.1.1	mRNA	SL1.00sc04444	1429920	1439739	1	47	22	12.6	34	10	10	49	21	12.7	55	8	11	Unknown Protein (AHRD V1)%3B contains Interpro domain(s) IPR007877 Protein of unknown function DUF707
mRNA:SL1.00sc04696_31.1.1	mRNA	SL1.00sc04696	315530	319253	1	33	36	12.6	20	30	11.4	45	37	14.9	32	34	11.5	p21-activated protein kinase-interacting protein 1-like (AHRD V1 ***NG Q6TNS2)%3B contains Interpro domain(s) IPR020472 G-protein beta WD-40 repeat%2C region
mRNA:SL1.00sc05189_60.1.1	mRNA	SL1.00sc05189	683086	687115	-1	38	31	12.6	32	34	15	41	17	10.6	33	15	8.4	Secretory carrier membrane protein (AHRD V1 ***NG B3TLU6_ELAGV)%3B contains Interpro domain(s) IPR007273 SCAMP
mRNA:SL1.00sc05189_101.1.1	mRNA	SL1.00sc05189	1163460	1165010	-1	56	13	12.6	19	9	6.4	51	9	10.9	56	15	12.4	glycine-rich protein (AHRD V1 -**NG AT4G21620.1)
mRNA:SL1.00sc05390_68.1.1	mRNA	SL1.00sc05390	755977	757488	1	18	51	12.6	18	52	15.9	6	78	15.3	4	66	12.2	AHL ARABIDOPSIS HAL2-LIKE 3' 2' 5'-bisphosphate nucleotidase/ inositol or phosphatidylinositol phosphatase (AHRD V1 ***G AT5G54390.1)%3B contains Interpro domain(s) IPR006239 3(2)%2C5 -bisphosphate nucleotidase HAL2
mRNA:SL1.00sc05477_48.1.1	mRNA	SL1.00sc05477	343348	361567	-1	22	47	12.6	10	34	10	3	6	1.6	13	12	4.4	Unknown Protein (AHRD V1)
mRNA:SL1.00sc05805_148.1.1	mRNA	SL1.00sc05805	5340258	5343219	1	32	37	12.6	25	34	13.4	45	57	18.6	21	54	13.1	Unknown Protein (AHRD V1)
mRNA:SL1.00sc05992_165.1.1	mRNA	SL1.00sc05992	4083073	4087763	-1	4	65	12.6	1	14	3.4	3	24	4.9	3	32	6.1	DEAD-box ATP-dependent RNA helicase 18 (AHRD V1 ***NG Q761Z9)
mRNA:SL1.00sc05992_183.1.1	mRNA	SL1.00sc05992	4206847	4209059	1	13	56	12.6	7	25	7.3	14	21	6.4	10	18	4.9	ATP-dependent RNA helicase DBP8 (AHRD V1 *-*NG A7TK63)
mRNA:SL1.00sc06004_355.1.1	mRNA	SL1.00sc06004	2976406	2977898	-1	17	52	12.6	20	61	18.4	19	61	14.6	25	42	11.7	DEAD-box ATP-dependent RNA helicase 18 (AHRD V1 ***G Q9FLB0)%3B contains Interpro domain(s) IPR011545 DNA/RNA helicase%2C DEAD/DEAH box type%2C N-terminal
mRNA:SL1.00sc06019_400.1.1	mRNA	SL1.00sc06019	3051568	3064422	1	39	30	12.6	59	14	16.6	29	14	7.8	54	20	12.9	Unknown Protein (AHRD V1)
mRNA:SL1.00sc06070_175.1.1	mRNA	SL1.00sc06070	1740703	1743268	-1	53	16	12.6	23	10	7.5	39	22	11.1	49	21	12.2	NDA1 ALTERNATIVE NAD P H DEHYDROGENASE 1 NADH dehydrogenase (AHRD V1 ***NG AT1G07180.1)
mRNA:SL1.00sc06070_338.1.1	mRNA	SL1.00sc06070	3323992	3327947	-1	46	23	12.6	34	14	10.9	23	23	8.4	35	18	9.2	NDA1 ALTERNATIVE NAD P H DEHYDROGENASE 1 NADH dehydrogenase (AHRD V1 ***G AT1G07180.1)%3B contains Interpro domain(s) IPR013027 FAD-dependent pyridine nucleotide-disulphide oxidoreductase
mRNA:SL1.00sc06097_32.1.1	mRNA	SL1.00sc06097	1559391	1568202	-1	68	1	12.6	1	3	0.9	2	0	0.4	3	0	0.5	BFN1 BIFUNCTIONAL NUCLEASE I T/G mismatch-specific endonuclease/ endoribonuclease producing 5'-phosphomonoesters / nucleic acid binding / single-stranded DNA specific endodeoxyribonuclease (AHRD V1 ***G AT1G11190.1)%3B contains Interpro domain(s) IPR003154 S1/P1 nuclease
mRNA:SL1.00sc06118_126.1.1	mRNA	SL1.00sc06118	1479060	1482815	1	27	42	12.6	27	30	13	44	38	14.9	26	30	9.8	ENDO4 endonuclease 4 T/G mismatch-specific endonuclease/ endonuclease/ nucleic acid binding / single-stranded DNA specific endodeoxyribonuclease (AHRD V1 ***G AT4G21585.1)%3B contains Interpro domain(s) IPR003154 S1/P1 nuclease
mRNA:SL1.00sc06183_100.1.1	mRNA	SL1.00sc06183	990140	995562	1	54	15	12.6	61	12	16.6	62	9	12.9	70	16	15	late embryogenesis abundant protein-related / LEA protein-related (AHRD V1 ***NG AT1G54890.1)%3B contains Interpro domain(s) IPR009646 Root cap
mRNA:SL1.00sc06217_25.1.1	mRNA	SL1.00sc06217	440027	441995	1	5	64	12.6	5	3	1.8	5	0	0.9	9	2	1.9	oxidoreductase zinc-binding dehydrogenase family protein (AHRD V1 ***G AT4G21580.1)%3B contains Interpro domain(s) IPR014189 Quinone oxidoreductase putative%2C PIG3
mRNA:SL1.00sc07122_116.1.1	mRNA	SL1.00sc07122	955886	958150	-1	23	46	12.6	16	46	14.1	14	46	10.9	17	38	9.6	Beta-galactosidase (AHRD V1 ***NG B9HYZ2_POPTR)%3B contains Interpro domain(s) IPR001944 Glycoside hydrolase%2C family 35
mRNA:SL1.00sc07184_205.1.1	mRNA	SL1.00sc07184	1919442	1927033	1	32	37	12.6	30	33	14.3	16	23	7.1	24	20	7.7	Beta-galactosidase (AHRD V1 ***G B9HYZ2_POPTR)%3B contains Interpro domain(s) IPR001944 Glycoside hydrolase%2C family 35
mRNA:SL1.00sc07184_515.1.1	mRNA	SL1.00sc07184	4582863	4603134	-1	42	27	12.6	39	23	14.1	27	21	8.7	44	10	9.4	Transmembrane protein 184C (AHRD V1 ***NG Q6GQE1)%3B contains Interpro domain(s) IPR005178 Protein of unknown function DUF300
mRNA:SL1.00sc00395_480.1.1	mRNA	SL1.00sc00395	4427618	4430601	-1	26	42	12.4	20	28	10.9	32	38	12.7	34	43	13.4	Pre-mRNA-processing factor 17 (AHRD V1 ***NG Q9DC48)%3B contains Interpro domain(s) IPR020472 G-protein beta WD-40 repeat%2C region
mRNA:SL1.00sc00777_675.1.1	mRNA	SL1.00sc00777	5515440	5517408	1	50	18	12.4	21	5	5.9	23	11	6.2	35	9	7.7	Uncharacterized deoxyribonuclease sll1786 (AHRD V1 ***G P73335)%3B contains Interpro domain(s) IPR012278 Deoxyribonuclease%2C TatD Mg-dependent
mRNA:SL1.00sc01402_56.1.1	mRNA	SL1.00sc01402	435236	439746	-1	62	6	12.4	21	0	4.8	7	3	1.8	6	1	1.2	MST1 MERCAPTOPYRUVATE SULFURTRANSFERASE 1 3-mercaptopyruvate sulfurtransferase/ sulfurtransferase/ thiosulfate sulfurtransferase (AHRD V1 ***G AT1G79230.1)%3B contains Interpro domain(s) IPR001763 Rhodanese-like
mRNA:SL1.00sc01402_163.1.1	mRNA	SL1.00sc01402	1312379	1313698	1	30	38	12.4	26	27	12.1	17	58	13.7	30	79	19	Cell division protease ftsH homolog 12%2C chloroplastic (AHRD V1 ***NG Q9SAJ3)%3B contains Interpro domain(s) IPR003959 ATPase%2C AAA-type%2C core
mRNA:SL1.00sc01435_324.1.1	mRNA	SL1.00sc01435	2269690	2272234	1	3	65	12.4	3	24	6.1	2	48	9.1	5	21	4.5	Cell division protease ftsH homolog 12%2C chloroplastic (AHRD V1 ***NG Q9SAJ3)
mRNA:SL1.00sc01881_149.1.1	mRNA	SL1.00sc01881	2180151	2183120	1	27	41	12.4	17	44	13.9	20	53	13.3	26	41	11.7	Unknown Protein (AHRD V1)%3B contains Interpro domain(s) IPR008480 Protein of unknown function DUF761%2C plant
mRNA:SL1.00sc02102_414.1.1	mRNA	SL1.00sc02102	2740206	2743307	-1	44	24	12.4	35	33	15.5	51	21	13.1	58	26	14.6	B3 domain-containing transcription factor VAL3 (AHRD V1 *--G O65420)%3B contains Interpro domain(s) IPR003340 Transcriptional factor B3
mRNA:SL1.00sc02227_193.1.1	mRNA	SL1.00sc02227	1532971	1542346	1	50	18	12.4	3	6	2	3	2	0.9	6	2	1.4	SPHK1 SPHINGOSINE KINASE 1 D-erythro-sphingosine kinase/ diacylglycerol kinase/ sphinganine kinase (AHRD V1 *-*G AT4G21540.1)%3B contains Interpro domain(s) IPR001206 Diacylglycerol kinase%2C catalytic region
mRNA:SL1.00sc02227_207.1.1	mRNA	SL1.00sc02227	1649924	1653193	1	6	62	12.4	7	35	9.6	1	15	2.9	3	13	2.8	calmodulin-binding protein (AHRD V1 *-*G AT2G18750.2)%3B contains Interpro domain(s) IPR012416 Calmodulin binding protein-like
mRNA:SL1.00sc02227_334.1.1	mRNA	SL1.00sc02227	2773110	2778992	1	5	63	12.4	3	47	11.4	1	50	9.3	9	67	13.2	Anaphase-promoting complex subunit 4 (AHRD V1 *-*NG Q5RAQ5)
mRNA:SL1.00sc02257_51.1.1	mRNA	SL1.00sc02257	490863	494282	1	36	32	12.4	41	37	17.8	38	57	17.3	34	61	16.5	Unknown Protein (AHRD V1)
mRNA:SL1.00sc02302_72.1.1	mRNA	SL1.00sc02302	4910741	4936372	-1	43	25	12.4	12	10	5	18	11	5.3	13	7	3.5	Eukaryotic translation initiation factor 3 subunit J-A (AHRD V1 *-*NG Q7SXU0)%3B contains Interpro domain(s) IPR013906 Translation initiation factor eIF3 subunit
mRNA:SL1.00sc02618_125.1.1	mRNA	SL1.00sc02618	2358700	2362243	-1	24	44	12.4	16	27	9.8	25	27	9.5	28	18	8	Myosin-Va (AHRD V1 *-*NG Q02440)%3B contains Interpro domain(s) IPR000048 IQ calmodulin-binding region
mRNA:SL1.00sc03001_28.1.1	mRNA	SL1.00sc03001	197016	204209	-1	43	25	12.4	43	24	15.3	32	30	11.3	45	24	12	F-box family protein (AHRD V1 *-*NG AT5G02930.1)%3B contains Interpro domain(s) IPR001810 Cyclin-like F-box
mRNA:SL1.00sc03186_9.1.1	mRNA	SL1.00sc03186	2723721	2737257	-1	48	20	12.4	39	21	13.7	57	25	14.9	125	23	25.8	F-box family protein (AHRD V1 *-*NG AT3G03360.1)%3B contains Interpro domain(s) IPR001810 Cyclin-like F-box
mRNA:SL1.00sc04295_145.1.1	mRNA	SL1.00sc04295	11040796	11047397	1	20	48	12.4	13	34	10.7	10	35	8.2	11	41	9.1	ATFMN/FHY riboflavin kinase/FMN hydrolase FMN adenylyltransferase/ riboflavin kinase (AHRD V1 *-*G AT4G21470.1)%3B contains Interpro domain(s) IPR015865 Riboflavin kinase
mRNA:SL1.00sc04337_254.1.1	mRNA	SL1.00sc04337	3193736	3197015	1	18	50	12.4	18	56	16.8	21	61	14.9	12	61	12.7	WD40 repeat-containing protein encoded by RNA antisense to p53 (AHRD V1 ***NG Q5XII5)%3B contains Interpro domain(s) IPR017986 WD40 repeat%2C region
mRNA:SL1.00sc04337_384.1.1	mRNA	SL1.00sc04337	4368228	4373653	1	28	40	12.4	18	26	10	20	29	8.9	27	47	12.9	F-box family protein (AHRD V1 *-*NG AT1G61330.1)
mRNA:SL1.00sc04444_158.1.1	mRNA	SL1.00sc04444	1449443	1452988	-1	22	46	12.4	9	24	7.5	3	6	1.6	2	9	1.9	Protein translocase subunit secA (AHRD V1 *-*NG A4XJ42)%3B contains Interpro domain(s) IPR004027 SEC-C motif
mRNA:SL1.00sc04444_209.1.1	mRNA	SL1.00sc04444	1895467	1898227	1	62	6	12.4	72	3	17.1	57	0	10.4	58	5	11	Heterogeneous nuclear ribonucleoprotein U-like protein 1 (AHRD V1 *-*NG Q9BUJ2)%3B contains Interpro domain(s) IPR018355 SPla/RYanodine receptor subgroup
mRNA:SL1.00sc04765_155.1.1	mRNA	SL1.00sc04765	2094032	2099512	1	27	41	12.4	21	20	9.3	34	33	12.2	22	30	9.1	Unknown Protein (AHRD V1)
mRNA:SL1.00sc04799_19.1.1	mRNA	SL1.00sc04799	272330	277255	-1	68	0	12.4	38	0	8.7	20	3	4.2	31	0	5.4	External NADH-ubiquinone oxidoreductase 1%2C mitochondrial (AHRD V1 ***G P40215)%3B contains Interpro domain(s) IPR013027 FAD-dependent pyridine nucleotide-disulphide oxidoreductase
mRNA:SL1.00sc05382_50.1.1	mRNA	SL1.00sc05382	457480	465519	1	41	27	12.4	29	28	13	26	79	19.1	20	92	19.5	Heat stress transcription factor A-6a (AHRD V1 *-*NG Q657C0)%3B contains Interpro domain(s) IPR000232 Heat shock factor (HSF)-type%2C DNA-binding
mRNA:SL1.00sc05445_17.1.1	mRNA	SL1.00sc05445	887230	907724	1	36	32	12.4	18	24	9.6	20	33	9.6	22	27	8.5	TIR1 TRANSPORT INHIBITOR RESPONSE 1 auxin binding / protein binding / ubiquitin-protein ligase (AHRD V1 ***G AT3G62980.1)%3B contains Interpro domain(s) IPR001810 Cyclin-like F-box
mRNA:SL1.00sc05603_79.1.1	mRNA	SL1.00sc05603	609182	612628	-1	15	53	12.4	20	44	14.6	8	54	11.3	8	55	11	DAG protein (AHRD V1 *-*NG B6SJX7_MAIZE)
mRNA:SL1.00sc05948_88.1.1	mRNA	SL1.00sc05948	1161979	1167791	-1	35	33	12.4	20	26	10.5	24	23	8.6	30	25	9.6	carbohydrate transmembrane transporter/ sugar hydrogen symporter (AHRD V1 ***G AT4G21480.1)%3B contains Interpro domain(s) IPR003663 Sugar/inositol transporter
mRNA:SL1.00sc06070_81.1.1	mRNA	SL1.00sc06070	841140	845433	-1	29	39	12.4	14	32	10.5	36	32	12.4	22	31	9.2	ATMAMI ARABIDOPSIS THALIANA MEMBRANE-ASSOCIATED MANNITOL-INDUCED structural molecule (AHRD V1 *-*G AT5G54110.1)%3B contains Interpro domain(s) IPR000535 Major sperm protein
mRNA:SL1.00sc06070_91.1.1	mRNA	SL1.00sc06070	975449	978495	1	56	12	12.4	45	10	12.5	66	6	13.1	62	5	11.7	3'(2') 5'-bisphosphate nucleotidase-like protein (AHRD V1 ***G Q682R6_ARATH)%3B contains Interpro domain(s) IPR000760 Inositol monophosphatase
mRNA:SL1.00sc06070_356.1.1	mRNA	SL1.00sc06070	3539166	3544420	-1	29	39	12.4	21	39	13.7	37	47	15.3	40	40	13.9	Pentatricopeptide repeat-containing protein At4g13650 (AHRD V1 ***NG Q9SVP7)%3B contains Interpro domain(s) IPR002885 Pentatricopeptide repeat
mRNA:SL1.00sc06183_116.1.1	mRNA	SL1.00sc06183	1122226	1127629	-1	19	49	12.4	13	39	11.8	14	54	12.4	14	50	11.1	inositol monophosphatase family protein (AHRD V1 ***G AT4G05090.1)%3B contains Interpro domain(s) IPR000760 Inositol monophosphatase
mRNA:SL1.00sc07059_157.1.1	mRNA	SL1.00sc07059	2102655	2114949	-1	60	8	12.4	16	3	4.3	10	1	2	4	8	2.1	MYB transcription factor (AHRD V1 *-*G Q6R077_ARATH)%3B contains Interpro domain(s) IPR015495 Myb transcription factor
mRNA:SL1.00sc07122_24.1.1	mRNA	SL1.00sc07122	209349	215009	-1	24	44	12.4	23	20	9.8	28	33	11.1	16	28	7.7	E12A11 phosphatidylethanolamine binding (AHRD V1 **-G AT1G18100.1)%3B contains Interpro domain(s) IPR008914 Phosphatidylethanolamine-binding protein PEBP
mRNA:SL1.00sc07122_187.1.1	mRNA	SL1.00sc07122	1569618	1573954	1	2	66	12.4	0	15	3.4	0	4	0.7	1	4	0.9	transcription factor (AHRD V1 *--G AT1G11950.1)%3B contains Interpro domain(s) IPR013129 Transcription factor jumonji
mRNA:SL1.00sc07266_34.1.1	mRNA	SL1.00sc07266	333747	335716	-1	66	2	12.4	18	0	4.1	11	0	2	15	0	2.6	equilibrative nucleoside transporter family protein (AHRD V1 ***G AT4G05140.1)%3B contains Interpro domain(s) IPR002259 Delayed-early response protein/equilibrative nucleoside transporter
mRNA:SL1.00sc07386_23.1.1	mRNA	SL1.00sc07386	1833136	1838344	-1	40	28	12.4	41	27	15.5	41	22	11.5	44	29	12.7	Unknown Protein (AHRD V1)
mRNA:SL1.00sc00090_457.1.1	mRNA	SL1.00sc00090	3622537	3634749	1	30	37	12.2	23	29	11.8	16	38	9.8	15	29	7.7	equilibrative nucleoside transporter family protein (AHRD V1 *-*G AT4G05140.1)%3B contains Interpro domain(s) IPR002259 Delayed-early response protein/equilibrative nucleoside transporter
mRNA:SL1.00sc00226_97.1.1	mRNA	SL1.00sc00226	1700885	1714535	1	54	13	12.2	28	8	8.2	7	8	2.7	4	7	1.9	octicosapeptide/Phox/Bem1p PB1 domain-containing protein (AHRD V1 *-*NG AT4G05150.1)%3B contains Interpro domain(s) IPR000270 Octicosapeptide/Phox/Bem1p
[truncated: 30,635 more rows]
