# Supplementary material for: MicroRNAs Suppress NB Domain Genes in Tomato That Confer Resistance to Fusarium oxysporum
Source: PLoS Pathog. 2014 Oct 16;10(10):e1004464. doi: 10.1371/journal.ppat.1004464 (PMC4199772; doi:10.1371/journal.ppat.1004464)
Supplement: Table S2 — MicroRNAs with at least one raw sequence read in at least one library. (XLS) [file ppat.1004464.s007.xls]

## Sheet: Sheet1
Table S2. MicroRNAs with at least one raw sequence read in at least one library
miRNA	Ex_MonMkr-Foxy	Ex_MonMkr-H2O	Foxy/H2O	Ex_Mot-Foxy	Ex_Mot-H2O	Foxy/H2O	FPM_MonMkr-Foxy	FPM_MonMkr-H2O	Foxy/H2O	FPM_Mot-Foxy	FPM_Mot-H2O	Foxy/H2O	Group	Note	Source
TTCTGAACTCTCTCCCTCAA	136	99	1.37374	67	20	3.35	19.78	14.13	1.39986	9.18	3.44	2.6686	MIR1446a//MIR1446b//MIR1446c//MIR1446d//MIR1446e		Populus trichocarpa
TGACAGAAGAGAGTGAGCACA	130	113	1.15044	261	63	4.14286	18.91	16.12	1.17308	35.76	10.83	3.30194	MIR156	Vegetative phase change is mediated by a leaf-derived signal that represses the transcription of miR156.	Triticum aestivum
TGACAGAAGAGAGTGAGCAC	10151	11815	0.859162	12504	4641	2.69425	1476.21	1685.85	0.875647	1713.18	797.63	2.14784	MIR156a//MIR156b//MIR156c//MIR156d//MIR156e//MIR156f//MIR156g//MIR156h//MIR156i//MIR156l//MIR156		Arabidopsis thaliana//Oryza sativa//Zea mays//Populus trichocarpa//Physcomitrella patens//Medicago truncatula//Gossypium hirsutum//Vitis vinifera//Arabidopsis lyrata//Citrus sinensis
CTGACAGAAGATAGAGAGCAC	34	30	1.13333	88	28	3.14286	4.94	4.28	1.15421	12.06	4.81	2.50728	MIR156b		Selaginella moellendorffii
TTGACAGAAGAAAGAGAGCAC	40	36	1.11111	92	19	4.84211	5.82	5.14	1.1323	12.6	3.27	3.85321	MIR156c		Selaginella moellendorffii
TGTCAGAAGAGAGTGAGCAC	3	4	0.75	22	1	22	0.44	0.57	0.77193	3.01	0.17	17.7059	MIR156c		Gossypium hirsutum
TTGACAGAAGACAGGGAGCAC	2	0	#DIV/0!	8	1	8	0.29	0	#DIV/0!	1.1	0.17	6.47059	MIR156d		Selaginella moellendorffii
TTGACAGAAGATAGAGGGCAC	81	92	0.880435	206	59	3.49153	11.78	13.13	0.897182	28.22	10.14	2.78304	MIR156g		Medicago truncatula
CGACAGAAGAGAGTGAGCAC	13	11	1.18182	27	7	3.85714	1.89	1.57	1.20382	3.7	1.2	3.08333	MIR156g//MIR156a		Arabidopsis thaliana//Selaginella moellendorffii
TGACAGAAGAGAGCGAGCAC	18	25	0.72	45	10	4.5	2.62	3.42	0.766082	6.17	1.72	3.58721	MIR156k		Zea mays
TGACAGAAGAGAGAGAGCACA	32	45	0.711111	118	26	4.53846	4.65	6.42	0.724299	16.17	4.47	3.61745	MIR156k//MIR156//MIR156j		Oryza sativa//Medicago truncatula//Zea mays//Brachypodium distachyon
TGACAGAAGAGAGGGAGCAC	40	43	0.930233	82	25	3.28	5.82	6.14	0.947883	11.23	4.3	2.61163	MIR156k//MIR156a		Populus trichocarpa//Vitis vinifera
TTGACAGAAGATAGAGAGCAC	44793	56264	0.796122	91555	31979	2.86297	6514.01	8028.16	0.811395	12544	5496.08	2.28236	MIR157a//MIR157b//MIR157c//MIR156g//MIR156h//MIR156i//MIR156j//MIR156e//MIR156f//MIR156b//MIR156a//MIR156c		Arabidopsis thaliana//Populus trichocarpa//Medicago truncatula//Gossypium raimondii//Brassica napus//Vitis vinifera//Solanum lycopersicum//Arabidopsis lyrata
TGACAGAAGATAGAGAGCAC	638	923	0.691224	1336	378	3.53439	92.78	131.7	0.70448	183.05	64.97	2.81745	MIR157d	QUAMOSA PROMOTER BINDING PROTEIN transcription factors	Arabidopsis thaliana//Arabidopsis lyrata
TTTGGATTGAAGGGAGCTCTA	1093	1772	0.616817	1920	860	2.23256	158.95	252.84	0.628658	263.06	147.8	1.77984	MIR159a//MIR159b//MIR159c//MIR159		Arabidopsis thaliana//Populus trichocarpa//Vitis vinifera//Solanum lycopersicum//Arabidopsis lyrata//Citrus sinensis
TTTGGATTGAAGGGAGCTCTG	0	2	0	5	1	5	0	0.29	0	0.69	0.17	4.05882	MIR159a//MIR159b//MIR159f//MIR159j//MIR159k		Zea mays
TGCCTGGCTCCCTGTATGCCA	194	224	0.866071	978	1200	0.815	28.21	31.96	0.882666	134	206.24	0.649728	MIR160a//MIR160c//MIR160//MIR160b//MIR160e//MIR160d		Zea mays//Medicago truncatula//Selaginella moellendorffii//Vitis vinifera//Solanum lycopersicum//Arabidopsis lyrata//Brachypodium distachyon
TGCCTGGCTCCTTGTATGCCA	1	1	1	9	3	3	0.15	0.14	1.07143	1.23	0.52	2.36538	MIR160g		Physcomitrella patens
TCGATAAACCTCTGCATCCGG	7	12	0.583333	28	4	7	1.02	1.71	0.596491	3.84	0.69	5.56522	MIR162		Brachypodium distachyon
TCGATAAACCTCTGCATCCA	8600	10251	0.838943	21336	4446	4.79892	1250.65	1462.69	0.855034	2923.26	764.11	3.82571	MIR162	low temperature-induced miRNAs	Zea mays
TCGATAAACCTCTGCATCCAG	167	276	0.605072	869	107	8.1215	24.29	39.38	0.616811	119.06	18.39	6.47417	MIR162a//MIR162b//MIR162c//MIR162		Arabidopsis thaliana//Oryza sativa//Populus trichocarpa//Gossypium hirsutum//Vitis vinifera//Solanum lycopersicum//Citrus sinensis//Arabidopsis lyrata
TGGAGAAGCAGGGCACGTGCA	3807	4274	0.890735	9906	3801	2.60616	553.63	609.85	0.907813	1357.23	653.26	2.07763	MIR164a//MIR164b//MIR164d//MIR164c//MIR164e//MIR164//MIR164g		Arabidopsis thaliana//Oryza sativa//Zea mays//Populus trichocarpa//Medicago truncatula//Triticum aestivum//Vitis vinifera//Citrus sinensis//Arabidopsis lyrata
TGGAGAAGCAGGGCACGTGCG	58	65	0.892308	229	81	2.82716	8.43	9.27	0.909385	31.38	13.92	2.25431	MIR164c		Arabidopsis thaliana
TGGAGAAGCAGGGCACGTGCT	31	59	0.525424	216	63	3.42857	4.51	8.42	0.535629	29.59	10.83	2.73223	MIR164d//MIR164f//MIR164c		Oryza sativa//Zea mays//Brachypodium distachyon
TGGAGAAGCAGGGCACGTGAG	5	6	0.833333	35	7	5	0.73	0.86	0.848837	4.8	1.2	4	MIR164e	Trifurcate feed-forward regulation of age-dependent cell death involving miR164 in Arabidopsis.	Oryza sativa
TGGAGAAGCAGGGCACATGCT	1	11	0.0909091	13	4	3.25	0.15	1.57	0.0955414	1.78	0.69	2.57971	MIR164f//MIR164b		Populus trichocarpa//Vitis vinifera
TCGGACCAGGCTTCATTCCCC	377	426	0.884977	450	249	1.80723	54.83	60.78	0.902106	61.65	42.79	1.44076	MIR166c//MIR166d//MIR166e//MIR166f//MIR166g//MIR166a//MIR166b//MIR166n//MIR166i//MIR166h		Arabidopsis thaliana//Oryza sativa//Zea mays//Populus trichocarpa//Pinus taeda//Physcomitrella patens//Selaginella moellendorffii//Brassica napus//Vitis vinifera//Solanum lycopersicum//Phaseolus vulgaris//Arabidopsis lyrata//Brachypodium distachyon
TCGGACCAGGCTTCATTCCTC	178	203	0.876847	193	35	5.51429	25.89	28.97	0.893683	26.44	6.02	4.39203	MIR166g//MIR166l//MIR166m//MIR166f	regulate shoot apical meristem development.	Oryza sativa//Zea mays//Medicago truncatula
TCGGACCAGGCTTCATTCCC	7	14	0.5	16	2	8	1.02	2	0.51	2.19	0.34	6.44118	MIR166h//MIR166f//MIR166g//MIR166b//MIR166c//MIR166d	Arabidopsis Argonaute10 specifically sequesters miR166/165 to regulate shoot apical meristem development.	Zea mays
TCGGATCAGGCTTCATTCCTC	15	78	0.192308	38	3	12.6667	2.18	11.13	0.195867	5.21	0.52	10.0192	MIR166j//MIR166i		Oryza sativa
TGAAGCTGCCAGCATGATCTAA	3015	2886	1.0447	2917	1515	1.92541	438.46	411.8	1.06474	399.66	260.38	1.53491	MIR167a//MIR167b		Brassica napus
TGAAGCTGCCAGCATGATCTGA	1	1	1	6	1	6	0.15	0.14	1.07143	0.82	0.17	4.82353	MIR167a//MIR167b//MIR167c//MIR167d		Citrus clementine//Brachypodium distachyon
TGAAGCTGCCAGCATGATCTA	31262	29205	1.07043	31065	11453	2.71239	4546.27	4167.19	1.09097	4256.24	1968.37	2.16232	MIR167a//MIR167b//MIR167d//MIR167c//MIR167		Arabidopsis thaliana//Zea mays//Populus trichocarpa//Medicago truncatula//Brassica napus//Vitis vinifera//Solanum lycopersicum//Brachypodium distachyon//Gossypium hirsutum//Arabidopsis lyrata
TGAAGCTGACAGCATGATCTA	56	62	0.903226	145	37	3.91892	8.14	8.85	0.919774	19.87	6.36	3.12421	MIR167b	Arabidopsis microRNA167 controls patterns of ARF6 and ARF8 expression, and regulates both female and male reproduction.	Triticum aestivum
TGAAGCTGCCAGCATGATCTC	425	381	1.11549	599	241	2.48548	61.81	54.36	1.13705	82.07	41.42	1.98141	MIR167c		Vitis vinifera
TGAAGCTGCCAGCATGATCTGG	28	31	0.903226	201	35	5.74286	4.07	4.42	0.920814	27.54	6.02	4.57475	MIR167d		Arabidopsis thaliana
TGAAGCTGCCAGCATGATCTT	14	9	1.55556	19	6	3.16667	2.04	1.28	1.59375	2.6	1.03	2.52427	MIR167f//MIR167g//MIR167b		Populus trichocarpa//Citrus sinensis
TGAAGCTGCCAGCATGATCTG	55	55	1	151	34	4.44118	8	7.85	1.01911	20.69	5.84	3.54281	MIR167f//MIR167i//MIR167j//MIR167e//MIR167g//MIR167h//MIR167a//MIR167c		Oryza sativa//Zea mays//Vitis vinifera//Citrus sinensis
TGAAGCTGCCAACATGATCTG	2	2	1	4	0	#DIV/0!	0.29	0.29	1	0.55	0	#DIV/0!	MIR167h		Populus trichocarpa
TCGCTTGGTGCAGATCGGGAC	2	8	0.25	17	8	2.125	0.29	1.14	0.254386	2.33	1.37	1.70073	MIR168a//MIR168b		Zea mays
CAGCCAAGGATGACTTGCCGA	0	2	0	6	2	3	0	0.29	0	0.82	0.34	2.41176	MIR169a//MIR169b//MIR169f//MIR169g//MIR169c		Arabidopsis thaliana//Populus trichocarpa//Brassica napus//Vitis vinifera//Solanum lycopersicum//Arabidopsis lyrata
TAGCCAAGGATGACTTGCCTG	4	0	#DIV/0!	7	1	7	0.58	0	#DIV/0!	0.96	0.17	5.64706	MIR169h//MIR169i//MIR169l//MIR169m//MIR169j//MIR169b//MIR169k		Arabidopsis thaliana//Oryza sativa//Zea mays//Populus trichocarpa//Solanum lycopersicum//Arabidopsis lyrata
CGAGCCGAATCAATATCACTC	0	1	0	6	1	6	0	0.14	0	0.82	0.17	4.82353	MIR171b		Citrus sinensis
TTGAGCCGTGCCAATATCACG	25	36	0.694444	73	22	3.31818	3.64	5.14	0.708171	10	3.78	2.6455	MIR171b//MIR171c//MIR171a		Arabidopsis thaliana//Populus trichocarpa//Solanum lycopersicum//Arabidopsis lyrata
TATTGGTGCGGTTCAATGAGA	15	29	0.517241	26	10	2.6	2.18	4.14	0.52657	3.56	1.72	2.06977	MIR171c		Solanum lycopersicum
TTGAGCCGTGCCAATATCACA	246	311	0.790997	199	104	1.91346	35.77	44.38	0.805994	27.27	17.87	1.52602	MIR171f		Zea mays
GTGAGCCGAACCAATATCACT	301	396	0.760101	574	311	1.84566	43.77	56.5	0.77469	78.64	53.45	1.47128	MIR171h//MIR171k		Oryza sativa//Zea mays
AGAATCTTGATGATGCTGCAT	424	190	2.23158	208	96	2.16667	61.66	27.11	2.27444	28.5	16.5	1.72727	MIR172a//MIR172b//MIR172d//MIR172c		Arabidopsis thaliana//Oryza sativa//Populus trichocarpa//Solanum lycopersicum//Brassica rapa//Arabidopsis lyrata//Brachypodium distachyon
AGAATCTTGATGATGCTGCA	14	4	3.5	5	4	1.25	2.04	0.57	3.57895	0.69	0.69	1	MIR172a//MIR172d//MIR172b//MIR172c		Zea mays
GGAATCTTGATGATGCTGCAT	267	153	1.7451	132	78	1.69231	38.83	21.83	1.77874	18.09	13.41	1.34899	MIR172e//MIR172b		Arabidopsis thaliana//Oryza sativa//Zea mays
ATTTCACTTAGACACCTCAA	23	55	0.418182	53	48	1.10417	3.34	7.85	0.425478	7.26	8.25	0.88	MIR1916		Solanum lycopersicum
TAATCTGCATCCTGAGGTTTA	27	56	0.482143	41	31	1.32258	3.93	7.99	0.491865	5.62	5.33	1.05441	MIR2111a//MIR2111b//MIR2111h//MIR2111i//MIR2111j//MIR2111k//MIR2111l//MIR2111m//MIR2111n//MIR2111o//MIR2111p//MIR2111q//MIR2111r//MIR2111c//MIR2111d//MIR2111e//MIR2111f		Arabidopsis thaliana//Brassica napus//Medicago truncatula
TTGGACTGAAGGGAGCTCCC	2	3	0.666667	6	0	#DIV/0!	0.29	0.43	0.674419	0.82	0	#DIV/0!	MIR319//MIR319a//MIR319b//MIR319c//MIR319d		Medicago truncatula//Populus trichocarpa
AAGCTCAGGAGGGATAGCGCC	418	496	0.842742	620	367	1.68937	60.79	70.77	0.85898	84.95	63.07	1.34692	MIR390a//MIR390b//MIR390d//MIR390c//MIR390		Arabidopsis thaliana//Populus trichocarpa//Gossypium hirsutum//Brassica napus//Zea mays//Citrus sinensis
TTGGCATTCTGTCCACCTCC	20	38	0.526316	115	13	8.84615	2.91	5.42	0.5369	15.76	2.23	7.06726	MIR394a//MIR394b	phosphate and arbuscular mycorrhizal signaling	Arabidopsis thaliana//Zea mays//Populus trichocarpa
CTGAAGTGTTTGGGGGAACTC	1	4	0.25	8	0	#DIV/0!	0.15	0.57	0.263158	1.1	0	#DIV/0!	MIR395a//MIR395d//MIR395e//MIR395f		Arabidopsis thaliana//Populus trichocarpa//Vitis vinifera
TTCCACAGCTTTCTTGAACTG	53	60	0.883333	596	62	9.6129	7.71	8.56	0.900701	81.66	10.66	7.66041	MIR396a//MIR396b//MIR396d//MIR396c	miR396-targeted AtGRF transcription factors are required for coordination of cell division and differentiation during leaf development in Arabidopsis.	Arabidopsis thaliana//Oryza sativa//Zea mays//Populus trichocarpa//Gossypium hirsutum//Vitis vinifera//Arabidopsis lyrata//Citrus sinensis//Brachypodium distachyon
TTCCACAGCTTTCTTGAACT	0	1	0	15	3	5	0	0.14	0	2.06	0.52	3.96154	MIR396b		Vitis vinifera
TTCCACAGCTTTCTTGAACTT	6	4	1.5	28	4	7	0.87	0.57	1.52632	3.84	0.69	5.56522	MIR396b//MIR396c//MIR396d//MIR396e//MIR396f	miR396-targeted AtGRF transcription factors are required for coordination of cell division and differentiation during leaf development in Arabidopsis.	Arabidopsis thaliana//Oryza sativa//Populus trichocarpa//Zea mays//Arabidopsis lyrata
TTCCACGGCTTTCTTGAACTG	6	11	0.545455	32	11	2.90909	0.87	1.57	0.55414	4.38	1.89	2.31746	MIR396f		Populus trichocarpa
TGTGTTCTCAGGTCGCCCCTG	13	7	1.85714	63	174	0.362069	1.89	1	1.89	8.63	29.9	0.288629	MIR398b//MIR398c//MIR398a	plant stress responses.	Oryza sativa//Populus trichocarpa//Medicago truncatula//Brachypodium distachyon
TGCCAAAGGAGAATTGCCCTG	2	7	0.285714	24	7	3.42857	0.29	1	0.29	3.29	1.2	2.74167	MIR399a//MIR399c//MIR399f//MIR399g//MIR399h		Zea mays//Populus trichocarpa//Vitis vinifera
TGCCAAAGGAGAGCTGCCCTG	39	180	0.216667	213	159	1.33962	5.67	25.68	0.220794	29.18	27.33	1.06769	MIR399b//MIR399d		Medicago truncatula//Zea mays
TGCCAAAGAAGATTTGCCCCG	48	193	0.248705	142	64	2.21875	6.98	27.54	0.25345	19.46	11	1.76909	MIR399d//MIR399e		Populus trichocarpa
TGCCAAAGGAGAGTTGCCCTA	0	0	#DIV/0!	9	1	9	0	0	#DIV/0!	1.23	0.17	7.23529	MIR399j//MIR399 m		Oryza sativa//Solanum lycopersicu
TTAGATTCACGCACAAACTCG	1122	1545	0.726214	10765	2158	4.98842	163.17	220.45	0.740168	1474.92	370.89	3.9767	MIR403//MIR403b//MIR403d//MIR403f	viruse defence	Arabidopsis thaliana//Populus trichocarpa//Vitis vinifera
TTTTTCCTACTCCGCCCATACC	10	74	0.135135	58	51	1.13725	1.45	10.56	0.137311	7.95	8.77	0.906499	MIR472		Arabidopsis thaliana
CTCTCCCTCAAGGGCTTCTCT	92	97	0.948454	93	162	0.574074	13.38	13.84	0.966763	12.74	27.84	0.457615	MIR477b		Citrus sinensis
TTTCCAATTCCACCCATTCCTA	412	519	0.793834	501	259	1.93436	59.92	74.05	0.809183	68.64	44.51	1.54213	MIR482		Solanum lycopersicum
TCTTTCCTACTCCTCCCATTCC	43	43	1	28	57	0.491228	6.25	6.14	1.01792	3.84	9.8	0.391837	MIR482		Vitis vinifera
TCTTTCCTACTCCTCCCATACC	4249	5887	0.72176	3562	10300	0.345825	617.91	840	0.735607	488.03	1770.21	0.27569	MIR482a	Putative disease resistance	Gossypium hirsutum
GTTCGCGTCGGGTTCACCA	2	14	0.142857	6	4	1.5	0.29	2	0.145	0.82	0.69	1.18841	MIR5077		Oryza sativa
TGCATTTGCACCTGCACCTA	21	40	0.525	101	20	5.05	3.05	5.71	0.534151	13.84	3.44	4.02326	MIR530		Oryza sativa
TCCCCAGTCCAGGCATTCCAAC	4945	5083	0.972851	5047	10264	0.491719	719.13	725.28	0.991521	691.49	1764.02	0.391997	MIR5300		Solanum lycopersicum
TGTGGGTGGGGTGGAAAGATT	1455	2369	0.614183	2816	3087	0.912213	211.59	338.03	0.62595	385.82	530.55	0.727208	MIR5301 Solanum lycopersicum
TTTTTGAAGAGTTCGAGCAAC	6	0	#DIV/0!	1	1	1	0.87	0	#DIV/0!	0.14	0.17	0.823529	MIR5303		Solanum lycopersicum
TCAATGCTACATACTCATCCC	5	18	0.277778	76	6	12.6667	0.73	2.57	0.284047	10.41	1.03	10.1068	MIR5304		Solanum lycopersicum
TGCATTTGCACCTGCACCTT	0	1	0	6	1	6	0	0.14	0	0.82	0.17	4.82353	MIR530a		Populus trichocarpa
TTAGATGACCATCAACAAACT	2	4	0.5	6	1	6	0.29	0.57	0.508772	0.82	0.17	4.82353	MIR827		Arabidopsis thaliana
TTAGATGACCATCAACAAACA	21	20	1.05	59	12	4.91667	3.05	2.85	1.07018	8.08	2.06	3.92233	MIR827a//MIR827b//MIR827c//MIR827	response to phosphate starvation.	Gossypium hirsutum//Citrus sinensis
TTTCGTTGTCTGTTCGACCTT	285	305	0.934426	504	187	2.69519	41.45	43.52	0.952436	69.05	32.14	2.14841	MIR858		Arabidopsis thaliana//Arabidopsis lyrata
CGTTTCACGTCGGGTTCACC	1077	2339	0.460453	778	971	0.801236	156.62	333.75	0.469273	106.59	166.88	0.638722	MIR894		Physcomitrella patens
