# Supplementary material for: MicroRNAs Suppress NB Domain Genes in Tomato That Confer Resistance to Fusarium oxysporum
Source: PLoS Pathog. 2014 Oct 16;10(10):e1004464. doi: 10.1371/journal.ppat.1004464 (PMC4199772; doi:10.1371/journal.ppat.1004464)
Supplement: Table S4 — Sequence reads for members of the miRNA482 a-f family. (XLSX) [file ppat.1004464.s009.xlsx]

## Sheet: 482 Family
Table S4. Sequence reads for members of the miRNA482 a-f family
	MOTELLE						MONEYMAKER
	Mot-Foxy		Mot-H20		Ratio Mot-Foxy/Mot-H2O		MonMkr-Foxy		MonMkr-H20		Ratio MonMkr-Foxy/ MonMkr-H2O
MicroRNA	Raw value	Nomalized by library size	Raw value	Nomalized by library size	Raw value	Nomalized by library size	Raw value	Nomalized by library size	Raw value	Nomalized by library size	Raw value	Nomalized by library size
slmiR482a	3704	502.578	10469	1794.17	0.353806	0.280117	4634	672.179	4725	672.598	0.980741	0.999377
slmiR482b	0	0	0	0	—	—	0	0	1	0.142349	0	0
slmiR482c	8	1.09185	17	2.91345	0.470588	0.374762	4	0.580215	17	2.41993	0.235294	0.239765
slmiR482d	14	1.91074	42	7.19794	0.333333	0.265457	28	4.0615	27	3.84342	1.03704	1.05674
slmiR482e	0	0	0	0	—	—	0	0	0	0	—	—
slmiR482f	3074	419.544	9593	1644.04	0.320442	0.25519	4031	584.711	5444	774.947	0.740448	0.754518
Total 482 reads	6800	925.125	20121	3448.33	0.337955	0.268282	8697	1261.53	10214	1453.95	0.851478	0.867658
% of reads	0.000928015		0.00344817		0.269132		0.00126153		0.0014538		0.867749
Total lib reads	7327471		5835262		1.25572		6894010		7025743		0.98125
